# Supplementary material for: Comparative Genome Analysis of the Closely Related Synechocystis Strains PCC 6714 and PCC 6803
Source: DNA Res. 2014 Jan 9;21(3):255–66. doi: 10.1093/dnares/dst055 (PMC4060947; doi:10.1093/dnares/dst055)
Supplement: Supplementary Data [file supp_dst055_dst055supp_table.xlsx]

## Sheet: Overview
Supplementary Material Overview
Table S1. Primers used to amplify DNA templates for the generation of specific probes by in vitro transcription. Sequences of T7 promoters mediating transcription initiation are underlined. The primers were designed for the corresponding sequences of Synechocystis sp. PCC 6803.
Table S2. Families of IS elements in Synechocystis 6803. Putative transposase genes were identified by BLASTp searches against the ISfinder requiring a BLASTp value of ≤1e10-8. Note that there are several more transposase gene fragments and pseudogenes.
Table S3. Families of IS elements in Synechocystis 6714.
Table S4. List of 2,852 orthologous protein-coding genes between Synechocystis 6714 and 6803 found on the basis of RBH and of paralogous genes clustered by the MCL algorithm.
Table S5. Unique genes in Synechocystis 6803.
Table S6. Unique genes in Synechocystis 6714.

## Sheet: Table S1 Primers
Primer	Sequence	used for
pr_ggtA_fw	CTTACAGGGCAAACCCAAAGAAG	Amplification of ggtA-specific probe template
pr_ggtA_rev	TAATACGACTCACTATAGGGCCGACAATTCCTTGGGTTTACG
pr_ggtB_fw	ACTACCCTGATAATTAGCCTGATTG	Amplification of ggtB-specific probe template
pr_ggtB_rev	TAATACGACTCACTATAGGGAAGGGCGCTAGGGCTTGTTC
ggpS_T7_fw	GTAATACGACTCACTATAGGGAGAAGCACATCAACATTTCCTTGGTG	Amplification of ggpS-specific probe template

## Sheet: Table_S2_IS_elements_6803
Query id	Subject id	% identity	alignment length	mismatches	gap openings	q. start	q. end	s. start	s. end	e-value	bit score	Family	Group	Comments
sll5131	IS4Sa_aa1	100	338	0	0	1	338	1	338	0	662	IS1	IS4Sa
sll1255	IS4Sa_aa1	99.41	338	2	0	1	338	1	338	0	659	IS4	IS4Sa	ISY203c (Okamoto et al., 1999)
sll1474	IS4Sa_aa1	100	338	0	0	1	338	1	338	0	662	IS4	IS4Sa	ISY203g (Okamoto et al., 1999)
sll1560	IS4Sa_aa1	99.11	338	3	0	1	338	1	338	0	650	IS4	IS4Sa	ISY203d (Okamoto et al., 1999)
sll1780	IS4Sa_aa1	100	338	0	0	1	338	1	338	0	662	IS4	IS4Sa	ISY203b (Okamoto et al., 1999)
slr0180	IS4Sa_aa1	100	338	0	0	1	338	1	338	0	662	IS4	IS4Sa	ISY203f (Okamoto et al., 1999)
slr1635	IS4Sa_aa1	100	338	0	0	1	338	1	338	0	662	IS4	IS4Sa	ISY203e (Okamoto et al., 1999)
slr2036	IS4Sa_aa1	98.52	338	5	0	1	338	1	338	0	648	IS4	IS4Sa	ISY203a (Okamoto et al., 1999)
slr6105	IS4Sa_aa1	100	338	0	0	1	338	1	338	0	662	IS4	IS4Sa
slr7008	IS4Sa_aa1	99.7	338	1	0	1	338	1	338	0	658	IS4	IS4Sa
slr1522	IS4Sa2_aa1	100	358	0	0	1	358	1	358	0	672	IS701	NA
slr0099	IS4Sa2_aa1	95.81	334	14	0	3	336	1	334	6e-172	597	IS701	NA
sll0012	IS5Sb_aa1	100	261	0	0	1	261	1	261	1e-150	526	IS5	IS1031
sll0677	IS5Sb_aa1	100	261	0	0	1	261	1	261	1e-150	526	IS5	IS1031
sll1860	IS5Sb_aa1	100	261	0	0	1	261	1	261	1e-150	526	IS5	IS1031
slr0350	IS5Sb_aa1	100	261	0	0	1	261	1	261	1e-150	526	IS5	IS1031
slr0703	IS5Sb_aa1	100	261	0	0	1	261	1	261	1e-150	526	IS5	IS1031
sll1716	IS5Sa_aa1	99.23	261	2	0	1	261	1	261	4e-149	521	IS5	IS1031
sll1710	IS5Sa_aa1	98.85	261	3	0	1	261	1	261	9e-149	519	IS5	IS1031
slr0265	IS5Sa_aa1	97.7	261	6	0	1	261	1	261	2e-146	512	IS5	IS1031
slr0511	IS5Sa_aa1	97.7	261	4	1	1	259	1	261	4e-145	507	IS1	IS1031
slr0352	ISTcSa_aa1	99.29	282	2	0	1	282	1	282	6e-139	487	IS630	NA
sll0431	ISTcSa_aa1	98.94	282	3	0	1	282	1	282	2e-138	485	IS630	NA
sll1397	ISTcSa_aa1	98.94	282	3	0	1	282	1	282	2e-138	485	IS630	NA
slr1075	ISTcSa_aa1	98.94	282	3	0	1	282	1	282	2e-138	485	IS630	NA
slr0230	ISTcSa_aa1	98.58	282	4	0	1	282	1	282	8e-138	483	IS630	NA
slr0704	ISTcSa_aa1	98.58	282	4	0	1	282	1	282	8e-138	483	IS630	NA
sll1998	ISTcSa_aa1	98.58	282	4	0	1	282	1	282	1e-137	482	IS630	NA
slr1357	ISTcSa_aa1	98.23	282	5	0	1	282	1	282	3e-137	481	ISTcSa	NA
slr2062	ISTel2_aa2	60.15	389	151	4	1	387	1	387	2e-122	432	IS200/IS605	NA
slr5040	IS5Sa_aa1	97.67	215	5	0	1	215	47	261	3e-120	424	IS5	IS1031
sll8049	ISSm4_aa4	31.44	951	534	29	1	844	1	940	3e-115	410	ISL3	NA
sll1861	IS5Sa_aa1	73.46	260	43	1	1	234	1	260	3e-110	391	IS5	IS1031
sll0667	IS4Sa2_aa1	97.72	219	5	0	1	219	68	286	1e-109	389	IS701	NA
sll0315	IS4Sa_aa1	100	184	0	0	1	184	1	184	4e-103	367	IS4	IS4Sa	ISY203i (Okamoto et al., 1999)
sll1982	IS4Sa2_aa1	95.74	188	8	0	50	237	4	191	2e-93	335	IS701	NA
sll1999	IS4Sa_aa1	99.42	172	1	0	1	172	167	338	6e-93	333	IS4	IS4Sa	ISY203h (Okamoto et al., 1999)
sll0201	ISTcSa_aa1	98.78	164	2	0	1	164	119	282	3e-90	324	IS630	NA
sll0651	ISTcSa_aa1	98.78	164	2	0	1	164	119	282	3e-90	324	IS630	NA
sll0700	ISTcSa_aa1	98.78	164	2	0	1	164	119	282	3e-90	324	IS630	NA
sll1257	ISTcSa_aa1	98.78	164	2	0	1	164	119	282	3e-90	324	IS630	NA
sll1437	ISTcSa_aa1	98.78	164	2	0	1	164	119	282	3e-90	324	IS630	NA
sll1984	ISTcSa_aa1	98.78	164	2	0	1	164	119	282	3e-90	324	IS630	NA
slr0857	ISTcSa_aa1	98.78	164	2	0	1	164	119	282	3e-90	324	IS630	NA
slr1937	ISTcSa_aa1	98.78	164	2	0	1	164	119	282	3e-90	324	IS630	NA
slr2113	ISTcSa_aa1	98.78	164	2	0	1	164	119	282	3e-90	324	IS630	NA
slr7105	ISTcSa_aa1	98.78	164	2	0	1	164	119	282	3e-90	324	IS630	NA
slr1716	ISTcSa_aa1	98.78	164	2	0	1	164	119	282	3e-90	324	ISTcSa	NA
sll8042	ISTcSa_aa1	98.17	164	3	0	1	164	119	282	2e-89	321	IS630	NA
slr8046	ISTcSa_aa1	98.17	164	3	0	1	164	119	282	2e-89	321	IS630	NA
sll1930	ISTcSa_aa1	97.56	164	4	0	1	164	119	282	2e-87	315	IS630	NA
sll1997	IS4Sa_aa1	98.69	153	2	0	1	153	1	153	1e-83	301	IS4	IS4Sa	ISY203h (Okamoto et al., 1999)
sll1156	IS1Sa_aa1	100	141	0	0	1	141	1	141	1e-81	295	IS1	NA
slr2095	IS1Sa_aa1	95.74	141	6	0	1	141	1	141	2e-78	284	IS1	NA
slr1902	IS1Sa_aa1	95.04	141	7	0	1	141	1	141	9e-78	282	IS1	NA
slr0460	IS4Sa2_aa1	95.54	157	4	1	1	157	1	154	2e-77	281	IS701	NA
slr1523	ISMch1_aa2	57.21	215	92	0	1	215	149	363	1e-75	276	IS3	IS150
slr2096	IS1Sa_aa3	97.79	136	3	0	3	138	108	243	2e-74	271	IS1	NA
slr5029	IS701_aa1	58.82	221	91	0	1	221	1	221	2e-74	272	IS701	NA
sll8009	ISSm4_aa1	33.71	534	282	12	18	495	156	673	4e-74	272	ISL3	NA
sll1792	IS5Sa2_aa3	99.3	142	1	0	1	142	129	270	1e-73	268	IS5	IS1031
sll5041	ISAcma7_aa1	69.47	190	50	1	1	182	11	200	6e-72	263	IS256	NA			0
slr0800	IS5Sa2_aa3	96.48	142	5	0	1	142	129	270	1e-71	261	IS5	IS1031
sll0317	IS4Sa_aa1	100	132	0	0	1	132	207	338	2e-70	257	IS4	IS4Sa	ISY203i (Okamoto et al., 1999)
sll1157	IS1Sa_aa2	99.28	138	1	0	1	138	24	161	9e-70	255	IS1	NA
sll1791	IS5Sa2_aa1	100	128	0	0	1	128	1	128	7e-69	252	IS5	IS1031
slr8029	ISSysp7_aa1	76.22	185	44	0	1	185	1	185	1e-68	252	ISLre2	ISAzba1
sll0092	IS701_aa1	56.74	215	91	2	1	214	1	214	2e-68	253	IS701	NA
slr1903	IS1Sa_aa3	88.97	136	15	0	3	138	108	243	3e-66	244	IS1	NA
slr1283	ISMae21_aa1	68.15	157	50	0	1	157	126	282	3e-65	241	IS630	NA
sll0666	IS5Sb_aa1	95.16	124	4	1	1	122	137	260	1e-63	235	IS5	IS1031
sll0665	IS5Sb_aa1	99.12	114	1	0	1	114	1	114	4e-62	229	IS5	IS1031
sll7002	ISAcma24_aa1	54.45	191	87	0	1	191	71	261	1e-61	229	IS701	NA
sll0986	IS1Sa_aa3	94.69	113	6	0	16	128	131	243	1e-59	221	IS1	NA
slr0462	IS4Sa2_aa1	92.92	113	8	0	1	113	244	356	4e-58	217	IS701	NA
slr0799	IS5Sa2_aa1	99.07	107	1	0	1	107	22	128	5e-57	212	IS5	IS1031
ssr1176	ISTcSa_aa1	100	97	0	0	1	97	186	282	2e-54	204	IS630	NA
sll0808	ISMae21_aa1	55.56	189	83	1	1	188	1	189	6e-54	204	IS630	NA
slr1524	ISTcSa_aa1	86.06	165	22	1	1	165	1	164	1e-53	202	IS630	NA
sll1985	IS4Sa2_aa1	93.14	102	7	0	18	119	257	358	6e-51	192	IS701	NA
slr1246	IS5Sa2_aa3	95.05	101	5	0	1	101	129	229	8e-51	193	IS5	IS1031
sll0810	ISPlag1_aa1	50	186	92	1	1	186	31	215	9e-49	186	IS701	NA
sll0200	ISTcSa_aa1	98.9	91	1	0	1	91	1	91	9e-45	172	IS630	NA
sll0699	ISTcSa_aa1	98.9	91	1	0	1	91	1	91	9e-45	172	IS630	NA
sll1256	ISTcSa_aa1	98.9	91	1	0	1	91	1	91	9e-45	172	IS630	NA
sll1436	ISTcSa_aa1	98.9	91	1	0	1	91	1	91	9e-45	172	IS630	NA
sll1983	ISTcSa_aa1	98.9	91	1	0	1	91	1	91	9e-45	172	IS630	NA
slr1715	ISTcSa_aa1	98.9	91	1	0	1	91	1	91	9e-45	172	IS630	NA
slr1936	ISTcSa_aa1	98.9	91	1	0	1	91	1	91	9e-45	172	IS630	NA
ssl0426	ISTcSa_aa1	82.47	97	17	0	1	97	186	282	9e-45	171	IS630	NA
slr7104	ISTcSa_aa1	98.9	91	1	0	1	91	1	91	9e-45	172	ISTcSa	NA
sll0650	ISTcSa_aa1	97.8	91	2	0	1	91	1	91	2e-44	171	IS630	NA
slr0856	ISTcSa_aa1	97.8	91	2	0	1	91	1	91	2e-44	171	IS630	NA
slr2112	ISTcSa_aa1	97.8	91	2	0	1	91	1	91	2e-44	171	IS630	NA
ssr1175	ISTcSa_aa1	97.8	91	2	0	1	91	1	91	6e-44	169	IS630	NA
sll8043	ISTcSa_aa1	96.7	91	3	0	1	91	1	91	1e-43	168	IS630	NA
slr8045	ISTcSa_aa1	96.7	91	3	0	1	91	1	91	1e-43	168	IS630	NA
ssl3649	IS1Sa_aa3	85.56	90	13	0	1	90	154	243	4e-41	159	IS1	NA
ssl1920	IS5Sb_aa1	94.94	79	4	0	1	79	1	79	7e-41	159	IS5	IS1031
slr0166	IS5Sb_aa1	84.27	89	14	0	12	100	108	196	4e-40	156	IS5	IS1031
sll0161	IS5Sb_aa1	83.15	89	15	0	12	100	108	196	1e-39	154	IS5	IS1031
slr1586	ISTcSa_aa1	67.62	105	33	1	2	106	179	282	1e-39	155	IS630	NA
slr1683	ISNpu6_aa1	62.02	129	48	1	1	129	139	266	2e-39	155	IS701	NA
sll0010	ISPlag1_aa1	54.4	125	57	0	1	125	212	336	8e-37	145	IS701	NA
ssr2699	IS5Sb_aa1	85.19	81	12	0	1	81	111	191	2e-36	144	IS5	IS1031
ssr2898	IS5Sb_aa1	97.06	68	2	0	1	68	47	114	9e-36	142	IS5	IS1031
ssr2899	IS5Sb_aa1	91.3	69	6	0	1	69	137	205	2e-33	134	IS5	IS1031
sll8006	ISSm4_aa3	24.05	449	308	11	4	433	5	439	4e-33	136	ISL3	NA
slr1960	IS701_aa1	53.85	117	54	0	1	117	1	117	8e-33	132	IS701	NA
sll0811	ISPlag1_aa1	53.1	113	53	0	1	113	224	336	5e-32	129	IS701	NA
sll0668	IS4Sa2_aa1	90.77	65	6	0	1	65	292	356	1e-31	128	IS701	NA
ssl0296	IS5Sa_aa1	78.95	76	16	0	1	76	40	115	3e-31	127	IS5	IS1031
ssr2078	IS5Sa2_aa3	98.18	55	1	0	1	55	1	55	4e-31	126	IS5	IS1031
slr1282	ISMae21_aa1	62	100	38	0	1	100	1	100	4e-31	126	IS630	NA
ssr0256	IS5Sa_aa1	77.63	76	17	0	1	76	40	115	6e-31	125	IS5	IS1031
slr1684	ISAcma8_aa1	49.15	118	56	2	1	114	284	401	1e-30	125	IS701	NA
slr1682	ISAcma24_aa1	50	122	57	1	1	122	3	120	2e-30	125	IS701	NA
slr1585	ISMae21_aa1	58	100	42	0	1	100	1	100	2e-28	118	IS630	NA	transposase
ssr0817	IS4Sa2_aa1	94.03	67	4	0	3	69	154	220	3e-27	113	IS701	NA	transposase
smr0012	IS5Sb_aa1	82.54	63	11	0	1	63	199	261	4e-26	109	IS5	IS1031	transposase
ssl1507	ISMae21_aa1	70.77	65	19	0	1	65	217	281	4e-26	110	IS630	NA	transposase
ssl1922	IS5Sb_aa1	87.93	58	6	1	17	74	185	241	6e-24	102	IS5	IS1031	transposase
sll5063	ISAcma44_aa1	35	160	103	1	3	162	35	193	1e-23	103	IS4	IS10	transposase family protein
ssl0172	ISAcma8_aa1	46.07	89	48	0	1	89	284	372	3e-23	100	IS701	NA	transposase
sll1094	ISAtsp1_aa1	47.96	98	51	0	3	100	194	291	4e-23	99.8	IS630	NA	transposase
ssr0871	IS4Sa2_aa1	88.46	52	3	1	1	52	1	49	1e-20	92	IS701	NA	transposase
slr1496	IS5Sa2_aa3	58.46	65	27	0	10	74	203	267	4e-18	83.6	IS5	IS1031	two parts, matching against two differerent transposases
ssr2227	ISAva7_aa3	44.12	68	38	0	22	89	62	129	4e-13	67	IS5	NA	partial, matches in the middle of the hit sequence
smr0002	ISTcSa_aa1	96.77	31	1	0	1	31	119	149	8e-13	65.5	IS630	NA	partial, first part of a transposase
sll7001	ISNpu5_aa1	35.35	99	64	0	4	102	338	436	4e-12	63.5	IS701	NA
ssl1277	ISAcma7_aa1	46.3	54	29	0	11	64	362	415	5e-11	59.7	IS256	NA
ssr3452	IS701_aa1	43.86	57	32	0	1	57	1	57	1e-09	54.7	IS701	NA
sml0010	ISRl2_aa1	55.88	34	15	0	15	48	31	64	3e-08	50.8	IS5	IS1031	partial, first part of a transposase
ssl0769	ISAcma31_aa2	42.31	52	30	0	11	62	129	180	3e-08	50.4	IS630	NA	transposase

## Sheet: Table_S3_IS_elements_6714
Query id	Subject id	% identity	alignment length	mismatches	gap openings	q. start	q. end	s. start	s. end	e-value	bit score	Family	Group	Comments
sly1030030	ISTel3_aa2	67.68	164	53	0	2	165	215	378	1e-62	233	IS200/IS605	IS1341
sly1030040	ISTel3_aa2	69.67	122	34	1	1	119	56	177	2e-49	187	IS200/IS605	IS1341
sly1006310	ISTel3_aa2	60	65	26	0	11	75	314	378	2e-21	94.4	IS200/IS605	IS1341	partial, matches in the middle of the hit sequence
sly1027460	ISTel2_aa2	49.47	95	47	1	2	95	293	387	2e-19	88.2	IS200/IS605	NA	partial, matches the end of the hit sequence
sly1021460	ISTel3_aa2	70.59	51	15	0	4	54	1	51	5e-17	79.7	IS200/IS605	IS1341
sly1013400	ISTel2_aa2	60.66	61	24	0	1	61	265	325	8e-17	79	IS200/IS605	NA	partial, matches in the middle of the hit sequence
sly1030050	ISTel3_aa2	68.63	51	16	0	1	51	1	51	1e-16	78.6	IS200/IS605	IS1341
sly1016150	ISSs1_aa2	36.76	68	42	1	11	78	276	342	6e-08	49.3	IS200/IS605	IS1341	partial, matches in the middle of the hit sequence
sly1002090	ISAcma7_aa1	66.93	127	42	0	1	127	289	415	3e-49	187	IS256	NA
sly4001230	IS5Sb_aa1	97.6	125	3	0	1	125	137	261	6e-67	246	IS5	IS1031
sly4001250	IS5Sa2_aa3	97.78	90	2	0	1	90	181	270	1e-45	174	IS5	IS1031
sly1023470	IS5Sa2_aa3	89.61	77	8	0	1	77	120	196	5e-35	139	IS5	IS1031
sly1023460	IS5Sa2_aa3	81.43	70	13	0	1	70	1	70	1e-32	131	IS5	IS1031
sly4001240	IS5Sa_aa1	81.97	61	6	1	1	56	1	61	3e-24	103	IS5	IS1031	partial, first part of a transposase
sly2002430	IS701_aa1	52.38	63	30	0	1	63	1	63	1e-17	81.6	IS5	NA	partial, first part of a transposase
sly1023480	IS5Sa2_aa3	80	35	7	0	1	35	236	270	3e-10	57	IS5	IS1031	partial, matches in the middle of the hit sequence
sly1001170	ISMae21_aa1	58	100	42	0	1	100	1	100	1e-28	118	IS630	NA
sly1022180	ISMae21_aa1	57	100	43	0	1	100	1	100	6e-28	115	IS630	NA
sly1001350	ISMae21_aa1	58	100	42	0	1	100	1	100	8e-28	115	IS630	NA
sly1004440	ISMae21_aa1	76.12	67	16	0	1	67	216	282	2e-27	114	IS630	NA	partial, matches in the middle of the hit sequence
sly1008060	ISMae21_aa1	75.76	66	16	0	1	66	217	282	7e-27	112	IS630	NA	partial, matches in the middle of the hit sequence
sly1022280	ISMae21_aa1	71.7	53	15	0	1	53	230	282	3e-19	87.4	IS630	NA	partial, matches in the middle of the hit sequence
sly1026970	ISMae21_aa1	58.46	65	27	0	2	66	148	212	7e-18	82.4	IS630	NA	partial, matches in the middle of the hit sequence
sly1001150	ISMae21_aa1	78.05	41	9	0	15	55	242	282	2e-15	74.3	IS630	NA	partial, matches in the middle of the hit sequence
sly1022230	ISMae26_aa3	52	50	24	0	1	50	1	50	6e-10	56.2	IS630	NA	partial, first part of a transposase
sly1001330	ISMae21_aa1	74.29	35	9	0	2	36	148	182	9e-10	55.5	IS630	NA	partial, matches in the middle of the hit sequence
sly1026960	ISTcSa_aa1	70.97	31	9	0	2	32	233	263	3e-09	53.9	IS630	NA	partial, matches in the middle of the hit sequence
sly1004590	ISAcma24_aa1	48.71	427	210	2	1	418	3	429	1e-125	444	IS701	NA
sly1009020	IS4Sa2_aa1	60.53	76	30	0	1	76	112	187	2e-19	88.2	IS701	NA	transposase hit partial and in the middle of the hit sequence
sly4001270	ISPlag1_aa1	59.52	42	17	0	1	42	116	157	1e-08	51.6	IS701	NA	partial, matches in the middle of the hit sequence
sly4001260	ISSod9_aa1	72.22	108	30	0	1	108	76	183	1e-41	161	Tn3	NA
sly1001270	ISPa40_aa5	60	40	16	0	1	40	930	969	7e-12	62.4	Tn3	NA	partial, matches in the middle of the hit sequence

## Sheet: Table_S4_orthologs and paralogs
Synechocystis 6714 RBH	Synechocystis 6803 RBH	Annotation of RBH	Synechocystis 6714 MCL cluster	Synechocystis 6803 MCL cluster
sly1001760	slr2060	hypothetical protein	sly1001760	slr2060
sly1001770	sll1697	hypothetical protein	sly1001770	sll1697
sly1001780	sll1594	ndhF3 operon transcriptional regulator, LysR fa mily protein	sly1001780,sly1003180,sly1004830,sly1008740,sly1009170,sly1019030,sly1029560	sll1594,sll0030,sll0998,slr0395,slr1245
sly1026730	slr1935	hypothetical protein	sly5000340,sly1026730	slr0796,slr1935,sll1204
sly1001800	sll1330	two-component system response regulator OmpR su bfamily	sly5000060,sly5000070,sly5000400,sly5000410,sly1000340,sly1000430,sly1001030,sly1001180,sly1001800,sly1001870,sly1002200,sly1003240,sly1004060,sly1004340,sly1005210,sly1005550,sly1005990,sly1007070,sly1007240,sly1007250,sly1008350,sly1008870,sly1009000,sly1009860,sly1010010,sly1010020,sly1010110,sly1010360,sly1011100,sly1011180,sly1012620,sly1012690,sly1013720,sly1013800,sly1014000,sly1014330,sly…	sll1590,sll1592,sll0797,sll0798,slr0533,slr1798,sll0474,sll1673,sll0779,slr0829,slr1760,slr1047,slr1657,slr0687,sll1330,slr0842,slr0947,sll1871,sll0865,slr1909,slr1212,slr2077,slr1837,sll0750,sll1905,slr1414,slr1759,slr0210,slr1593,slr6040,sll0789,sll1228,sll1229,sll1124,sll0698,sll0337,slr0081,sll0649,slr1783,sll1683,sll0873,sll0267,slr0115,sll1170,slr1584,sll0396,slr6001,slr0640,sll1555,slr1692…
sly1001810	slr1431	hypothetical protein	sly1001810	slr1431
sly1001820	sll1333	hypothetical protein	sly1001820	sll1333
sly1001830	slr1429	hypothetical protein	sly1001830	slr1429
sly1001840	sll1334	two-component sensor histidine kinase	sly1001840	sll1334
sly1001850	ssl0832	hypothetical protein	sly1001850	ssl0832
sly3001330	slr1124	phosphoglycerate mutase	sly3001330	slr1124
sly1026790	slr0707	DNA polymerase I	sly1026790	slr0707
sly1014970	slr1573	hypothetical protein	sly1014970	slr1573
sly1014950	slr0089	gamma-tocopherol methyltransferase	sly1001950,sly1008390,sly1009580,sly1010630,sly1010830,sly1014950,sly1015410,sly1015420,sly1017650,sly1023060,sly1023120,sly1024820,sly1026120,sly1026530,sly1026840,sly1027340,sly1028930,sly1029340,sly4000160,sly2000900,sly2001130,sly2001520,sly2001940,sly2002190,sly3001530	sll0564,slr0089,slr1763,slr0525,sll1693,sll0829,sll1526,sll0487,slr1618,sll0418,slr0482,sll1300,sll1407,slr1071,slr1039,slr1368,slr0608,slr1870,sll1909,slr0303,slr0407,slr1183,slr1115,slr0401,slr1117,slr1610,slr1815,slr8021,sll5122
sly1015020	slr1577	hypothetical protein	sly1015020	slr1577
sly1015010	slr1576	hypothetical protein	sly1015010	slr1576
sly1015000	slr1575	probable potassium efflux system	sly1000490,sly1015000,sly1017580,sly1022990	slr0765,slr1575,slr0639,sll0985,slr0109,sll0590,sll1040
sly1014990	ssl2874	hypothetical protein	sly1014990	ssl2874
sly1015040	slr1084	hypothetical protein	sly1015040	slr1084
sly1015030	slr1085	probable glycosyltransferase	sly1015030	slr1085,sll8035
sly1019020	slr1927	hypothetical protein	sly1019020	slr1927
sly1019010	slr1062	hypothetical protein	sly1019010,sly3000200	slr1062,sll1130
sly1018980	slr1929	type 4 pilin-like protein	sly1018980	slr1929
sly1018960	slr1930	type 4 pilin-like protein	sly1018960	slr1930
sly1018950	slr1931	type 4 pilin-like protein	sly1018950	slr1931
sly1018940	slr1932	hypothetical protein	sly1018940	slr1932
sly1018930	sll1757	hypothetical protein	sly1018930	sll1757
sly3001270	sll1056	phosphoribosylformyl glycinamidine synthetase I I	sly3001270	sll1056
sly3001280	slr1122	hypothetical protein	sly3001280	slr1122
sly3001250	sll1058	dihydrodipicolinate reductase	sly1003280,sly1004820,sly1013230,sly1013770,sly1020130,sly1023850,sly3001250	sll1869,slr1106,sll0264,sll1182,sll1297,sll1058,sll1849,sll1851,slr6022,slr6081
sly3001260	sll1057	thioredoxin M	sly3001260	sll1057
sly3001320	slr1123	guanylate kinase	sly3001320	slr1123
sly1016820	sll0767	50S ribosomal protein L20	sly1016820	sll0767
sly1016810	slr0776	UDP-3-o-[3-hydroxymyristoyl] glucosamine n-acyl transferase	sly1015350,sly1016810,sly1019320,sly1029520	sll1900,sll0379,slr0776
sly1016800	slr1418	dihydroorotate dehydrogenase	sly1016800	slr1418
sly1016790	slr1656	UDP-N-acetylglucosamine--N-acetylmuramyl-(penta peptide) pyrophosphoryl -undecaprenol N-acetylglucosamine transferase	sly1016790	slr1656
sly1016780	slr0356	hypothetical protein	sly1016780	slr0356
sly1016770	slr0355	hypothetical protein	sly1016770	slr0355
sly1016760	slr0654	hypothetical protein	sly1016760	slr0654
sly1016750	slr0655	hypothetical protein	sly1016750	slr0655
sly3001300	sll1053	hypothetical protein	sly3001300	sll1053
sly1016840	sll1276	ATP-binding protein of ABC transporter	sly1000790,sly1001900,sly1002180,sly1002360,sly1003000,sly1003270,sly1003890,sly1004760,sly1004810,sly1005040,sly1005170,sly1005320,sly1005330,sly1005960,sly1007010,sly1008810,sly1009390,sly1012880,sly1013470,sly1013480,sly1014350,sly1015460,sly1015490,sly1016010,sly1016840,sly1016850,sly1019250,sly1019450,sly1019590,sly1020160,sly1020810,sly1020820,sly1021090,sly1021920,sly1022070,sly1022780,sly…	slr5023,slr0354,slr1224,sll0912,slr0544,slr1250,sll1870,slr0864,slr1455,sll0385,slr2044,sll1725,slr1844,sll0374,slr0467,sll1041,sll0575,slr0615,sll1599,sll0683,sll0684,sll1001,slr2019,sll1180,slr1651,slr1488,slr1494,ssr3570,slr0251,sll1276,sll1277,slr1149,slr1735,sll1452,sll1453,sll0182,sll1082,sll0484,slr0044,slr0043,sll1878,sll0240,sll0739,slr0982,slr7092,slr1318,sll1623,slr0075,slr7016,slr7071…
sly1016830	ssl1426	50S ribosomal protein L35	sly1016830	ssl1426
sly1017860	ssl3093	phycobilisome small rod linker polypeptide	sly1017860	ssl3093
sly1017850	sll1580	phycobilisome rod linker polypeptide	sly1017850	sll1580
sly1017840	sll1579	phycobilisome rod linker polypeptide	sly1017840	sll1579
sly1017830	sll1578	phycocyanin alpha subunit	sly1017830	sll1578
sly1017900	slr0381	lactoylglutathione lyase	sly1017900	slr0381
sly1017890	ssr2843	hypothetical protein	sly1017890	ssr2843
sly1017880	slr1702	hypothetical protein	sly1017880	slr1702
sly1017870	slr1703	seryl-tRNA synthetase	sly1017870	slr1703
sly1017920	sll1559	soluble hydrogenase 42 kD subunit	sly1017920	sll1559
sly1017910	sll0330	sepiapterine reductase	sly1001490,sly1003170,sly1012590,sly1016610,sly1017910,sly1018190,sly1026610,sly1030320,sly4001550,sly2000280	slr0886,sll0330,slr0315,sll5079,sll1709,sll1308,slr1994,slr2124,slr1051,slr5088,sll1825
sly1002700	slr2141	hypothetical protein	sly1002700	slr2141
sly1002710	sml0007	photosystem II protein Y	sly1002710	sml0007
sly1002720	ssl3829	hypothetical protein	sly1002720	ssl3829
sly1002730	sll2005	DNA gyrase B subunit [Contains: Ssp gyrB intei n]	sly1002730	sll2005
sly1002660	sll1973	hypothetical protein	sly1002660	sll1973
sly1002670	sll0210	bacitracin resistance protein	sly1002670	sll0210
sly1002680	slr0216	bifunctional cobalamin biosynthesis protein Cob P	sly1002680	slr0216
sly1002690	slr0217	hypothetical protein	sly1002690	slr0217
sly3000640	slr0192	hypothetical protein	sly1004910,sly1009510,sly3000640	slr1184,slr1261,slr0192
sly3000630	slr0193	RNA-binding protein	sly3000630	slr0193
sly1002740	slr2136	GcpE protein homolog	sly1002740	slr2136
sly1002750	slr2135	hydrogenase accessory protein HupE	sly1002750,sly1002760	slr2135
sly1015730	sll1428	probable sodium-dependent transporter	sly1015730	sll1428
sly1015680	slr1535	hypothetical protein	sly1015680	slr1535
sly1015670	slr1536	ATP-dependent DNA helicase RecQ	sly1015670,sly1017020,sly4000520	slr1536,slr0923,slr7010
sly1015660	sll0934	carboxysome formation protein CcmA	sly1015660	sll0934
sly1015650	sll0933	hypothetical protein	sly1015650	sll0933
sly1015710	sll1713	histidinol-phosphate aminotransferase	sly1015710	sll1713
sly1015700	sll1712	DNA binding protein HU	sly1015700	sll1712
sly1015690	sll1469	hypothetical protein	sly1001050,sly1001340,sly1005410,sly1005430,sly1010040,sly1013340,sly1015690,sly1016600,sly1024980,sly1026310,sly1027800,sly2002250	slr0517,ssr3572,ssl2921,sll1233,sll1552,slr0853,sll1469,slr1501,slr1906,sll0443,sll0310,sll6060,sll7050,slr8036,slr8037,ssr2755,sll7030
sly1018850	sll1916	hypothetical protein	sly1018850	sll1916
sly1018860	sll1917	coproporphyrinogen III oxidase, anaerobic (oxyg en-independent)	sly1018860,sly1024120	sll1917
sly1018830	slr2026	dihydropteroate synthase	sly1018830	slr2026
sly1018840	sll1915	hypothetical protein	sly1018840	sll1915
sly1018890	slr2023	malonyl coenzyme A-acyl carrier protein transac ylase	sly1018890	slr2023
sly1018900	sll1920	copper-transporting P-type ATPase PacS	sly5000040,sly1006440,sly1007460,sly1018900,sly1021620,sly1023030,sly1027590	slr1729,slr1950,sll1434,sll0982,sll1920,slr0798,slr0797
sly3000940	slr0444	3-phosphoshikimate 1-carboxyvinyltransferase	sly3000940	slr0444
sly1018870	slr2025	hypothetical protein	sly1018870	slr2025
sly1018880	slr2024	two-component response regulator CheY subfamily	sly1018880	slr2024
sly1023410	sll0503	hypothetical protein	sly1021260,sly1023410	slr1721,sll0503,ssr3571
sly3001540	slr0909	hypothetical protein	sly1004550,sly1008330,sly1015170,sly1020310,sly1020320,sly1026090,sly3000010,sly3001540	sll1456,sll1950,sll1530,slr2119,sll1174,sll1173,slr0909,slr1068,slr1069
sly1023420	sll0504	diaminopimelate decarboxylase	sly1023420	sll0504
sly2000500	slr1863	hypothetical protein	sly2000500	slr1863,slr1862
sly4000230	slr5073	hypothetical protein	sly4000230	slr5073
sly1010140	sll1787	RNA polymerase beta subunit	sly1010140	sll1787
sly1010130	sll1786	putative deoxyribonuclease, tatD homolog	sly1010130	sll1786
sly1010100	sll1123	hypothetical protein	sly1010100	sll1123
sly1010090	sll1121	hypothetical protein	sly1010090	sll1121
sly1010120	ssl2233	30S ribosomal protein S20	sly1010120	ssl2233
sly1010110	sll1124	two-component sensor histidine kinase, phytochr ome-like protein	sly5000060,sly5000070,sly5000400,sly5000410,sly1000340,sly1000430,sly1001030,sly1001180,sly1001800,sly1001870,sly1002200,sly1003240,sly1004060,sly1004340,sly1005210,sly1005550,sly1005990,sly1007070,sly1007240,sly1007250,sly1008350,sly1008870,sly1009000,sly1009860,sly1010010,sly1010020,sly1010110,sly1010360,sly1011100,sly1011180,sly1012620,sly1012690,sly1013720,sly1013800,sly1014000,sly1014330,sly…	sll1590,sll1592,sll0797,sll0798,slr0533,slr1798,sll0474,sll1673,sll0779,slr0829,slr1760,slr1047,slr1657,slr0687,sll1330,slr0842,slr0947,sll1871,sll0865,slr1909,slr1212,slr2077,slr1837,sll0750,sll1905,slr1414,slr1759,slr0210,slr1593,slr6040,sll0789,sll1228,sll1229,sll1124,sll0698,sll0337,slr0081,sll0649,slr1783,sll1683,sll0873,sll0267,slr0115,sll1170,slr1584,sll0396,slr6001,slr0640,sll1555,slr1692…
sly4001550	sll5079	hypothetical protein	sly1001490,sly1003170,sly1012590,sly1016610,sly1017910,sly1018190,sly1026610,sly1030320,sly4001550,sly2000280	slr0886,sll0330,slr0315,sll5079,sll1709,sll1308,slr1994,slr2124,slr1051,slr5088,sll1825
sly5000100	sll7006	hypothetical protein	sly5000100	sll7006
sly5000110	slr7005	hypothetical protein	sly5000110,sly5000420,sly1027750,sly4000420,sly4001350,sly4001590,sly4001620,sly4001880	slr7005,sll6059,slr5010,sll6109
sly5000120	sll1024	hypothetical protein	sly5000120	sll1024
sly5000160	slr6065	hypothetical protein	sly5000150,sly5000160,sly5000190,sly1027930,sly4000020,sly4000040,sly4001420,sly4001430,sly4001570,sly4001830	slr6064,slr6005,slr6065,slr6006,slr6068,slr6009,sll5089
sly5000170	slr6066	hypothetical protein	sly5000170	slr6066,slr6007
sly5000180	slr6067	hypothetical protein	sly5000180	slr6067,slr6008
sly5000190	slr6068	hypothetical protein	sly5000150,sly5000160,sly5000190,sly1027930,sly4000020,sly4000040,sly4001420,sly4001430,sly4001570,sly4001830	slr6064,slr6005,slr6065,slr6006,slr6068,slr6009,sll5089
sly4000790	slr7095	hypothetical protein	sly1002600,sly1028270,sly4000790	slr7095
sly2001600	sll0361	hypothetical protein	sly2001600	sll0361
sly2001610	sll0362	alanyl-tRNA synthetase	sly2001610	sll0362
sly1025810	slr2009	NADH dehydrogenase subunit 4	sly1025810	slr2009
sly1025800	slr2010	hypothetical protein	sly1025800	slr2010
sly1025790	ssr3409	hypothetical protein	sly1025790	ssr3409
sly1025780	ssr3410	hypothetical protein	sly1025780	ssr3410
sly1025770	slr2011	hypothetical protein	sly1025770	slr2011
sly1025760	slr2012	hypothetical protein	sly1025760	slr2012
sly1025750	slr2013	hypothetical protein	sly1025750	slr2013
sly1025740	sll1924	cAMP receptor protein sycrp1 homolog	sly1003950,sly1004940,sly1007480,sly1012820,sly1014310,sly1017980,sly1020410,sly1022480,sly1025740,sly1027290,sly4000210,sly2002600	slr1915,sll0594,sll1371,slr1768,slr1567,sll1169,sll1557,slr1529,sll1924,sll1423,slr0449,sll7031,sll8020,slr8026
sly1025730	slr2015	type 4 pilin-like protein, essential for motili ty	sly1016250,sly1020990,sly1025730	slr0938,slr0440,slr2015,sll1156,slr1902,slr2095
sly1025720	slr2016	type 4 pilin-like protein, essential for motili ty	sly1025720	slr2016
sly1007830	sll1764	hypothetical protein	sly1007830	sll1764
sly2001470	slr0661	pyrroline-5-carboxylate reductase	sly2001470	slr0661
sly1007770	slr1881	ATP-binding subunit of the ABC-type Nat permeas e for neutral amino acids	sly1003910,sly1005700,sly1006340,sly1007770,sly1008940,sly1013890,sly1013970,sly1020590,sly1021140,sly1023270	slr1597,slr0105,slr0758,slr1942,slr1881,sll1525,slr0110,sll0759,slr0207,sll1563,sll1595,sll8004
sly1007780	slr1882	riboflavin biosynthesis protein RibF	sly1007780	slr1882
sly1007750	sll1758	MrsA protein homolog	sly1007750	sll1758
sly1007760	ssr3184	4Fe-4S type iron-sulfur protein	sly1007760	ssr3184
sly1007810	sll1762	periplasmic protein, putative polar amino acid transport system substrate-binding protein	sly1007810	sll1762
sly1007820	sll1763	hypothetical protein	sly1007820	sll1763
sly1007800	slr1879	precorrin-2 methyltransferase	sly1007800	slr1879
sly1023490	slr0982	probable polysaccharide ABC transporter ATP bin ding subunit	sly1000790,sly1001900,sly1002180,sly1002360,sly1003000,sly1003270,sly1003890,sly1004760,sly1004810,sly1005040,sly1005170,sly1005320,sly1005330,sly1005960,sly1007010,sly1008810,sly1009390,sly1012880,sly1013470,sly1013480,sly1014350,sly1015460,sly1015490,sly1016010,sly1016840,sly1016850,sly1019250,sly1019450,sly1019590,sly1020160,sly1020810,sly1020820,sly1021090,sly1021920,sly1022070,sly1022780,sly…	slr5023,slr0354,slr1224,sll0912,slr0544,slr1250,sll1870,slr0864,slr1455,sll0385,slr2044,sll1725,slr1844,sll0374,slr0467,sll1041,sll0575,slr0615,sll1599,sll0683,sll0684,sll1001,slr2019,sll1180,slr1651,slr1488,slr1494,ssr3570,slr0251,sll1276,sll1277,slr1149,slr1735,sll1452,sll1453,sll0182,sll1082,sll0484,slr0044,slr0043,sll1878,sll0240,sll0739,slr0982,slr7092,slr1318,sll1623,slr0075,slr7016,slr7071…
sly1023460	sll1791	putative transposase [ISY802a: 852462 - 853369]	sly1023460,sly1023470,sly1023480,sly4001230,sly4001240,sly4001250	slr1496,sll1791,slr0799,ssr2078,sll1792,slr1246,slr0800,sll1716,slr0703,slr0350,sll1860,sll0677,sll0012,slr5040,sll1710,slr0265,slr0511,sll0666,ssr2899,sll0665,ssl1920,sll0161,sll1861,slr0166,sml0010,smr0012,ssl0296,ssl1922,ssr0256,ssr2699,ssr2898
sly1023450	sll0507	probable cation transporter	sly1023450	sll0507,sll0671
sly1023440	sll0506	undecaprenyl pyrophosphate synthetase	sly1023440	sll0506
sly1023430	sll0505	hypothetical protein	sly1023430	sll0505
sly1023520	slr0416	hypothetical protein	sly1023520	slr0416
sly2001460	slr0659	oligopeptidase A	sly2001460	slr0659
sly2001640	sll0398	deoxyguanosinetriphosphate triphosphohydrolase	sly2001640	sll0398
sly2001650	slr0650	hypothetical protein	sly2001650	slr0650
sly1026640	sll0461	gamma-glutamyl phosphate reductase	sly1026640	sll0461
sly1026630	ssl0900	hypothetical protein	sly1026630	ssl0900
sly1026620	sll0462	hypothetical protein	sly1026620	sll0462
sly1026690	slr0492	O-succinylbenzoic acid-CoA ligase	sly1026690	slr0492
sly1026680	slr0491	hypothetical protein	sly1026680	slr0491
sly1026670	slr0474	two-component response regulator CheY subfamily , regulator for phytochrome 1 (Cph1)	sly1026670	slr0474
sly1026660	slr0473	cyanobacterial phytochrome 1, two-component sen sor histidine kinase	sly5000060,sly5000070,sly5000400,sly5000410,sly1000340,sly1000430,sly1001030,sly1001180,sly1001800,sly1001870,sly1002200,sly1003240,sly1004060,sly1004340,sly1005210,sly1005550,sly1005990,sly1007070,sly1007240,sly1007250,sly1008350,sly1008870,sly1009000,sly1009860,sly1010010,sly1010020,sly1010110,sly1010360,sly1011100,sly1011180,sly1012620,sly1012690,sly1013720,sly1013800,sly1014000,sly1014330,sly…	sll1590,sll1592,sll0797,sll0798,slr0533,slr1798,sll0474,sll1673,sll0779,slr0829,slr1760,slr1047,slr1657,slr0687,sll1330,slr0842,slr0947,sll1871,sll0865,slr1909,slr1212,slr2077,slr1837,sll0750,sll1905,slr1414,slr1759,slr0210,slr1593,slr6040,sll0789,sll1228,sll1229,sll1124,sll0698,sll0337,slr0081,sll0649,slr1783,sll1683,sll0873,sll0267,slr0115,sll1170,slr1584,sll0396,slr6001,slr0640,sll1555,slr1692…
sly1026710	sll1853	hypothetical protein	sly1026710	sll1853
sly1026700	sll1852	nucleoside diphosphate kinase	sly1026700	sll1852
sly1020420	sll1372	hypothetical protein	sly1020420	sll1372
sly1020410	sll1371	cAMP receptor protein, essential for motility	sly1003950,sly1004940,sly1007480,sly1012820,sly1014310,sly1017980,sly1020410,sly1022480,sly1025740,sly1027290,sly4000210,sly2002600	slr1915,sll0594,sll1371,slr1768,slr1567,sll1169,sll1557,slr1529,sll1924,sll1423,slr0449,sll7031,sll8020,slr8026
sly1020360	slr1279	NADH dehydrogenase subunit 3	sly1020360	slr1279
sly1020340	sll1172	threonine synthase	sly1020340	sll1172
sly1020330	slr1278	hypothetical protein YCF62	sly1020330	slr1278
sly1020380	slr1281	NADH dehydrogenase subunit I	sly1020380	slr1281
sly1020370	slr1280	NADH dehydrogenase subunit NdhK	sly1020370	slr1280,sll8031
sly1007450	sll1435	glutamyl-tRNA(Gln) amidotransferase subunit B	sly1007450	sll1435
sly1007460	sll1434	penicillin-binding protein	sly5000040,sly1006440,sly1007460,sly1018900,sly1021620,sly1023030,sly1027590	slr1729,slr1950,sll1434,sll0982,sll1920,slr0798,slr0797
sly1025310	slr1169	hypothetical protein	sly1025310	slr1169
sly1007480	slr1768	hypothetical protein	sly1003950,sly1004940,sly1007480,sly1012820,sly1014310,sly1017980,sly1020410,sly1022480,sly1025740,sly1027290,sly4000210,sly2002600	slr1915,sll0594,sll1371,slr1768,slr1567,sll1169,sll1557,slr1529,sll1924,sll1423,slr0449,sll7031,sll8020,slr8026
sly1007490	sll1638	hypothetical protein	sly1007490	sll1638
sly1007500	sll1639	urease accessory protein D	sly1007500	sll1639
sly1007510	sll1640	hypothetical protein	sly1007510	sll1640
sly1007520	sll1641	glutamate decarboxylase	sly1007520	sll1641
sly1025250	slr1963	water-soluble carotenoid protein	sly1025250	slr1963
sly1025240	slr1964	hypothetical protein	sly1025240	slr1964
sly1025230	sll1894	riboflavin biosynthesis protein RibA	sly1025230	sll1894
sly1025220	slr1966	hypothetical protein	sly1025220	slr1966
sly1025290	slr1171	glutathione peroxidase-like NADPH peroxidase,gl utathione peroxidase	sly1025290	slr1171
sly1025280	smr0014	hypothetical protein	sly1025280	smr0014,sll1965
sly1025270	sll1895	hypothetical protein	sly5000060,sly5000070,sly5000400,sly5000410,sly1000340,sly1000430,sly1001030,sly1001180,sly1001800,sly1001870,sly1002200,sly1003240,sly1004060,sly1004340,sly1005210,sly1005550,sly1005990,sly1007070,sly1007240,sly1007250,sly1008350,sly1008870,sly1009000,sly1009860,sly1010010,sly1010020,sly1010110,sly1010360,sly1011100,sly1011180,sly1012620,sly1012690,sly1013720,sly1013800,sly1014000,sly1014330,sly…	sll1590,sll1592,sll0797,sll0798,slr0533,slr1798,sll0474,sll1673,sll0779,slr0829,slr1760,slr1047,slr1657,slr0687,sll1330,slr0842,slr0947,sll1871,sll0865,slr1909,slr1212,slr2077,slr1837,sll0750,sll1905,slr1414,slr1759,slr0210,slr1593,slr6040,sll0789,sll1228,sll1229,sll1124,sll0698,sll0337,slr0081,sll0649,slr1783,sll1683,sll0873,sll0267,slr0115,sll1170,slr1584,sll0396,slr6001,slr0640,sll1555,slr1692…
sly1021080	slr2087	c-type cytochrome biogenesis protein Ccs1	sly1021080	slr2087
sly1021070	sll1987	catalase peroxidase	sly1021070	sll1987
sly1021100	sll0180	hypothetical protein	sly1021100	sll0180
sly1021090	sll0182	ABC transporter ATP-binding protein	sly1000790,sly1001900,sly1002180,sly1002360,sly1003000,sly1003270,sly1003890,sly1004760,sly1004810,sly1005040,sly1005170,sly1005320,sly1005330,sly1005960,sly1007010,sly1008810,sly1009390,sly1012880,sly1013470,sly1013480,sly1014350,sly1015460,sly1015490,sly1016010,sly1016840,sly1016850,sly1019250,sly1019450,sly1019590,sly1020160,sly1020810,sly1020820,sly1021090,sly1021920,sly1022070,sly1022780,sly…	slr5023,slr0354,slr1224,sll0912,slr0544,slr1250,sll1870,slr0864,slr1455,sll0385,slr2044,sll1725,slr1844,sll0374,slr0467,sll1041,sll0575,slr0615,sll1599,sll0683,sll0684,sll1001,slr2019,sll1180,slr1651,slr1488,slr1494,ssr3570,slr0251,sll1276,sll1277,slr1149,slr1735,sll1452,sll1453,sll0182,sll1082,sll0484,slr0044,slr0043,sll1878,sll0240,sll0739,slr0982,slr7092,slr1318,sll1623,slr0075,slr7016,slr7071…
sly1021040	sll0913	hypothetical protein	sly1003120,sly1009100,sly1010490,sly1015260,sly1021040,sly1023090,sly1024440	slr6042,sll0198,sll0007,sll1250,sll1232,slr1378,sll0913,sll0296,sll0888,sll1355,sll1956
sly1021030	slr0459	hypothetical protein	sly1021030	slr6057,slr0459
sly1021060	sll1988	33 kDa chaperonin	sly1021060	sll1988
sly1021050	slr2088	acetohydroxy acid synthase	sly1001200,sly1003860,sly1021050	sll1981,slr2088,ssl7038
sly1021110	slr0204	hypothetical protein YCF83	sly1021110	slr0204
sly1023620	slr0731	hypothetical protein	sly1023620	slr0731
sly1023610	slr0730	hypothetical protein	sly1023610	slr0730
sly2000940	slr1645	photosystem II 11 kD protein	sly2000940	slr1645
sly2000950	slr1646	ribonuclease III	sly2000950	slr1646
sly2000920	sll1352	hypothetical protein	sly2000920	sll1352
sly2000930	sll1353	two-component sensor histidine kinase	sly5000060,sly5000070,sly5000400,sly5000410,sly1000340,sly1000430,sly1001030,sly1001180,sly1001800,sly1001870,sly1002200,sly1003240,sly1004060,sly1004340,sly1005210,sly1005550,sly1005990,sly1007070,sly1007240,sly1007250,sly1008350,sly1008870,sly1009000,sly1009860,sly1010010,sly1010020,sly1010110,sly1010360,sly1011100,sly1011180,sly1012620,sly1012690,sly1013720,sly1013800,sly1014000,sly1014330,sly…	sll1590,sll1592,sll0797,sll0798,slr0533,slr1798,sll0474,sll1673,sll0779,slr0829,slr1760,slr1047,slr1657,slr0687,sll1330,slr0842,slr0947,sll1871,sll0865,slr1909,slr1212,slr2077,slr1837,sll0750,sll1905,slr1414,slr1759,slr0210,slr1593,slr6040,sll0789,sll1228,sll1229,sll1124,sll0698,sll0337,slr0081,sll0649,slr1783,sll1683,sll0873,sll0267,slr0115,sll1170,slr1584,sll0396,slr6001,slr0640,sll1555,slr1692…
sly2000900	slr1115	probable methyltransferase	sly1001950,sly1008390,sly1009580,sly1010630,sly1010830,sly1014950,sly1015410,sly1015420,sly1017650,sly1023060,sly1023120,sly1024820,sly1026120,sly1026530,sly1026840,sly1027340,sly1028930,sly1029340,sly4000160,sly2000900,sly2001130,sly2001520,sly2001940,sly2002190,sly3001530	sll0564,slr0089,slr1763,slr0525,sll1693,sll0829,sll1526,sll0487,slr1618,sll0418,slr0482,sll1300,sll1407,slr1071,slr1039,slr1368,slr0608,slr1870,sll1909,slr0303,slr0407,slr1183,slr1115,slr0401,slr1117,slr1610,slr1815,slr8021,sll5122
sly2000910	slr1448	fructokinase	sly2000870,sly2000910	slr1448
sly3000240	ssr2061	glutaredoxin	sly3000240	ssr2061
sly1028350	slr5093	hypothetical protein	sly1028350	slr5093
sly1028400	sll0086	putative arsenical pump-driving ATPase	sly1028400	sll0086
sly1028380	norf8	hypothetical protein	sly1028380	norf8
sly3000160	ssl2250	bacterioferritin-associated ferredoxin	sly3000160	ssl2250
sly3000170	sll1132	hypothetical protein	sly3000170	sll1132
sly1028420	slr0076	hypothetical protein	sly1028420	slr0076
sly1028410	slr0077	cysteine desulfurase	sly1004950,sly1028410	slr0077
sly3000200	sll1130	hypothetical protein	sly1019010,sly3000200	slr1062,sll1130
sly3000210	ssl2245	hypothetical protein	sly3000210	ssl2245
sly3000220	sll1129	2-hydroxy-6-oxohepta-2,4-dienoate hydrolase	sly3000220	sll1129
sly3000230	ssr2060	hypothetical protein	sly3000230	ssr2060
sly1005970	slr0469	30S ribosomal protein S4	sly1005970	slr0469
sly1005980	sll1906	hypothetical protein	sly1005980	sll1906
sly1005950	sll0262	acyl-lipid desaturase (delta 6)	sly1005950,sly1006770,sly1025460	sll1441,sll0262,slr1350,sll1468
sly1005960	slr0467	conserved component of ABC transporter for natu ral amino acids	sly1000790,sly1001900,sly1002180,sly1002360,sly1003000,sly1003270,sly1003890,sly1004760,sly1004810,sly1005040,sly1005170,sly1005320,sly1005330,sly1005960,sly1007010,sly1008810,sly1009390,sly1012880,sly1013470,sly1013480,sly1014350,sly1015460,sly1015490,sly1016010,sly1016840,sly1016850,sly1019250,sly1019450,sly1019590,sly1020160,sly1020810,sly1020820,sly1021090,sly1021920,sly1022070,sly1022780,sly…	slr5023,slr0354,slr1224,sll0912,slr0544,slr1250,sll1870,slr0864,slr1455,sll0385,slr2044,sll1725,slr1844,sll0374,slr0467,sll1041,sll0575,slr0615,sll1599,sll0683,sll0684,sll1001,slr2019,sll1180,slr1651,slr1488,slr1494,ssr3570,slr0251,sll1276,sll1277,slr1149,slr1735,sll1452,sll1453,sll0182,sll1082,sll0484,slr0044,slr0043,sll1878,sll0240,sll0739,slr0982,slr7092,slr1318,sll1623,slr0075,slr7016,slr7071…
sly1006010	slr2000	hypothetical protein	sly1006010	slr2000
sly1005990	sll1905	two-component hybrid sensor and regulator	sly5000060,sly5000070,sly5000400,sly5000410,sly1000340,sly1000430,sly1001030,sly1001180,sly1001800,sly1001870,sly1002200,sly1003240,sly1004060,sly1004340,sly1005210,sly1005550,sly1005990,sly1007070,sly1007240,sly1007250,sly1008350,sly1008870,sly1009000,sly1009860,sly1010010,sly1010020,sly1010110,sly1010360,sly1011100,sly1011180,sly1012620,sly1012690,sly1013720,sly1013800,sly1014000,sly1014330,sly…	sll1590,sll1592,sll0797,sll0798,slr0533,slr1798,sll0474,sll1673,sll0779,slr0829,slr1760,slr1047,slr1657,slr0687,sll1330,slr0842,slr0947,sll1871,sll0865,slr1909,slr1212,slr2077,slr1837,sll0750,sll1905,slr1414,slr1759,slr0210,slr1593,slr6040,sll0789,sll1228,sll1229,sll1124,sll0698,sll0337,slr0081,sll0649,slr1783,sll1683,sll0873,sll0267,slr0115,sll1170,slr1584,sll0396,slr6001,slr0640,sll1555,slr1692…
sly1006000	slr1998	hypothetical protein	sly1006000	slr1998
sly1006030	slr2001	cyanophycinase	sly1006030	slr2001
sly1006040	slr2002	cyanophycin synthetase	sly1006040	slr2002
sly1029300	slr1319	iron(III) dicitrate transport system substrate- binding protein	sly1005300,sly1029300,sly1029420	sll1202,slr1319,slr1492,slr1491
sly1029290	slr1318	iron(III) dicitrate transport system ATP-bindin g protein	sly1000790,sly1001900,sly1002180,sly1002360,sly1003000,sly1003270,sly1003890,sly1004760,sly1004810,sly1005040,sly1005170,sly1005320,sly1005330,sly1005960,sly1007010,sly1008810,sly1009390,sly1012880,sly1013470,sly1013480,sly1014350,sly1015460,sly1015490,sly1016010,sly1016840,sly1016850,sly1019250,sly1019450,sly1019590,sly1020160,sly1020810,sly1020820,sly1021090,sly1021920,sly1022070,sly1022780,sly…	slr5023,slr0354,slr1224,sll0912,slr0544,slr1250,sll1870,slr0864,slr1455,sll0385,slr2044,sll1725,slr1844,sll0374,slr0467,sll1041,sll0575,slr0615,sll1599,sll0683,sll0684,sll1001,slr2019,sll1180,slr1651,slr1488,slr1494,ssr3570,slr0251,sll1276,sll1277,slr1149,slr1735,sll1452,sll1453,sll0182,sll1082,sll0484,slr0044,slr0043,sll1878,sll0240,sll0739,slr0982,slr7092,slr1318,sll1623,slr0075,slr7016,slr7071…
sly1029260	sll1564	putative lyase	sly1029260	sll1564
sly1029250	slr1030	magnesium protoporphyrin IX chelatase subunit I	sly1029250	slr1030
sly1029230	slr1031	tyrosyl tRNA synthetase	sly1014470,sly1023390,sly1029200,sly1029230	sll1260,slr0666,ssr1720,slr1031
sly4000290	slr1340	hypothetical protein	sly4000290	slr1340
sly4000300	slr0699	hypothetical protein	sly4000300	slr0699
sly4000270	slr1338	hypothetical protein	sly4000270	slr1338
sly1029310	sll1206	ferric aerobactin receptor, FhuA homolog	sly1029310	sll1206
sly4001660	sll0781	hypothetical protein	sly4000340,sly4001660	sll0781
sly2000040	sll0630	hypothetical protein	sly2000040	sll0630
sly2000050	sll0631	L-aspartate oxidase	sly2000050	sll0631
sly2000020	sll0629	alternative photosystem I reaction center subun it X	sly2000020	sll0629
sly2000010	slr0653	principal RNA polymerase sigma factor SigA	sly2000010	slr0653
sly4001970	sll6093	ParA+family+chromosome+partitioning+protein	sly4001970	sll6093
sly4001980	ssl6092	hypothetical protein	sly4001980	ssl6092
sly1002100	slr2004	periplasmic protein, function unknown	sly1002100	slr2004
sly1029720	slr1205	similar to chlorobenzene dioxygenase, ferredoxi n component	sly1029720	slr1205
sly1029730	slr1204	protease	sly1029730	slr1204
sly1002070	slr1174	hypothetical protein	sly1002070	slr1174
sly1002060	ssr1951	hypothetical protein	sly1002060	ssr1951
sly1002090	ssl1277	putative transposase	sly1002090	ssl1277
sly1002080	sll1660	hypothetical protein	sly1002080,sly1028310,sly4000940	sll1660,sll7077
sly1029800	slr1198	antioxidant protein	sly1029800	slr1198
sly1029810	ssr2009	hypothetical protein	sly1028830,sly1029810,sly4001790	ssr2009,ssl2648
sly1014910	slr0093	DnaJ protein, heat shock protein 40, molecular chaperone	sly1014910	slr0093
sly1014920	slr0092	hypothetical protein	sly1001430,sly1002370,sly1002400,sly1002570,sly1003440,sly1004260,sly1004540,sly1005080,sly1005110,sly1005180,sly1005190,sly1005640,sly1006360,sly1006550,sly1006570,sly1006800,sly1007300,sly1007730,sly1009260,sly1010030,sly1010550,sly1011740,sly1012100,sly1012490,sly1013710,sly1013840,sly1014920,sly1015050,sly1015060,sly1015070,sly1015090,sly1015110,sly1015150,sly1015180,sly1015190,sly1015270,sly…	sll1534,sll0499,slr1566,slr1706,sll1377,sll1971,sll1457,slr2048,sll1724,sll1723,slr0344,slr1943,sll0945,slr0626,sll0244,sll0501,slr0751,sll1540,sll1231,slr1816,slr1890,sll1251,slr0171,sll1466,sll0837,slr0384,slr1644,slr0092,sll1664,slr2120,sll1004,sll5043,slr2116,slr5054,sll1020,slr1064,sll0380,slr1076,sll0071,slr1508,slr1066,sll5050,slr1077,sll5048,slr1166,slr1167,slr1063,slr1537,slr1065,slr2126…
sly1014890	slr0096	low affinity sulfate transporter	sly1012770,sly1014590,sly1014890	slr1776,sll0834,slr0096,slr1229
sly1014900	slr0095	O-methyltransferase	sly1001370,sly1014900	slr0095
sly1014880	slr0498	hypothetical protein	sly1014880	slr0498
sly1014850	sll1267	hypothetical protein	sly1014850	sll1267
sly1014860	slr0442	hypothetical protein	sly1002150,sly1014860,sly1024430	sll1268,slr0442,slr0226
sly1014930	slr0091	aldehyde dehydrogenase	sly1014930	slr0091
sly1014940	slr0090	probable 4-hydroxyphenylpyruvate dioxygenase	sly1014940	slr0090
sly1004480	slr1897	periplasmic sugar-binding protein of ABC transp orter	sly1004480	slr1897
sly1004470	slr1898	N-acetylglutamate kinase	sly1004470	slr1898
sly1004460	slr1899	urease accessory protein F	sly1004460	slr1899
sly1004450	slr0604	GTP-binding protein	sly1004450	slr0604
sly1004520	ssr2611	hypothetical protein	sly1004520	ssr2611
sly1004510	slr1549	polypeptide deformylase	sly1004510	slr1549
sly1004500	sll1796	cytochrome c553	sly1004500	sll1796
sly3000400	ssl1520	hypothetical protein	sly3000400	ssl1520
sly1004540	sll1457	probable glycosyltransferase	sly1001430,sly1002370,sly1002400,sly1002570,sly1003440,sly1004260,sly1004540,sly1005080,sly1005110,sly1005180,sly1005190,sly1005640,sly1006360,sly1006550,sly1006570,sly1006800,sly1007300,sly1007730,sly1009260,sly1010030,sly1010550,sly1011740,sly1012100,sly1012490,sly1013710,sly1013840,sly1014920,sly1015050,sly1015060,sly1015070,sly1015090,sly1015110,sly1015150,sly1015180,sly1015190,sly1015270,sly…	sll1534,sll0499,slr1566,slr1706,sll1377,sll1971,sll1457,slr2048,sll1724,sll1723,slr0344,slr1943,sll0945,slr0626,sll0244,sll0501,slr0751,sll1540,sll1231,slr1816,slr1890,sll1251,slr0171,sll1466,sll0837,slr0384,slr1644,slr0092,sll1664,slr2120,sll1004,sll5043,slr2116,slr5054,sll1020,slr1064,sll0380,slr1076,sll0071,slr1508,slr1066,sll5050,slr1077,sll5048,slr1166,slr1167,slr1063,slr1537,slr1065,slr2126…
sly1004530	slr1550	lysyl-tRNA synthetase	sly1004530	slr1550
sly1019480	slr1295	iron transport system substrate-binding protein	sly1019480	slr1295
sly1019490	ssr2142	hypothetical protein YCF19	sly1019490	ssr2142
sly1014040	sll0236	hypothetical protein	sly1014040	sll0236
sly1019450	slr1149	ATP-binding protein of ABC transporter	sly1000790,sly1001900,sly1002180,sly1002360,sly1003000,sly1003270,sly1003890,sly1004760,sly1004810,sly1005040,sly1005170,sly1005320,sly1005330,sly1005960,sly1007010,sly1008810,sly1009390,sly1012880,sly1013470,sly1013480,sly1014350,sly1015460,sly1015490,sly1016010,sly1016840,sly1016850,sly1019250,sly1019450,sly1019590,sly1020160,sly1020810,sly1020820,sly1021090,sly1021920,sly1022070,sly1022780,sly…	slr5023,slr0354,slr1224,sll0912,slr0544,slr1250,sll1870,slr0864,slr1455,sll0385,slr2044,sll1725,slr1844,sll0374,slr0467,sll1041,sll0575,slr0615,sll1599,sll0683,sll0684,sll1001,slr2019,sll1180,slr1651,slr1488,slr1494,ssr3570,slr0251,sll1276,sll1277,slr1149,slr1735,sll1452,sll1453,sll0182,sll1082,sll0484,slr0044,slr0043,sll1878,sll0240,sll0739,slr0982,slr7092,slr1318,sll1623,slr0075,slr7016,slr7071…
sly1019460	slr1150	hypothetical protein	sly1019460	slr1150
sly1013970	slr0110	hypothetical protein	sly1003910,sly1005700,sly1006340,sly1007770,sly1008940,sly1013890,sly1013970,sly1020590,sly1021140,sly1023270	slr1597,slr0105,slr0758,slr1942,slr1881,sll1525,slr0110,sll0759,slr0207,sll1563,sll1595,sll8004
sly1013980	slr0111	hypothetical protein	sly1013980	slr0111
sly1013960	sll0094	two-component sensor histidine kinase	sly1013960	sll0094
sly1014010	slr0116	phycocyanobilin:ferredoxin oxidoreductase	sly1014010	slr0116
sly1014020	ssl0438	similar to 50S ribosomal protein L12	sly1014020	ssl0438
sly1013990	slr0112	hypothetical protein	sly1013990	slr0112
sly1014000	slr0115	response regulator for energy transfer from phy cobilisomes to photosystems	sly5000060,sly5000070,sly5000400,sly5000410,sly1000340,sly1000430,sly1001030,sly1001180,sly1001800,sly1001870,sly1002200,sly1003240,sly1004060,sly1004340,sly1005210,sly1005550,sly1005990,sly1007070,sly1007240,sly1007250,sly1008350,sly1008870,sly1009000,sly1009860,sly1010010,sly1010020,sly1010110,sly1010360,sly1011100,sly1011180,sly1012620,sly1012690,sly1013720,sly1013800,sly1014000,sly1014330,sly…	sll1590,sll1592,sll0797,sll0798,slr0533,slr1798,sll0474,sll1673,sll0779,slr0829,slr1760,slr1047,slr1657,slr0687,sll1330,slr0842,slr0947,sll1871,sll0865,slr1909,slr1212,slr2077,slr1837,sll0750,sll1905,slr1414,slr1759,slr0210,slr1593,slr6040,sll0789,sll1228,sll1229,sll1124,sll0698,sll0337,slr0081,sll0649,slr1783,sll1683,sll0873,sll0267,slr0115,sll1170,slr1584,sll0396,slr6001,slr0640,sll1555,slr1692…
sly1012430	slr0868	hypothetical protein	sly1008410,sly1008420,sly1010800,sly1011880,sly1011930,sly1012430,sly1014190,sly1016540,sly1016570,sly1018100,sly1023800,sly1027310,sly1027880,sly2000300,sly2000310,sly2000700	slr0152,slr0599,slr0600,sll1491,slr0439,sll0163,slr0868,slr1225,sll0776,slr1697,slr0143,slr8038,slr1409,slr1410,slr0978,slr1443
sly1012350	slr1675	putative hydrogenase expression/formation prote in HypA1	sly1001540,sly1009570,sly1012350	sll1399,slr0526,slr1675,sll5004
sly1012360	sll1165	DNA mismatch repair protein	sly1012360	sll1165
sly1012370	slr0872	hypothetical protein	sly1012370	slr0872
sly1017990	sll1556	isopentenyl-dephosphate delta-isomerase	sly1017990	sll1556
sly1018000	sll1555	two-component hybrid sensor and regulator	sly5000060,sly5000070,sly5000400,sly5000410,sly1000340,sly1000430,sly1001030,sly1001180,sly1001800,sly1001870,sly1002200,sly1003240,sly1004060,sly1004340,sly1005210,sly1005550,sly1005990,sly1007070,sly1007240,sly1007250,sly1008350,sly1008870,sly1009000,sly1009860,sly1010010,sly1010020,sly1010110,sly1010360,sly1011100,sly1011180,sly1012620,sly1012690,sly1013720,sly1013800,sly1014000,sly1014330,sly…	sll1590,sll1592,sll0797,sll0798,slr0533,slr1798,sll0474,sll1673,sll0779,slr0829,slr1760,slr1047,slr1657,slr0687,sll1330,slr0842,slr0947,sll1871,sll0865,slr1909,slr1212,slr2077,slr1837,sll0750,sll1905,slr1414,slr1759,slr0210,slr1593,slr6040,sll0789,sll1228,sll1229,sll1124,sll0698,sll0337,slr0081,sll0649,slr1783,sll1683,sll0873,sll0267,slr0115,sll1170,slr1584,sll0396,slr6001,slr0640,sll1555,slr1692…
sly1017970	sll1558	mannose-1-phosphate guanyltransferase	sly1008470,sly1017970,sly1020530,sly2002630	sll0899,sll1558,slr0007,sll0207,slr0983
sly1017980	sll1557	succinyl-CoA synthetase alpha chain	sly1003950,sly1004940,sly1007480,sly1012820,sly1014310,sly1017980,sly1020410,sly1022480,sly1025740,sly1027290,sly4000210,sly2002600	slr1915,sll0594,sll1371,slr1768,slr1567,sll1169,sll1557,slr1529,sll1924,sll1423,slr0449,sll7031,sll8020,slr8026
sly1017960	slr1687	hypothetical protein	sly1017960	slr1687
sly1017930	slr1686	hypothetical protein	sly1012420,sly1017930	slr1686
sly1017940	ssl3044	probable ferredoxin	sly1017940,sly1023760,sly2001420	ssl3044,slr0148,sll0646,sll1161
sly1018020	ssr2831	photosystem I subunit IV	sly1018020	ssr2831
sly3000700	slr0426	GTP cyclohydrolase I	sly3000700	slr0426
sly3000710	sll0368	uracil phosphoribosyltransferase	sly1010590,sly1010600,sly4001080,sly3000710	sll1691,ssr2227,slr0810,sll0368,sll1542,ssl1923,ssl2420
sly3000570	sll1021	hypothetical protein	sly3000570	sll1021
sly3000650	slr0191	amidase enhancer, periplasmic protein	sly3000650	slr0191
sly3000660	sll0188	hypothetical protein	sly3000660	sll0188
sly3000670	sll0189	hypothetical protein	sly3000670	sll0189
sly3000680	slr0427	putative competence-damage protein	sly3000680	slr0427
sly3000600	sll1023	succinyl-CoA synthetase beta chain	sly3000600	sll1023
sly3000730	sll0370	carbamoyl-phosphate synthase, pyrimidine-specif ic, large chain	sly1022210,sly3000730	slr1503,sll0370,slr1616
sly3000740	sll0371	hypothetical protein	sly1019920,sly2002230,sly3000740	sll0371,slr0423,sll1503
sly3000590	sll1022	hypothetical protein	sly3000590	sll1022
sly1011530	sll1808	50S ribosomal protein L5	sly1011530	sll1808
sly1011540	sll1809	30S ribosomal protein S8	sly1011540	sll1809
sly1016230	sll0915	periplasmic protease	sly1016230	sll0915
sly1016240	sll0916	precorrin isomerase, precorrin-8X methylmutase	sly1003420,sly1016240,sly1024500	slr1467,sll0916,slr1784,sll0794
sly1011490	ssl3436	50S ribosomal protein L29	sly1011490	ssl3436
sly1011500	ssl3437	30S ribosomal protein S17	sly1011500	ssl3437
sly1011510	sll1806	50S ribosomal protein L14	sly1011510	sll1806
sly1011520	sll1807	50S ribosomal protein L24	sly1011520	sll1807
sly1011450	ssl3432	30S ribosomal protein S19	sly1011450	ssl3432
sly1011460	sll1803	50S ribosomal protein L22	sly1011460	sll1803
sly1011470	sll1804	30S ribosomal protein S3	sly1011470	sll1804
sly1011480	sll1805	50S ribosomal protein L16	sly1011480	sll1805
sly1023320	sll0098	hypothetical protein	sly1023320	sll0098
sly1023310	sll0099	precorrin-6y C5, 15-methyltransferase (decarbox ylating)	sly1023310	sll0099
sly4000360	slr6034	cytidine+deaminase	sly4000360,sly4001470	slr6034,sll5107
sly2001440	slr0657	aspartate kinase	sly2001440	slr0657
sly1010150	sll1789	RNA polymerase beta prime subunit	sly1010150	sll1789
sly1010160	slr0080	ribonuclease H	sly1010160	slr0080
sly1010170	sll0082	hypothetical protein	sly1010170	sll0082
sly1010180	slr0079	probable general secretion pathway protein E	sly1010180	slr0079
sly1010190	slr0078	putative 6-pyruvoyl tetrahydrobiopterin synthas e	sly1010190	slr0078
sly1026500	ssr2340	hypothetical protein	sly1026500	ssr2340
sly1010210	sll0083	phosphoheptose isomerase	sly1010210	sll0083
sly1010220	sll0084	putative phosphatase	sly1010220	sll0084
sly1010230	sll0085	hypothetical protein	sly1010230	sll0085
sly1010240	sll1942	hypothetical protein	sly1010240	sll1942
sly1017040	slr0921	hypothetical protein	sly1017040	slr0921
sly1023240	slr0022	hypothetical protein	sly1023240	slr0022
sly1023230	sll0047	hypothetical protein YCF12	sly1023230	sll0047
sly1017100	slr0920	mutator MutT protein	sly1017100	slr0920
sly1017110	sll1636	ferripyochelin binding protein	sly1017110	sll1636
sly1000570	ssl0242	hypothetical protein	sly1000570	ssl0242
sly1000560	slr0328	low molecular weight phosphotyrosine protein ph osphatase	sly1000560	slr0328
sly1000590	sll1862	hypothetical protein	sly1000590	sll1862
sly1000580	ssl0241	hypothetical protein	sly1000580	ssl0241
sly1000600	sll1863	hypothetical protein	sly1000600	sll1863
sly1000630	slr1886	hypothetical protein	sly1000630	slr1886
sly1000620	slr2005	periplasmic protein, function unknown	sly1000620,sly1030340	slr2005,ssl7022
sly1000650	ssr3189	hypothetical protein	sly1000650	ssr3189
sly1000640	slr1885	hypothetical protein	sly1000640	slr1885
sly1017090	sll0892	aspartate 1-decarboxylase	sly1017090	sll0892
sly1012170	slr0337	hypothetical protein	sly1012170	slr0337
sly1012150	sll0293	hypothetical protein	sly1012150	sll0293
sly1012160	sll0294	hypothetical protein	sly1012160	sll0294
sly1012210	sll0868	lipoic acid synthetase	sly1012210	sll0868,ssr1473
sly1012220	sll0867	hypothetical protein	sly1012220	sll0867
sly1012190	slr0335	phycobilisome core-membrane linker polypeptide	sly1012190	slr0335
sly1012200	sll0869	Leu/Phe-tRNA-protein transferase	sly1012200	sll0869
sly1012230	slr0493	similar to mannose-1-phosphate guanylyltransfer ase	sly1012230	slr0493
sly2001420	sll0646	guanylyl cyclase	sly1017940,sly1023760,sly2001420	ssl3044,slr0148,sll0646,sll1161
sly2001430	sll0647	hypothetical protein	sly2001430	sll0647
sly2001400	sll0644	probable esterase	sly1009480,sly2001400	sll0644,slr6100
sly4000580	ssl5039	hypothetical protein	sly1019700,sly4000580	slr6045,ssl5039
sly1007740	ssr1528	hypothetical protein	sly1007740	ssr1528
sly1007720	slr1835	P700 apoprotein subunit Ib	sly1007720	slr1835
sly1007710	slr1834	P700 apoprotein subunit Ia	sly1007710	slr1834
sly1007690	sll1730	hypothetical protein	sly1007690	sll1730
sly1007680	sll1732	NADH dehydrogenase subunit 5 (involved in low C O2-inducible, high affinity CO2 uptake)	sly1007680	sll1732
sly1007670	sll1733	NADH dehydrogenase subunit 4 (involved in low C O2-inducible, high affinity CO2 uptake)	sly1007670	sll1733
sly1007660	sll1734	protein involved in low CO2-inducible, high aff inity CO2 uptake	sly1007660	sll1734
sly1007650	sll1735	hypothetical protein	sly1007650	sll1735
sly1023220	sll0048	hypothetical protein	sly1023220	sll0048
sly1023150	slr0393	hypothetical protein	sly1014140,sly1019690,sly1023150,sly1024130,sly4000430	slr5016,slr1254,sll1193,slr0393,ssl1577,sll2007,slr2080
sly1023160	slr0392	hypothetical protein	sly1023160	slr0392
sly1023130	sll1299	acetate kinase	sly1023130,sly4000330	sll1299
sly1023140	sll1298	putative carboxymethylenebutenolidase	sly1023140	sll1298
sly1023190	sll0738	molybdate-binding periplasmic protein	sly1023190	sll0738
sly1023200	sll0737	hypothetical protein	sly1023200	sll0737
sly1023170	slr0294	hypothetical protein	sly1023170	slr0294
sly1023180	sll0739	ATP-binding protein of molybdate ABC transporte r	sly1000790,sly1001900,sly1002180,sly1002360,sly1003000,sly1003270,sly1003890,sly1004760,sly1004810,sly1005040,sly1005170,sly1005320,sly1005330,sly1005960,sly1007010,sly1008810,sly1009390,sly1012880,sly1013470,sly1013480,sly1014350,sly1015460,sly1015490,sly1016010,sly1016840,sly1016850,sly1019250,sly1019450,sly1019590,sly1020160,sly1020810,sly1020820,sly1021090,sly1021920,sly1022070,sly1022780,sly…	slr5023,slr0354,slr1224,sll0912,slr0544,slr1250,sll1870,slr0864,slr1455,sll0385,slr2044,sll1725,slr1844,sll0374,slr0467,sll1041,sll0575,slr0615,sll1599,sll0683,sll0684,sll1001,slr2019,sll1180,slr1651,slr1488,slr1494,ssr3570,slr0251,sll1276,sll1277,slr1149,slr1735,sll1452,sll1453,sll0182,sll1082,sll0484,slr0044,slr0043,sll1878,sll0240,sll0739,slr0982,slr7092,slr1318,sll1623,slr0075,slr7016,slr7071…
sly2001260	ssr3341	hypothetical protein	sly2001260	ssr3341
sly1027190	slr1285	two-component sensor histidine kinase	sly5000060,sly5000070,sly5000400,sly5000410,sly1000340,sly1000430,sly1001030,sly1001180,sly1001800,sly1001870,sly1002200,sly1003240,sly1004060,sly1004340,sly1005210,sly1005550,sly1005990,sly1007070,sly1007240,sly1007250,sly1008350,sly1008870,sly1009000,sly1009860,sly1010010,sly1010020,sly1010110,sly1010360,sly1011100,sly1011180,sly1012620,sly1012690,sly1013720,sly1013800,sly1014000,sly1014330,sly…	sll1590,sll1592,sll0797,sll0798,slr0533,slr1798,sll0474,sll1673,sll0779,slr0829,slr1760,slr1047,slr1657,slr0687,sll1330,slr0842,slr0947,sll1871,sll0865,slr1909,slr1212,slr2077,slr1837,sll0750,sll1905,slr1414,slr1759,slr0210,slr1593,slr6040,sll0789,sll1228,sll1229,sll1124,sll0698,sll0337,slr0081,sll0649,slr1783,sll1683,sll0873,sll0267,slr0115,sll1170,slr1584,sll0396,slr6001,slr0640,sll1555,slr1692…
sly1027170	ssr2551	hypothetical protein	sly1027170	ssr2551
sly1027120	ssr2553	hypothetical protein	sly1027120	ssr2553
sly1027130	slr1516	superoxide dismutase	sly1027130	slr1516
sly1027200	sll1167	hypothetical protein	sly1027200	sll1167
sly1027210	ssr2130	hypothetical protein	sly1027210	ssr2130
sly2001350	sll0640	probable sodium/sulfate symporter	sly2001350	sll0640
sly4000280	slr1339	hypothetical protein	sly4000280	slr1339
sly1024590	sll5109	hypothetical protein	sly5000290,sly1024590,sly4002010	sll5109,sll5069
sly1024560	slr5071	hypothetical protein	sly1024560,sly1026150	slr5071,slr5110
sly2001340	slr0688	hypothetical protein	sly1023500,sly2001340	slr0688
sly1021210	ssr2194	hypothetical protein	sly1021210	ssr2194
sly1021220	slr1324	two-component hybrid sensor and regulator	sly5000060,sly5000070,sly5000400,sly5000410,sly1000340,sly1000430,sly1001030,sly1001180,sly1001800,sly1001870,sly1002200,sly1003240,sly1004060,sly1004340,sly1005210,sly1005550,sly1005990,sly1007070,sly1007240,sly1007250,sly1008350,sly1008870,sly1009000,sly1009860,sly1010010,sly1010020,sly1010110,sly1010360,sly1011100,sly1011180,sly1012620,sly1012690,sly1013720,sly1013800,sly1014000,sly1014330,sly…	sll1590,sll1592,sll0797,sll0798,slr0533,slr1798,sll0474,sll1673,sll0779,slr0829,slr1760,slr1047,slr1657,slr0687,sll1330,slr0842,slr0947,sll1871,sll0865,slr1909,slr1212,slr2077,slr1837,sll0750,sll1905,slr1414,slr1759,slr0210,slr1593,slr6040,sll0789,sll1228,sll1229,sll1124,sll0698,sll0337,slr0081,sll0649,slr1783,sll1683,sll0873,sll0267,slr0115,sll1170,slr1584,sll0396,slr6001,slr0640,sll1555,slr1692…
sly1021130	sll0179	glutamyl-tRNA synthetase	sly1021130	sll0179
sly1021140	slr0207	hypothetical protein	sly1003910,sly1005700,sly1006340,sly1007770,sly1008940,sly1013890,sly1013970,sly1020590,sly1021140,sly1023270	slr1597,slr0105,slr0758,slr1942,slr1881,sll1525,slr0110,sll0759,slr0207,sll1563,sll1595,sll8004
sly1021150	slr0208	hypothetical protein	sly1021150	slr0208
sly1021160	ssr0330	ferredoxin-thioredoxin reductase, variable chai n	sly1021160	ssr0330
sly1021170	slr0209	hypothetical protein	sly1021170,sly1021510	slr0209,slr1788,slr1789
sly1021180	sll1234	adenosylhomocysteinase	sly1021180	sll1234
sly1021190	slr1325	GTP pyrophosphokinase	sly1021190	slr1325
sly1021200	sll1236	hypothetical protein	sly1021200	sll1236
sly1021350	sll0327	hypothetical protein	sly1012390,sly1021350	sll0327
sly1021360	sll0328	hypothetical protein	sly1021360	sll0328
sly1021330	slr1717	hypothetical protein	sly1021330	slr1717
sly1021390	slr1147	two-component sensor histidine kinase	sly5000060,sly5000070,sly5000400,sly5000410,sly1000340,sly1000430,sly1001030,sly1001180,sly1001800,sly1001870,sly1002200,sly1003240,sly1004060,sly1004340,sly1005210,sly1005550,sly1005990,sly1007070,sly1007240,sly1007250,sly1008350,sly1008870,sly1009000,sly1009860,sly1010010,sly1010020,sly1010110,sly1010360,sly1011100,sly1011180,sly1012620,sly1012690,sly1013720,sly1013800,sly1014000,sly1014330,sly…	sll1590,sll1592,sll0797,sll0798,slr0533,slr1798,sll0474,sll1673,sll0779,slr0829,slr1760,slr1047,slr1657,slr0687,sll1330,slr0842,slr0947,sll1871,sll0865,slr1909,slr1212,slr2077,slr1837,sll0750,sll1905,slr1414,slr1759,slr0210,slr1593,slr6040,sll0789,sll1228,sll1229,sll1124,sll0698,sll0337,slr0081,sll0649,slr1783,sll1683,sll0873,sll0267,slr0115,sll1170,slr1584,sll0396,slr6001,slr0640,sll1555,slr1692…
sly1021400	slr1146	hypothetical protein	sly1021400	slr1146
sly1021370	ssr2615	hypothetical protein	sly1004580,sly1008580,sly1012290,sly1013010,sly1014540,sly1015140,sly1015200,sly1021370,sly1021380,sly1021700,sly1021710,sly1029740,sly3000030,sly3000040	sll1692,sll0803,slr1203,slr0980,sll0802,ssr2803,sll0743,slr0291,slr1814,sll0742,ssr2615,slr1813,slr2128,slr1611,slr1812,slr1811,sll1749,smr0013
sly2000770	sll0736	hypothetical protein	sly2000770	sll0736
sly2000760	slr0746	glucosylglycerolphosphate phosphatase	sly2000760	slr0746
sly1021410	slr1145	Monocomponent sodium-dependent glutamate permea se GltS	sly1021410	slr1145
sly1021420	sll1074	leucyl-tRNA synthetase	sly1021420	sll1074
sly2000810	slr0749	light-independent protochlorophyllide reductase iron protein subunit ChlL	sly2000810	slr0749
sly2000830	slr0750	light-independent protochlorophyllide reductase subunit ChlN	sly2000830	slr0750
sly2000820	ssr1251	hypothetical protein	sly2000820	ssr1251
sly1021650	sll0216	hypothetical protein	sly1021650	sll0216
sly1021660	slr0257	periplasmic carboxyl-terminal protease	sly1021660	slr0257
sly1021640	slr1411	hypothetical protein	sly1021640	slr1411
sly1021690	sll0741	pyruvate flavodoxin oxidoreductase	sly1021690	sll0741
sly1021700	sll0742	hypothetical protein	sly1004580,sly1008580,sly1012290,sly1013010,sly1014540,sly1015140,sly1015200,sly1021370,sly1021380,sly1021700,sly1021710,sly1029740,sly3000030,sly3000040	sll1692,sll0803,slr1203,slr0980,sll0802,ssr2803,sll0743,slr0291,slr1814,sll0742,ssr2615,slr1813,slr2128,slr1611,slr1812,slr1811,sll1749,smr0013
sly1021670	sll1039	hypothetical protein	sly1021670	sll1039
sly1021680	slr1094	hypothetical protein	sly1021680	slr1094
sly3000130	slr1234	protein kinase C inhibitor	sly1026460,sly3000130	slr1234
sly3000120	ssr2049	hypothetical protein	sly3000120	ssr2049
sly1021710	sll0743	hypothetical protein	sly1004580,sly1008580,sly1012290,sly1013010,sly1014540,sly1015140,sly1015200,sly1021370,sly1021380,sly1021700,sly1021710,sly1029740,sly3000030,sly3000040	sll1692,sll0803,slr1203,slr0980,sll0802,ssr2803,sll0743,slr0291,slr1814,sll0742,ssr2615,slr1813,slr2128,slr1611,slr1812,slr1811,sll1749,smr0013
sly1021720	sll0744	hypothetical protein	sly1021720	sll0744
sly3000090	sll0273	Na+/H+ antiporter	sly3000090	sll0273
sly3000080	sll0272	hypothetical protein	sly3000080	sll0272
sly3000070	sll0271	N utilization substance protein B homolog	sly3000070	sll0271
sly1006320	slr1322	putative modulator of DNA gyrase%3B TldD	sly1006320	slr1322,slr1764
sly1006290	sll0142	probable cation efflux system protein	sly1006290	sll0142
sly1006280	sll0141	hypothetical protein	sly1006280	sll0141
sly1006260	slr0161	twitching motility protein PilT	sly1006260	slr0161
sly1006250	slr0163	a part of pilC, pilin biogenesis protein, requi red for twitching motility	sly1006250	slr0163,slr0162
sly1006340	slr1942	circadian clock protein KaiC homolog	sly1003910,sly1005700,sly1006340,sly1007770,sly1008940,sly1013890,sly1013970,sly1020590,sly1021140,sly1023270	slr1597,slr0105,slr0758,slr1942,slr1881,sll1525,slr0110,sll0759,slr0207,sll1563,sll1595,sll8004
sly1006330	sll1237	N(5)-glutamine methyltransferase	sly1006330	sll1237
sly1029410	slr1488	multidrug resistance family ABC transporter	sly1000790,sly1001900,sly1002180,sly1002360,sly1003000,sly1003270,sly1003890,sly1004760,sly1004810,sly1005040,sly1005170,sly1005320,sly1005330,sly1005960,sly1007010,sly1008810,sly1009390,sly1012880,sly1013470,sly1013480,sly1014350,sly1015460,sly1015490,sly1016010,sly1016840,sly1016850,sly1019250,sly1019450,sly1019590,sly1020160,sly1020810,sly1020820,sly1021090,sly1021920,sly1022070,sly1022780,sly…	slr5023,slr0354,slr1224,sll0912,slr0544,slr1250,sll1870,slr0864,slr1455,sll0385,slr2044,sll1725,slr1844,sll0374,slr0467,sll1041,sll0575,slr0615,sll1599,sll0683,sll0684,sll1001,slr2019,sll1180,slr1651,slr1488,slr1494,ssr3570,slr0251,sll1276,sll1277,slr1149,slr1735,sll1452,sll1453,sll0182,sll1082,sll0484,slr0044,slr0043,sll1878,sll0240,sll0739,slr0982,slr7092,slr1318,sll1623,slr0075,slr7016,slr7071…
sly1029420	slr1492	iron(III) dicitrate transport system substrate- binding protein	sly1005300,sly1029300,sly1029420	sll1202,slr1319,slr1492,slr1491
sly4000250	ssr5121	hypothetical protein	sly4000250	ssr5121,ssr5074,ssl6077,ssl6018
sly4000220	slr1343	hypothetical protein	sly4000220	slr1343
sly1029360	sll1406	ferrichrome-iron receptor	sly1029360	sll1406,sll1409,slr1490
sly1029330	sll1205	transcriptional regulator	sly1012850,sly1022290,sly1023020,sly1029330	sll1205,sll0983,sll1408,slr1489
sly1029340	sll1407	probable methyltransferase	sly1001950,sly1008390,sly1009580,sly1010630,sly1010830,sly1014950,sly1015410,sly1015420,sly1017650,sly1023060,sly1023120,sly1024820,sly1026120,sly1026530,sly1026840,sly1027340,sly1028930,sly1029340,sly4000160,sly2000900,sly2001130,sly2001520,sly2001940,sly2002190,sly3001530	sll0564,slr0089,slr1763,slr0525,sll1693,sll0829,sll1526,sll0487,slr1618,sll0418,slr0482,sll1300,sll1407,slr1071,slr1039,slr1368,slr0608,slr1870,sll1909,slr0303,slr0407,slr1183,slr1115,slr0401,slr1117,slr1610,slr1815,slr8021,sll5122
sly1029390	slr1484	hypothetical protein	sly1029390	slr1484
sly1029400	slr1485	putative phosphatidylinositol phosphate kinase, salt-induced periplasmic protein	sly1029400	slr1485
sly1029370	sll1405	biopolymer transport ExbD protein homolog	sly1029370	sll1405
sly1029380	sll1404	biopolymer transport ExbB protein homolog	sly1029380	sll1404
sly1024080	slr0582	hypothetical protein	sly1024080	slr0582
sly1024090	sll0540	phosphate-binding protein PstS homolog	sly1024090	sll0540
sly2000150	sll1218	hypothetical protein YCF39	sly4000660,sly2000150,sly2001540	sll1218,slr0399,slr0317
sly2000140	sll0430	HtpG, heat shock protein 90, molecular chaperon e	sly2000140	sll0430
sly2000110	slr1178	hypothetical protein	sly2000110	slr1178
sly2000100	slr1179	hypothetical protein	sly2000100	slr1179
sly2000130	slr1176	glucose-1-phosphate adenylyltransferase	sly2000130	slr1176
sly2000120	slr1177	hypothetical protein	sly2000120	slr1177
sly2000070	slr0651	hypothetical protein	sly2000070	slr0651
sly2000060	slr0652	phosphorybosilformimino-5-amino- phosphorybosil -4-imidazolecarboxamideisomerase	sly2000060	slr0652
sly2000090	ssl2667	an assembly factor for iron-sulfur culsters	sly2000090	ssl2667
sly2000080	sll1363	ketol-acid reductoisomerase	sly2000080	sll1363
sly1002020	sll1087	similar to sodium/glucose cotransporter	sly1002020	sll1087
sly1029820	sll1118	hypothetical protein	sly1029820	sll1118
sly1002000	slr0618	cobyric acid synthase	sly1002000	slr0618
sly1002010	sll1089	periplasmic protein, function unknown	sly1002010	sll1089
sly1001980	sll1750	urease alpha subunit	sly1001980	sll1750
sly1001990	ssl3342	hypothetical protein	sly1001990	ssl3342
sly1001960	slr1762	hypothetical protein	sly1001960	slr1762
sly1001970	sll1751	hypothetical protein	sly1001970	sll1751
sly1029910	sll0615	hypothetical protein	sly1029910	sll0615
sly1002040	sll1086	hypothetical protein	sly1002040	sll1086
sly1002050	slr1173	hypothetical protein	sly1002050	slr1173,slr1778
sly1014800	sll0875	hypothetical protein	sly1014800	sll0875
sly3001470	sll1584	ferredoxin like protein	sly3001470	sll1584
sly1014820	slr0875	large-conductance mechanosensitive channel	sly1014820	slr0875
sly1014810	sll0876	Holliday junction DNA helicase RuvA	sly1014810	sll0876
sly1014760	slr0877	glutamyl-tRNA(Gln) amidotransferase subunit A	sly1014760	slr0877
sly1014750	slr0878	hypothetical protein	sly1014750	slr0878
sly1014780	slr0876	hypothetical protein	sly1013320,sly1013630,sly1014780	slr0851,slr1743,slr0876,sll5036
sly1014770	ssr1480	putative RNA-binding protein	sly1014770	ssr1480,sll0517
sly1029620	sll1119	hypothetical protein	sly1029620	sll1119
sly1014840	sll1265	hypothetical protein	sly1014840	sll1265
sly1014830	sll0877	hypothetical protein	sly1014830	sll0877
sly1024100	slr1727	Na+/H+ antiporter	sly1024100	slr1727
sly1004390	sll0855	putative channel transporter	sly1004390	sll0855
sly1004400	sll0854	hypothetical protein	sly1004400,sly1016550,sly1016560	sll0854
sly1004410	sll0853	hypothetical protein	sly1004410	sll0853
sly1004420	sll0851	photosystem II CP43 protein	sly1004420	sll0851
sly1004350	slr1211	cobalt-chelatase subunit CobN	sly1004350	slr1211
sly1004360	sll1200	hypothetical protein	sly1004360	sll1200
sly1004370	slr1208	probable oxidoreductase	sly1004370	slr1208
sly1004380	slr2089	squalene-hopene-cyclase	sly1004380	slr2089
sly3000340	slr0813	hypothetical protein	sly3000340	slr0813
sly1004440	slr1283	putative transposase [ISY508b: 1877114 - 187808 1]	sly1001150,sly1001170,sly1001330,sly1001350,sly1004440,sly1008060,sly1022180,sly1022190,sly1022280,sly1026960,sly1026970,sly4001800	slr1283,ssl1507,ssl0426,slr7105,slr2113,slr1937,slr1716,slr0857,sll1984,sll1437,sll1257,sll0700,sll0651,sll0201,slr8046,sll8042,ssr1176,slr1586,sll1930,sll1094,slr1585,slr1282,slr1357,sll1998,slr1075,sll1397,sll0431,slr0704,slr0230,slr0352,smr0002,sll0808,sll0200,sll0650,sll0699,sll1256,sll1436,sll1983,slr0856,slr1524,slr1715,slr1936,slr2112,ssl0769,ssr1175,slr7104,sll8043,slr8045
sly1014140	slr1254	phytoene dehydrogenase (phytoene desaturase)	sly1014140,sly1019690,sly1023150,sly1024130,sly4000430	slr5016,slr1254,sll1193,slr0393,ssl1577,sll2007,slr2080
sly1014130	slr1255	phytoene synthase	sly1014130	slr1255
sly1019420	slr5051	hypothetical protein	sly1002640,sly1004610,sly1019420,sly1027670	slr7073,slr5051,ssl7074,ssl1328,ssl0410,ssr2787,ssl5113,ssr5009,norf7
sly1019410	sll1931	serine hydroxymethyltransferase	sly1019410	sll1931
sly1026490	slr1394	hypothetical protein	sly1026490	slr1394
sly1014060	sll0639	hypothetical protein	sly1014060	sll0639
sly1014050	slr2079	putative glutaminase	sly1014050	slr2079
sly1014080	sll1219	hypothetical protein	sly1014080	sll1219
sly1019330	slr1958	hypothetical protein	sly1019330	slr1958
sly1014100	slr1257	hypothetical protein	sly1014100	slr1257
sly1014090	slr1334	phosphoglucomutase/phosphomannomutase	sly1014090,sly4001330	slr1334
sly1014120	sll1147	glutathione S-transferase	sly1014120	sll1147
sly1014110	slr1256	urease gamma subunit	sly1014110	slr1256
sly1012540	sll1120	chromosome segregation protein SMC1	sly1012540	sll1120
sly1012520	slr0865	hypothetical protein	sly1012520	slr0865
sly1012510	sll0839	hypothetical protein	sly1012510	sll0839
sly1012500	sll0838	orotidine 5' monophosphate decarboxylase	sly1012500	sll0838
sly1012490	sll0837	periplasmic protein, function unknown	sly1001430,sly1002370,sly1002400,sly1002570,sly1003440,sly1004260,sly1004540,sly1005080,sly1005110,sly1005180,sly1005190,sly1005640,sly1006360,sly1006550,sly1006570,sly1006800,sly1007300,sly1007730,sly1009260,sly1010030,sly1010550,sly1011740,sly1012100,sly1012490,sly1013710,sly1013840,sly1014920,sly1015050,sly1015060,sly1015070,sly1015090,sly1015110,sly1015150,sly1015180,sly1015190,sly1015270,sly…	sll1534,sll0499,slr1566,slr1706,sll1377,sll1971,sll1457,slr2048,sll1724,sll1723,slr0344,slr1943,sll0945,slr0626,sll0244,sll0501,slr0751,sll1540,sll1231,slr1816,slr1890,sll1251,slr0171,sll1466,sll0837,slr0384,slr1644,slr0092,sll1664,slr2120,sll1004,sll5043,slr2116,slr5054,sll1020,slr1064,sll0380,slr1076,sll0071,slr1508,slr1066,sll5050,slr1077,sll5048,slr1166,slr1167,slr1063,slr1537,slr1065,slr2126…
sly1012470	slr0867	hypothetical protein	sly1012470	slr0867
sly1018080	slr1694	expression activator appA homolog	sly1018080	slr1694
sly1018070	slr1693	two-component response regulator PatA subfamily	sly1018070	slr1693
sly1018100	slr1697	serine/threonine kinase	sly1008410,sly1008420,sly1010800,sly1011880,sly1011930,sly1012430,sly1014190,sly1016540,sly1016570,sly1018100,sly1023800,sly1027310,sly1027880,sly2000300,sly2000310,sly2000700	slr0152,slr0599,slr0600,sll1491,slr0439,sll0163,slr0868,slr1225,sll0776,slr1697,slr0143,slr8038,slr1409,slr1410,slr0978,slr1443
sly1018090	sll1553	phenylalanyl-tRNA synthetase	sly1018090	sll1553
sly1018040	slr1690	hypothetical protein	sly1018040	slr1690
sly1018030	slr1689	formamidopyrimidine-DNA glycosylase	sly1018030	slr1689
sly1018060	slr1692	hypothetical protein	sly5000060,sly5000070,sly5000400,sly5000410,sly1000340,sly1000430,sly1001030,sly1001180,sly1001800,sly1001870,sly1002200,sly1003240,sly1004060,sly1004340,sly1005210,sly1005550,sly1005990,sly1007070,sly1007240,sly1007250,sly1008350,sly1008870,sly1009000,sly1009860,sly1010010,sly1010020,sly1010110,sly1010360,sly1011100,sly1011180,sly1012620,sly1012690,sly1013720,sly1013800,sly1014000,sly1014330,sly…	sll1590,sll1592,sll0797,sll0798,slr0533,slr1798,sll0474,sll1673,sll0779,slr0829,slr1760,slr1047,slr1657,slr0687,sll1330,slr0842,slr0947,sll1871,sll0865,slr1909,slr1212,slr2077,slr1837,sll0750,sll1905,slr1414,slr1759,slr0210,slr1593,slr6040,sll0789,sll1228,sll1229,sll1124,sll0698,sll0337,slr0081,sll0649,slr1783,sll1683,sll0873,sll0267,slr0115,sll1170,slr1584,sll0396,slr6001,slr0640,sll1555,slr1692…
sly1018050	slr1691	glutamine-dependent NAD(+) synthetase	sly1018050	slr1691
sly1018120	sll1387	serine/threonine protein phosphatase PppA	sly1018120	sll1387
sly1026420	slr0065	hypothetical protein	sly1026420	slr0065
sly3000840	sll0041	phytochrome-like photoreceptor protein for posi tive phototaxis%3B homologous to methyl-accepting chemotaxi s protein	sly3000840	sll0041
sly3000830	sll0042	methyl-accepting chemotaxis protein for positiv e phototaxis	sly3000830	sll0042
sly3000780	sll1418	photosystem II oxygen-evolving complex 23K prot ein PsbP homolog	sly3000780	sll1418
sly3000770	ssl0739	hypothetical protein	sly3000770	ssl0739
sly3000760	ssl0738	hypothetical protein	sly1005150,sly1027420,sly4000550,sly3000760	ssl0259,ssr2377,ssr1765,ssl0738,ssr1258,slr1999,ssl1376
sly3000820	sll0043	positive phototaxis protein, homologous to chem otaxis protein CheA, two-component hybrid histidine kinas e	sly3000820	sll0043
sly3000810	sll0044	hypothetical protein	sly3000810	sll0044
sly3000800	slr0023	hypothetical protein	sly3000800	slr0023
sly3000790	sll0045	sucrose phosphate synthase	sly1001430,sly1002370,sly1002400,sly1002570,sly1003440,sly1004260,sly1004540,sly1005080,sly1005110,sly1005180,sly1005190,sly1005640,sly1006360,sly1006550,sly1006570,sly1006800,sly1007300,sly1007730,sly1009260,sly1010030,sly1010550,sly1011740,sly1012100,sly1012490,sly1013710,sly1013840,sly1014920,sly1015050,sly1015060,sly1015070,sly1015090,sly1015110,sly1015150,sly1015180,sly1015190,sly1015270,sly…	sll1534,sll0499,slr1566,slr1706,sll1377,sll1971,sll1457,slr2048,sll1724,sll1723,slr0344,slr1943,sll0945,slr0626,sll0244,sll0501,slr0751,sll1540,sll1231,slr1816,slr1890,sll1251,slr0171,sll1466,sll0837,slr0384,slr1644,slr0092,sll1664,slr2120,sll1004,sll5043,slr2116,slr5054,sll1020,slr1064,sll0380,slr1076,sll0071,slr1508,slr1066,sll5050,slr1077,sll5048,slr1166,slr1167,slr1063,slr1537,slr1065,slr2126…
sly1016340	slr0898	ferredoxin--nitrite reductase	sly1016340	slr0898
sly1016330	slr0899	cyanate lyase	sly1016330	slr0899
sly1016300	slr0902	molybdenum cofactor biosynthesis protein C, fus ed to molybdopterin-guanine dinucleotide biosynthesis pro tein MobA	sly1016300	slr0902,sll5030
sly1016290	ssr1527	probable molybdopterin [MPT] converting factor, subunit 1	sly1016290	ssr1527
sly1016320	slr0900	molybdopterin biosynthesis MoeA protein	sly1016320	slr0900
sly1016310	slr0901	molybdopterin biosynthesis protein A	sly1016310	slr0901
sly1016260	slr0937	hypothetical protein	sly1016260	slr0937
sly1016250	slr0938	probable UDP-N-acetylmuramyl tripeptide synthet ase	sly1016250,sly1020990,sly1025730	slr0938,slr0440,slr2015,sll1156,slr1902,slr2095
sly1016280	slr0903	molybdopterin (MPT) converting factor, subunit 2	sly1016280	slr0903
sly1016270	slr0936	nicotinate-nucleotide pyrophosphorylase	sly1016270	slr0936
sly1011380	sll1797	hypothetical protein YCF21	sly1011380	sll1797
sly1011370	slr1895	hypothetical protein	sly1011370	slr1895
sly1011360	sll0297	hypothetical protein	sly1011360	sll0297
sly1011350	sll0298	hypothetical protein	sly1011350	sll0298
sly1011420	sll1800	50S ribosomal protein L4	sly1011420	sll1800,slr6103
sly1011410	sll1799	50S ribosomal protein L3	sly1011410,sly1026240	sll1799
sly1011390	slr1894	probable DNA-binding stress protein	sly1011390	slr1894
sly3001090	ssr0109	hypothetical protein	sly3001090	ssr0109
sly1011440	sll1802	50S ribosomal protein L2	sly1011440	sll1802
sly1011430	sll1801	50S ribosomal protein L23	sly1011430	sll1801
sly1010310	ssr3465	hypothetical protein	sly1010310	ssr3465
sly1010300	sll1939	hypothetical protein	sly1010300	sll1939
sly1010290	sll1940	hypothetical protein	sly1010290	sll1940
sly1010280	slr2042	hypothetical protein	sly1010280	slr2042
sly1010270	slr2041	probable two-component response regulator	sly1010270	slr2041
sly1010260	sll1941	DNA gyrase A subunit	sly1010260	sll1941
sly1010340	slr0929	chromosome partitioning protein, ParA family	sly1010340	slr0929
sly1010330	slr0927	photosystem II reaction center D2 protein	sly1004430,sly1010330	slr0927,sll0849
sly1000680	sll0192	hypothetical protein	sly1000680	sll0192
sly1000690	slr0502	cobalamin synthesis protein cobW homolog	sly1000690,sly1024830,sly1027890	slr0502,slr0609
sly1000660	slr0233	thioredoxin M	sly1000660	slr0233
sly1000670	slr0232	hypothetical protein	sly1000670	slr0232
sly1000720	slr0506	light-dependent NADPH-protochlorophyllide oxido reductase	sly1000720	slr0506
sly1000730	sll0482	hypothetical protein	sly1000730	sll0482
sly1000700	slr0503	hypothetical protein YCF66	sly1000700	slr0503
sly1000710	slr0505	hypothetical protein	sly1000710	slr0505
sly1000740	sll0481	hypothetical protein	sly1000740	sll0481
sly1000750	sll0480	probable aminotransferase	sly1000750	sll0480
sly1012260	ssr2406	hypothetical protein	sly1012260	ssr2406
sly1012250	sll1362	isoleucyl-tRNA synthetase	sly1012250	sll1362
sly1012280	slr1440	hypothetical protein	sly1012280	slr1440
sly1012270	sll1360	DNA polymerase III subunit gamma/tau [Contains: Ssp dnaX intein]	sly1012270	sll1360
sly1012300	slr1679	hypothetical protein	sly1012300	slr1679
sly1012290	slr0291	hypothetical protein	sly1004580,sly1008580,sly1012290,sly1013010,sly1014540,sly1015140,sly1015200,sly1021370,sly1021380,sly1021700,sly1021710,sly1029740,sly3000030,sly3000040	sll1692,sll0803,slr1203,slr0980,sll0802,ssr2803,sll0743,slr0291,slr1814,sll0742,ssr2615,slr1813,slr2128,slr1611,slr1812,slr1811,sll1749,smr0013
sly1012320	slr1678	50S ribosomal protein L21	sly1012320	slr1678
sly1012310	ssr2799	50S ribosomal protein L27	sly1012310	ssr2799,slr0572
sly1012340	slr1676	hypothetical protein	sly1012340	slr1676,sll5032,ssl5031
sly1012330	slr1677	hypothetical protein	sly1012330	slr1677
sly3001420	sll1003	two-component sensor histidine kinase	sly5000060,sly5000070,sly5000400,sly5000410,sly1000340,sly1000430,sly1001030,sly1001180,sly1001800,sly1001870,sly1002200,sly1003240,sly1004060,sly1004340,sly1005210,sly1005550,sly1005990,sly1007070,sly1007240,sly1007250,sly1008350,sly1008870,sly1009000,sly1009860,sly1010010,sly1010020,sly1010110,sly1010360,sly1011100,sly1011180,sly1012620,sly1012690,sly1013720,sly1013800,sly1014000,sly1014330,sly…	sll1590,sll1592,sll0797,sll0798,slr0533,slr1798,sll0474,sll1673,sll0779,slr0829,slr1760,slr1047,slr1657,slr0687,sll1330,slr0842,slr0947,sll1871,sll0865,slr1909,slr1212,slr2077,slr1837,sll0750,sll1905,slr1414,slr1759,slr0210,slr1593,slr6040,sll0789,sll1228,sll1229,sll1124,sll0698,sll0337,slr0081,sll0649,slr1783,sll1683,sll0873,sll0267,slr0115,sll1170,slr1584,sll0396,slr6001,slr0640,sll1555,slr1692…
sly5000360	slr0794	cation efflux system protein involved in nickel and cobalt tolerance	sly5000360	slr0794
sly5000370	slr0793	cation efflux system protein involved in nickel and cobalt tolerance	sly5000370	slr0793
sly5000340	slr0796	nickel permease involved in nickel and cobalt t olerance	sly5000340,sly1026730	slr0796,slr1935,sll1204
sly5000350	slr0795	cation efflux system protein involved in nickel and cobalt tolerance	sly5000350	slr0795
sly5000330	ssl5100	hypothetical protein	sly5000330	ssl5100
sly1017660	slr1367	glycogen phosphorylase	sly1017660	slr1367
sly1017650	slr1368	precorrin decarbocylase	sly1001950,sly1008390,sly1009580,sly1010630,sly1010830,sly1014950,sly1015410,sly1015420,sly1017650,sly1023060,sly1023120,sly1024820,sly1026120,sly1026530,sly1026840,sly1027340,sly1028930,sly1029340,sly4000160,sly2000900,sly2001130,sly2001520,sly2001940,sly2002190,sly3001530	sll0564,slr0089,slr1763,slr0525,sll1693,sll0829,sll1526,sll0487,slr1618,sll0418,slr0482,sll1300,sll1407,slr1071,slr1039,slr1368,slr0608,slr1870,sll1909,slr0303,slr0407,slr1183,slr1115,slr0401,slr1117,slr1610,slr1815,slr8021,sll5122
sly2000700	slr0439	hypothetical protein	sly1008410,sly1008420,sly1010800,sly1011880,sly1011930,sly1012430,sly1014190,sly1016540,sly1016570,sly1018100,sly1023800,sly1027310,sly1027880,sly2000300,sly2000310,sly2000700	slr0152,slr0599,slr0600,sll1491,slr0439,sll0163,slr0868,slr1225,sll0776,slr1697,slr0143,slr8038,slr1409,slr1410,slr0978,slr1443
sly1017700	sll1253	similar to polyA polymerase	sly1017700	sll1253
sly2000710	sll1979	hypothetical protein	sly2000710	sll1979
sly3000150	slr1236	hypothetical protein	sly3000150	slr1236
sly1007550	ssl0546	septum site-determining protein MinE	sly1007550	ssl0546
sly1007560	sll0289	septum site-determining protein MinD	sly1007560	sll0289
sly1007570	sll0288	septum site-determining protein MinC	sly1007570	sll0288
sly1007580	slr0298	FraH protein homolog	sly1002950,sly1007580	slr0298,sll0729,sll0243
sly1007590	slr0635	hypothetical protein	sly1007590	slr0635
sly1007610	slr0904	competence protein ComM homolog	sly1007610	slr0904
sly1007620	slr1829	putative poly(3-hydroxyalkanoate) synthase comp onent	sly1007620	slr1829
sly1007630	slr1830	poly(3-hydroxyalkanoate) synthase	sly1007630	slr1830,slr0271
sly1007640	sll1736	hypothetical protein	sly1007640	sll1736
sly1023260	sll0102	hypothetical protein	sly1023260	sll0102
sly1023250	sll0103	hypothetical protein	sly1023250	sll0103
sly1023280	slr0106	hypothetical protein	sly1023280	slr0106,ssl7053
sly1023270	slr0105	hypothetical protein	sly1003910,sly1005700,sly1006340,sly1007770,sly1008940,sly1013890,sly1013970,sly1020590,sly1021140,sly1023270	slr1597,slr0105,slr0758,slr1942,slr1881,sll1525,slr0110,sll0759,slr0207,sll1563,sll1595,sll8004
sly1023300	sll0100	N-acyl-L-amino acid amidohydrolase	sly1023300	sll0100
sly1023290	sll0101	hypothetical protein	sly1023290,sly1028130	sll0101
sly2001670	sll0601	nitrilase homolog	sly2001670	sll0601
sly1027270	slr1505	hypothetical protein	sly1027270	slr1505
sly1027260	sll1425	proline-tRNA ligase	sly1027260	sll1425
sly1027290	sll1423	global nitrogen regulator	sly1003950,sly1004940,sly1007480,sly1012820,sly1014310,sly1017980,sly1020410,sly1022480,sly1025740,sly1027290,sly4000210,sly2002600	slr1915,sll0594,sll1371,slr1768,slr1567,sll1169,sll1557,slr1529,sll1924,sll1423,slr0449,sll7031,sll8020,slr8026
sly1027280	sll1424	hypothetical protein	sly1027280,sly3001460	sll1424,sll1583,slr6012,slr6071
sly1027230	slr1288	hypothetical protein	sly1027230	slr1288
sly1027220	slr1287	hypothetical protein	sly1027220	slr1287
sly1027250	sll1426	hypothetical protein	sly1027250	sll1426
sly1027240	sll1427	protease	sly1027240	sll1427
sly1027310	slr0143	WD-repeat protein, Hat protein, involved in the control of a high-affinity transport system for inorgani c carbon	sly1008410,sly1008420,sly1010800,sly1011880,sly1011930,sly1012430,sly1014190,sly1016540,sly1016570,sly1018100,sly1023800,sly1027310,sly1027880,sly2000300,sly2000310,sly2000700	slr0152,slr0599,slr0600,sll1491,slr0439,sll0163,slr0868,slr1225,sll0776,slr1697,slr0143,slr8038,slr1409,slr1410,slr0978,slr1443
sly1027300	ssl2781	hypothetical protein	sly1027300	ssl2781
sly4001270	sll0810	hypothetical protein	sly4001270	sll0810
sly2001660	slr0649	methionyl-tRNA synthetase	sly2001660	slr0649
sly1024700	sll0547	hypothetical protein	sly1018920,sly1024700,sly1027150	sll1921,sll0547,sll7064,ssr7036
sly1029600	slr0043	bicarbonate transport system ATP-binding protei n	sly1000790,sly1001900,sly1002180,sly1002360,sly1003000,sly1003270,sly1003890,sly1004760,sly1004810,sly1005040,sly1005170,sly1005320,sly1005330,sly1005960,sly1007010,sly1008810,sly1009390,sly1012880,sly1013470,sly1013480,sly1014350,sly1015460,sly1015490,sly1016010,sly1016840,sly1016850,sly1019250,sly1019450,sly1019590,sly1020160,sly1020810,sly1020820,sly1021090,sly1021920,sly1022070,sly1022780,sly…	slr5023,slr0354,slr1224,sll0912,slr0544,slr1250,sll1870,slr0864,slr1455,sll0385,slr2044,sll1725,slr1844,sll0374,slr0467,sll1041,sll0575,slr0615,sll1599,sll0683,sll0684,sll1001,slr2019,sll1180,slr1651,slr1488,slr1494,ssr3570,slr0251,sll1276,sll1277,slr1149,slr1735,sll1452,sll1453,sll0182,sll1082,sll0484,slr0044,slr0043,sll1878,sll0240,sll0739,slr0982,slr7092,slr1318,sll1623,slr0075,slr7016,slr7071…
sly1024670	ssl1417	hypothetical protein YCF33	sly1024670	ssl1417
sly1024660	sll0753	FolD bifunctional protein	sly1024660	sll0753
sly1024690	sll0755	thioredoxin peroxidase	sly1024690	sll0755
sly1024680	sll0754	ribosome binding factor A	sly1024680	sll0754
sly1024630	sll1354	single-strand-DNA-specific exonuclease RecJ	sly1024630	sll1354
sly1024650	sll0752	hypothetical protein	sly1024650,sly1026650	sll0752,sll0751
sly1024640	slr0782	putative flavin-containing monoamine oxidase	sly1022320,sly1024640,sly2000890	slr0313,slr0782
sly1021320	sll1606	hypothetical protein	sly1021320	sll1606
sly1021310	sll1605	(3R)-hydroxymyristol acyl carrier protein dehyd rase	sly1021310	sll1605
sly1021290	slr1718	hypothetical protein	sly1021290	slr1718
sly1021280	slr1719	DrgA protein homolog	sly1021280	slr1719
sly1021270	slr1720	aspartyl-tRNA synthetase	sly1021270	slr1720
sly1021260	slr1721	hypothetical protein	sly1021260,sly1023410	slr1721,sll0503,ssr3571
sly1021250	slr1722	inosine-5'-monophosphate dehydrogenase	sly1021250	slr1722,slr0913
sly1021240	slr1723	permease protein of sugar ABC transporter	sly1004780,sly1021240	slr1453,slr1723,slr0531
sly1021230	sll1845	hypothetical protein	sly1021230	sll1845
sly3000110	slr1233	succinate dehydrogenase flavoprotein subunit	sly3000110	slr1233
sly1021430	ssl2100	hypothetical protein	sly1021430,sly1021820	ssl2100
sly1021480	sll1676	4-alpha-glucanotransferase	sly1021480	sll1676
sly1021470	sll1677	similar to spore maturation protein B	sly1004330,sly1006200,sly1021470	slr1213,sll0871,sll1677,sll0780
sly1021500	slr1787	thiamine-monophosphate kinase	sly1021500	slr1787
sly1021490	sll1675	hypothetical protein	sly1021490	sll1675
sly1021520	sll1673	two-component response regulator	sly5000060,sly5000070,sly5000400,sly5000410,sly1000340,sly1000430,sly1001030,sly1001180,sly1001800,sly1001870,sly1002200,sly1003240,sly1004060,sly1004340,sly1005210,sly1005550,sly1005990,sly1007070,sly1007240,sly1007250,sly1008350,sly1008870,sly1009000,sly1009860,sly1010010,sly1010020,sly1010110,sly1010360,sly1011100,sly1011180,sly1012620,sly1012690,sly1013720,sly1013800,sly1014000,sly1014330,sly…	sll1590,sll1592,sll0797,sll0798,slr0533,slr1798,sll0474,sll1673,sll0779,slr0829,slr1760,slr1047,slr1657,slr0687,sll1330,slr0842,slr0947,sll1871,sll0865,slr1909,slr1212,slr2077,slr1837,sll0750,sll1905,slr1414,slr1759,slr0210,slr1593,slr6040,sll0789,sll1228,sll1229,sll1124,sll0698,sll0337,slr0081,sll0649,slr1783,sll1683,sll0873,sll0267,slr0115,sll1170,slr1584,sll0396,slr6001,slr0640,sll1555,slr1692…
sly1021510	slr1788	hypothetical protein	sly1021170,sly1021510	slr0209,slr1788,slr1789
sly2000720	slr2094	fructose-1,6-/sedoheptulose-1,7-bisphosphatase	sly2000720	slr2094
sly2000730	sll1470	3-isopropylmalate dehydratase large subunit	sly2000730	sll1470
sly2000660	sll0002	penicillin-binding protein	sly2000660	sll0002
sly2000670	slr0213	GMP synthetase	sly2000670	slr0213
sly2000680	slr0214	cytosine-specific methyltransferase(5'-CGATCG-3 ')	sly2000680	slr0214
sly2000690	sll0403	hypothetical protein	sly2000690	sll0403
sly1021540	sll1671	hypothetical protein	sly1021540	sll1671
sly1021530	sll1672	two-component hybrid sensor and regulator	sly5000060,sly5000070,sly5000400,sly5000410,sly1000340,sly1000430,sly1001030,sly1001180,sly1001800,sly1001870,sly1002200,sly1003240,sly1004060,sly1004340,sly1005210,sly1005550,sly1005990,sly1007070,sly1007240,sly1007250,sly1008350,sly1008870,sly1009000,sly1009860,sly1010010,sly1010020,sly1010110,sly1010360,sly1011100,sly1011180,sly1012620,sly1012690,sly1013720,sly1013800,sly1014000,sly1014330,sly…	sll1590,sll1592,sll0797,sll0798,slr0533,slr1798,sll0474,sll1673,sll0779,slr0829,slr1760,slr1047,slr1657,slr0687,sll1330,slr0842,slr0947,sll1871,sll0865,slr1909,slr1212,slr2077,slr1837,sll0750,sll1905,slr1414,slr1759,slr0210,slr1593,slr6040,sll0789,sll1228,sll1229,sll1124,sll0698,sll0337,slr0081,sll0649,slr1783,sll1683,sll0873,sll0267,slr0115,sll1170,slr1584,sll0396,slr6001,slr0640,sll1555,slr1692…
sly1021560	slr0238	hypothetical protein	sly1021560	slr0238
sly1021550	slr0237	glycogen operon protein GlgX homolog	sly1021550,sly1023930,sly1026930	slr0237,sll0158
sly1021580	sll0245	probable GTP binding protein	sly1000840,sly1006090,sly1006600,sly1007370,sly1008490,sly1012410,sly1021580,sly2001000	slr1710,sll1615,slr0321,slr1428,sll0898,slr1974,sll0245,slr0319,slr1392
sly3001460	sll1583	hypothetical protein	sly1027280,sly3001460	sll1424,sll1583,slr6012,slr6071
sly3001450	sll1582	hypothetical protein	sly3001450	sll1582
sly3001520	slr0914	hypothetical protein	sly3001520	slr0914
sly3001510	sll1285	hypothetical protein	sly3001510	sll1285
sly3001500	sll1284	esterase	sly1005140,sly1027830,sly3001500	slr2053,sll1284
sly1006150	slr1531	signal recognition particle protein	sly1006150,sly1029070	slr1531,slr1351,sll1642
sly1006170	sll1439	hypothetical protein	sly1006170	sll1439
sly1006180	slr1530	hypothetical protein	sly1006180	slr1530
sly1006190	sll1440	pyridoxamine 5'-phosphate oxidase	sly1006190	sll1440
sly1006200	sll0871	hypothetical protein	sly1004330,sly1006200,sly1021470	slr1213,sll0871,sll1677,sll0780
sly1006220	slr0884	glyceraldehyde 3-phosphate dehydrogenase 1 (NAD +)	sly1006220	slr0884
sly1029520	sll0379	acyl-[acyl-carrier-protein]--UDP-N-acetylglucos amine o-acyltransferase	sly1015350,sly1016810,sly1019320,sly1029520	sll1900,sll0379,slr0776
sly1029510	slr0420	hypothetical protein	sly1029510	slr0420
sly1029440	slr1494	MDR (multidrug resistance) family ABC transport er	sly1000790,sly1001900,sly1002180,sly1002360,sly1003000,sly1003270,sly1003890,sly1004760,sly1004810,sly1005040,sly1005170,sly1005320,sly1005330,sly1005960,sly1007010,sly1008810,sly1009390,sly1012880,sly1013470,sly1013480,sly1014350,sly1015460,sly1015490,sly1016010,sly1016840,sly1016850,sly1019250,sly1019450,sly1019590,sly1020160,sly1020810,sly1020820,sly1021090,sly1021920,sly1022070,sly1022780,sly…	slr5023,slr0354,slr1224,sll0912,slr0544,slr1250,sll1870,slr0864,slr1455,sll0385,slr2044,sll1725,slr1844,sll0374,slr0467,sll1041,sll0575,slr0615,sll1599,sll0683,sll0684,sll1001,slr2019,sll1180,slr1651,slr1488,slr1494,ssr3570,slr0251,sll1276,sll1277,slr1149,slr1735,sll1452,sll1453,sll0182,sll1082,sll0484,slr0044,slr0043,sll1878,sll0240,sll0739,slr0982,slr7092,slr1318,sll1623,slr0075,slr7016,slr7071…
sly1029430	slr1493	hypothetical protein	sly1029430	slr1493
sly1029460	slr1317	ABC-type iron(III) dicitrate transport system p ermease protein	sly1029460	slr1317
sly1029450	slr1316	ABC-type iron(III) dicitrate transport system p ermease protein	sly1029450	slr1316
sly1029500	sll0378	uroporphyrin-III C-methyltransferase	sly1029500	sll0378
sly1029490	sll0377	transcription-repair coupling factor	sly1020470,sly1029490	sll0377
sly4000470	slr7016	hypothetical protein	sly1000790,sly1001900,sly1002180,sly1002360,sly1003000,sly1003270,sly1003890,sly1004760,sly1004810,sly1005040,sly1005170,sly1005320,sly1005330,sly1005960,sly1007010,sly1008810,sly1009390,sly1012880,sly1013470,sly1013480,sly1014350,sly1015460,sly1015490,sly1016010,sly1016840,sly1016850,sly1019250,sly1019450,sly1019590,sly1020160,sly1020810,sly1020820,sly1021090,sly1021920,sly1022070,sly1022780,sly…	slr5023,slr0354,slr1224,sll0912,slr0544,slr1250,sll1870,slr0864,slr1455,sll0385,slr2044,sll1725,slr1844,sll0374,slr0467,sll1041,sll0575,slr0615,sll1599,sll0683,sll0684,sll1001,slr2019,sll1180,slr1651,slr1488,slr1494,ssr3570,slr0251,sll1276,sll1277,slr1149,slr1735,sll1452,sll1453,sll0182,sll1082,sll0484,slr0044,slr0043,sll1878,sll0240,sll0739,slr0982,slr7092,slr1318,sll1623,slr0075,slr7016,slr7071…
sly4000530	ssl5096	hypothetical protein	sly4000530	ssl5096
sly4000550	ssr1765	hypothetical protein	sly1005150,sly1027420,sly4000550,sly3000760	ssl0259,ssr2377,ssr1765,ssl0738,ssr1258,slr1999,ssl1376
sly4000560	sll5097	hypothetical protein	sly4000560	sll5097,slr1772
sly1029580	slr0040	bicarbonate transport system substrate-binding protein	sly1029580	slr0040
sly1029590	slr0041	bicarbonate transport system permease protein	sly1000550,sly1002980,sly1004770,sly1013460,sly1020800,sly1029590,sly4001610	slr0327,slr1248,slr1454,sll0682,sll1451,slr0041,sll0238
sly1002340	sll0295	hypothetical protein	sly1002340	sll0295
sly1029530	sll0380	probable glycosyltransferase	sly1001430,sly1002370,sly1002400,sly1002570,sly1003440,sly1004260,sly1004540,sly1005080,sly1005110,sly1005180,sly1005190,sly1005640,sly1006360,sly1006550,sly1006570,sly1006800,sly1007300,sly1007730,sly1009260,sly1010030,sly1010550,sly1011740,sly1012100,sly1012490,sly1013710,sly1013840,sly1014920,sly1015050,sly1015060,sly1015070,sly1015090,sly1015110,sly1015150,sly1015180,sly1015190,sly1015270,sly…	sll1534,sll0499,slr1566,slr1706,sll1377,sll1971,sll1457,slr2048,sll1724,sll1723,slr0344,slr1943,sll0945,slr0626,sll0244,sll0501,slr0751,sll1540,sll1231,slr1816,slr1890,sll1251,slr0171,sll1466,sll0837,slr0384,slr1644,slr0092,sll1664,slr2120,sll1004,sll5043,slr2116,slr5054,sll1020,slr1064,sll0380,slr1076,sll0071,slr1508,slr1066,sll5050,slr1077,sll5048,slr1166,slr1167,slr1063,slr1537,slr1065,slr2126…
sly1029540	slr0038	hypothetical protein	sly1029540	slr0038
sly1029550	slr0039	hypothetical protein	sly1029550	slr0039
sly1029560	sll0030	cmp operon transcriptional regulator, LysR fami ly protein	sly1001780,sly1003180,sly1004830,sly1008740,sly1009170,sly1019030,sly1029560	sll1594,sll0030,sll0998,slr0395,slr1245
sly1002290	slr0331	NADH dehydrogenase subunit 4 (involved in photo system-1 cyclic electron flow)	sly1002290	slr0331
sly1002280	ssl0563	photosystem I subunit VII	sly1002280	ssl0563
sly1002260	ssl0564	transcriptional regulator	sly1002260	ssl0564
sly1002320	ssr0536	hypothetical protein	sly1002320	ssr0536
sly1002310	slr0334	hypothetical protein	sly1002310	slr0334
sly1002300	slr0333	hypothetical protein	sly1002300	slr0333
sly1014730	slr0879	glycine decarboxylase complex H-protein	sly1014730	slr0879
sly1014660	slr0882	hypothetical protein YCF84	sly1014660	slr0882
sly1014680	sll0872	hypothetical protein	sly1014680	sll0872
sly1014690	slr0881	hypothetical protein	sly1014690	slr0881
sly1014700	ssl1633	high light-inducible polypeptide HliC, CAB/ELIP /HLIP superfamily	sly1014700	ssl1633
sly1014710	sll0873	carboxynorspermidine decarboxylase	sly5000060,sly5000070,sly5000400,sly5000410,sly1000340,sly1000430,sly1001030,sly1001180,sly1001800,sly1001870,sly1002200,sly1003240,sly1004060,sly1004340,sly1005210,sly1005550,sly1005990,sly1007070,sly1007240,sly1007250,sly1008350,sly1008870,sly1009000,sly1009860,sly1010010,sly1010020,sly1010110,sly1010360,sly1011100,sly1011180,sly1012620,sly1012690,sly1013720,sly1013800,sly1014000,sly1014330,sly…	sll1590,sll1592,sll0797,sll0798,slr0533,slr1798,sll0474,sll1673,sll0779,slr0829,slr1760,slr1047,slr1657,slr0687,sll1330,slr0842,slr0947,sll1871,sll0865,slr1909,slr1212,slr2077,slr1837,sll0750,sll1905,slr1414,slr1759,slr0210,slr1593,slr6040,sll0789,sll1228,sll1229,sll1124,sll0698,sll0337,slr0081,sll0649,slr1783,sll1683,sll0873,sll0267,slr0115,sll1170,slr1584,sll0396,slr6001,slr0640,sll1555,slr1692…
sly1014720	slr0880	similar to fibronectin binding protein	sly1014720	slr0880
sly1004340	slr1212	similar to two-component sensor histidine kinas e	sly5000060,sly5000070,sly5000400,sly5000410,sly1000340,sly1000430,sly1001030,sly1001180,sly1001800,sly1001870,sly1002200,sly1003240,sly1004060,sly1004340,sly1005210,sly1005550,sly1005990,sly1007070,sly1007240,sly1007250,sly1008350,sly1008870,sly1009000,sly1009860,sly1010010,sly1010020,sly1010110,sly1010360,sly1011100,sly1011180,sly1012620,sly1012690,sly1013720,sly1013800,sly1014000,sly1014330,sly…	sll1590,sll1592,sll0797,sll0798,slr0533,slr1798,sll0474,sll1673,sll0779,slr0829,slr1760,slr1047,slr1657,slr0687,sll1330,slr0842,slr0947,sll1871,sll0865,slr1909,slr1212,slr2077,slr1837,sll0750,sll1905,slr1414,slr1759,slr0210,slr1593,slr6040,sll0789,sll1228,sll1229,sll1124,sll0698,sll0337,slr0081,sll0649,slr1783,sll1683,sll0873,sll0267,slr0115,sll1170,slr1584,sll0396,slr6001,slr0640,sll1555,slr1692…
sly1004330	slr1213	two-component response regulator AraC subfamily	sly1004330,sly1006200,sly1021470	slr1213,sll0871,sll1677,sll0780
sly1004260	sll1971	probable hexosyltransferase	sly1001430,sly1002370,sly1002400,sly1002570,sly1003440,sly1004260,sly1004540,sly1005080,sly1005110,sly1005180,sly1005190,sly1005640,sly1006360,sly1006550,sly1006570,sly1006800,sly1007300,sly1007730,sly1009260,sly1010030,sly1010550,sly1011740,sly1012100,sly1012490,sly1013710,sly1013840,sly1014920,sly1015050,sly1015060,sly1015070,sly1015090,sly1015110,sly1015150,sly1015180,sly1015190,sly1015270,sly…	sll1534,sll0499,slr1566,slr1706,sll1377,sll1971,sll1457,slr2048,sll1724,sll1723,slr0344,slr1943,sll0945,slr0626,sll0244,sll0501,slr0751,sll1540,sll1231,slr1816,slr1890,sll1251,slr0171,sll1466,sll0837,slr0384,slr1644,slr0092,sll1664,slr2120,sll1004,sll5043,slr2116,slr5054,sll1020,slr1064,sll0380,slr1076,sll0071,slr1508,slr1066,sll5050,slr1077,sll5048,slr1166,slr1167,slr1063,slr1537,slr1065,slr2126…
sly1004280	sml0012	hypothetical protein	sly1004280	sml0012
sly1004270	slr1216	Mg2+ transport protein	sly1004270	slr1216
sly1004300	slr1215	hypothetical protein	sly1004300	slr1215
sly1004290	sll1112	3-dehydroquinate dehydratase	sly1004290	sll1112
sly1004310	slr1214	two-component response regulator PatA subfamily	sly1004310	slr1214
sly2002250	sll0310	hypothetical protein	sly1001050,sly1001340,sly1005410,sly1005430,sly1010040,sly1013340,sly1015690,sly1016600,sly1024980,sly1026310,sly1027800,sly2002250	slr0517,ssr3572,ssl2921,sll1233,sll1552,slr0853,sll1469,slr1501,slr1906,sll0443,sll0310,sll6060,sll7050,slr8036,slr8037,ssr2755,sll7030
sly1014230	slr1228	peptide-chain-release factor 3	sly1014230	slr1228
sly1014240	sll1135	hypothetical protein	sly1014240	sll1135
sly1014190	slr1225	serine/threonine kinase	sly1008410,sly1008420,sly1010800,sly1011880,sly1011930,sly1012430,sly1014190,sly1016540,sly1016570,sly1018100,sly1023800,sly1027310,sly1027880,sly2000300,sly2000310,sly2000700	slr0152,slr0599,slr0600,sll1491,slr0439,sll0163,slr0868,slr1225,sll0776,slr1697,slr0143,slr8038,slr1409,slr1410,slr0978,slr1443
sly1014200	sll1138	hypothetical protein	sly1014200	sll1138
sly1014210	slr1226	phosphoribosyl aminoidazole succinocarboxamide synthetase	sly1014210	slr1226
sly1014220	slr1227	chloroplastic outer envelope membrane protein h omolog	sly1014220	slr1227
sly1014150	slr1253	hypothetical protein	sly1014150	slr1253
sly1014160	sll1150	hypothetical protein	sly1014160	sll1150
sly1014170	ssr2087	hypothetical protein	sly1014170	ssr2087
sly1014180	sll1151	hypothetical protein	sly1014180	sll1151
sly1026830	slr0302	hypothetical protein	sly5000060,sly5000070,sly5000400,sly5000410,sly1000340,sly1000430,sly1001030,sly1001180,sly1001800,sly1001870,sly1002200,sly1003240,sly1004060,sly1004340,sly1005210,sly1005550,sly1005990,sly1007070,sly1007240,sly1007250,sly1008350,sly1008870,sly1009000,sly1009860,sly1010010,sly1010020,sly1010110,sly1010360,sly1011100,sly1011180,sly1012620,sly1012690,sly1013720,sly1013800,sly1014000,sly1014330,sly…	sll1590,sll1592,sll0797,sll0798,slr0533,slr1798,sll0474,sll1673,sll0779,slr0829,slr1760,slr1047,slr1657,slr0687,sll1330,slr0842,slr0947,sll1871,sll0865,slr1909,slr1212,slr2077,slr1837,sll0750,sll1905,slr1414,slr1759,slr0210,slr1593,slr6040,sll0789,sll1228,sll1229,sll1124,sll0698,sll0337,slr0081,sll0649,slr1783,sll1683,sll0873,sll0267,slr0115,sll1170,slr1584,sll0396,slr6001,slr0640,sll1555,slr1692…
sly1018210	sll2002	hypothetical protein	sly1018210	sll2002
sly1018220	slr2143	L-cysteine/cystine lyase	sly1018220	slr2143
sly1005390	sll1505	hypothetical protein	sly1005350,sly1005360,sly1005380,sly1005390,sly1013020,sly4001910	sll1505,sll1411,slr7032,slr5018
sly1005420	ssl2920	hypothetical protein	sly1005420	ssl2920
sly1005410	ssl2921	hypothetical protein	sly1001050,sly1001340,sly1005410,sly1005430,sly1010040,sly1013340,sly1015690,sly1016600,sly1024980,sly1026310,sly1027800,sly2002250	slr0517,ssr3572,ssl2921,sll1233,sll1552,slr0853,sll1469,slr1501,slr1906,sll0443,sll0310,sll6060,sll7050,slr8036,slr8037,ssr2755,sll7030
sly1018170	sll1708	two-component response regulator NarL subfamily	sly5000060,sly5000070,sly5000400,sly5000410,sly1000340,sly1000430,sly1001030,sly1001180,sly1001800,sly1001870,sly1002200,sly1003240,sly1004060,sly1004340,sly1005210,sly1005550,sly1005990,sly1007070,sly1007240,sly1007250,sly1008350,sly1008870,sly1009000,sly1009860,sly1010010,sly1010020,sly1010110,sly1010360,sly1011100,sly1011180,sly1012620,sly1012690,sly1013720,sly1013800,sly1014000,sly1014330,sly…	sll1590,sll1592,sll0797,sll0798,slr0533,slr1798,sll0474,sll1673,sll0779,slr0829,slr1760,slr1047,slr1657,slr0687,sll1330,slr0842,slr0947,sll1871,sll0865,slr1909,slr1212,slr2077,slr1837,sll0750,sll1905,slr1414,slr1759,slr0210,slr1593,slr6040,sll0789,sll1228,sll1229,sll1124,sll0698,sll0337,slr0081,sll0649,slr1783,sll1683,sll0873,sll0267,slr0115,sll1170,slr1584,sll0396,slr6001,slr0640,sll1555,slr1692…
sly1018180	ssl3291	hypothetical protein	sly1018180	ssl3291
sly1018190	sll1709	3-ketoacyl-acyl carrier protein reductase	sly1001490,sly1003170,sly1012590,sly1016610,sly1017910,sly1018190,sly1026610,sly1030320,sly4001550,sly2000280	slr0886,sll0330,slr0315,sll5079,sll1709,sll1308,slr1994,slr2124,slr1051,slr5088,sll1825
sly1020450	norf6	hypothetical protein	sly1020450	norf6
sly3000930	sll0424	hypothetical protein	sly3000930	sll0424,sll7070
sly2002160	sll0023	hypothetical protein	sly2002160	sll0023
sly3000910	slr0033	glutamyl-tRNA(Gln) amidotransferase subunit C	sly3000910	slr0033
sly3000920	sll0423	hypothetical protein	sly3000920	sll0423
sly3000890	slr0031	hypothetical protein	sly3000890	slr0031
sly3000900	slr0032	probable branched-chain amino acid aminotransfe rase	sly3000900	slr0032
sly3000870	sll0039	positive phototaxis protein, two-component resp onse regulator CheY subfamily	sly3000870	sll0039
sly3000880	sll0038	positive phototaxis protein, two-component resp onse regulator PatA subfamily	sly3000880	sll0038
sly3000860	sll0040	positive phototaxis protein, homologous to chem otaxis protein CheW	sly3000860	sll0040
sly1018350	sll1011	hypothetical protein	sly1018350	sll1011
sly1018360	slr1048	hypothetical protein	sly1018360	slr1048
sly1018330	slr1050	hypothetical protein	sly1002140,sly1018330	slr1050
sly1018340	ssr1736	50S ribosomal protein L32	sly1018340	ssr1736
sly1018390	slr1046	putative TatA protein	sly1018390	slr1046
sly1018400	slr1045	hypothetical protein YCF63	sly1018400	slr1045
sly1018380	slr1047	hypothetical protein	sly5000060,sly5000070,sly5000400,sly5000410,sly1000340,sly1000430,sly1001030,sly1001180,sly1001800,sly1001870,sly1002200,sly1003240,sly1004060,sly1004340,sly1005210,sly1005550,sly1005990,sly1007070,sly1007240,sly1007250,sly1008350,sly1008870,sly1009000,sly1009860,sly1010010,sly1010020,sly1010110,sly1010360,sly1011100,sly1011180,sly1012620,sly1012690,sly1013720,sly1013800,sly1014000,sly1014330,sly…	sll1590,sll1592,sll0797,sll0798,slr0533,slr1798,sll0474,sll1673,sll0779,slr0829,slr1760,slr1047,slr1657,slr0687,sll1330,slr0842,slr0947,sll1871,sll0865,slr1909,slr1212,slr2077,slr1837,sll0750,sll1905,slr1414,slr1759,slr0210,slr1593,slr6040,sll0789,sll1228,sll1229,sll1124,sll0698,sll0337,slr0081,sll0649,slr1783,sll1683,sll0873,sll0267,slr0115,sll1170,slr1584,sll0396,slr6001,slr0640,sll1555,slr1692…
sly2002210	sll0024	hypothetical protein	sly2002170,sly2002210	sll0024
sly1018410	slr1044	methyl-accepting chemotaxis protein, required f or the biogenesis of thick pilli	sly1018410	slr1044
sly1018420	slr1043	similar to chemotaxis protein CheW	sly1018420	slr1043
sly1015950	sll0902	ornithine carbamoyltransferase	sly1015950	sll0902
sly1015960	sll0493	hypothetical protein	sly1015960	sll0493
sly1015970	sll0494	hypothetical protein	sly1015970	sll0494
sly1015980	sll0224	amino-acid ABC transporter binding protein	sly1015980	sll0224,slr1366
sly1015990	slr0249	hypothetical protein	sly1015990	slr0249
sly1016000	slr0250	hypothetical protein	sly1016000	slr0250
sly1016010	slr0251	ATP-binding protein of ABC transporter	sly1000790,sly1001900,sly1002180,sly1002360,sly1003000,sly1003270,sly1003890,sly1004760,sly1004810,sly1005040,sly1005170,sly1005320,sly1005330,sly1005960,sly1007010,sly1008810,sly1009390,sly1012880,sly1013470,sly1013480,sly1014350,sly1015460,sly1015490,sly1016010,sly1016840,sly1016850,sly1019250,sly1019450,sly1019590,sly1020160,sly1020810,sly1020820,sly1021090,sly1021920,sly1022070,sly1022780,sly…	slr5023,slr0354,slr1224,sll0912,slr0544,slr1250,sll1870,slr0864,slr1455,sll0385,slr2044,sll1725,slr1844,sll0374,slr0467,sll1041,sll0575,slr0615,sll1599,sll0683,sll0684,sll1001,slr2019,sll1180,slr1651,slr1488,slr1494,ssr3570,slr0251,sll1276,sll1277,slr1149,slr1735,sll1452,sll1453,sll0182,sll1082,sll0484,slr0044,slr0043,sll1878,sll0240,sll0739,slr0982,slr7092,slr1318,sll1623,slr0075,slr7016,slr7071…
sly1016020	slr0252	probable precorrin-6x reductase	sly1016020	slr0252
sly1016030	ssr0390	photosystem I reaction center subunit X	sly1016030	ssr0390
sly1016040	sll1049	hypothetical protein	sly1016040	sll1049
sly1002460	sll0248	flavodoxin	sly1002460	sll0248
sly1002480	sll0247	iron-stress chlorophyll-binding protein, homolo gous to psbC (CP43)	sly1002480	sll0247
sly1002510	slr1476	aspartate carbamoyltransferase	sly1002510	slr1476
sly1002500	slr0267	hypothetical protein	sly1002500	slr0267
sly1002530	sll1381	hypothetical protein	sly1002530	sll1381
sly1002520	sll1380	periplasmic protein, function unknown	sly1002520	sll1380
sly1002550	sll1382	ferredoxin, petF-like protein	sly1002550	sll1382
sly1002540	slr1474	hypothetical protein	sly1002540	slr1474
sly1026840	slr0303	hypothetical protein	sly1001950,sly1008390,sly1009580,sly1010630,sly1010830,sly1014950,sly1015410,sly1015420,sly1017650,sly1023060,sly1023120,sly1024820,sly1026120,sly1026530,sly1026840,sly1027340,sly1028930,sly1029340,sly4000160,sly2000900,sly2001130,sly2001520,sly2001940,sly2002190,sly3001530	sll0564,slr0089,slr1763,slr0525,sll1693,sll0829,sll1526,sll0487,slr1618,sll0418,slr0482,sll1300,sll1407,slr1071,slr1039,slr1368,slr0608,slr1870,sll1909,slr0303,slr0407,slr1183,slr1115,slr0401,slr1117,slr1610,slr1815,slr8021,sll5122
sly1010430	slr0742	hypothetical protein	sly1010430	slr0742
sly1010440	slr0743	similar to N utilization substance protein	sly1010440	slr0743
sly1010370	slr0737	photosystem I subunit II	sly1010370	slr0737
sly1010380	slr0738	anthranilate synthetase alpha-subunit	sly1010380	slr0738
sly1010350	slr0930	hypothetical protein	sly1007050,sly1010350,sly1027780	slr1416,slr0930,slr1641,sll7029
sly1010360	sll0698	drug sensory protein A, low temperature sensor, two-component sensor histidine kinase	sly5000060,sly5000070,sly5000400,sly5000410,sly1000340,sly1000430,sly1001030,sly1001180,sly1001800,sly1001870,sly1002200,sly1003240,sly1004060,sly1004340,sly1005210,sly1005550,sly1005990,sly1007070,sly1007240,sly1007250,sly1008350,sly1008870,sly1009000,sly1009860,sly1010010,sly1010020,sly1010110,sly1010360,sly1011100,sly1011180,sly1012620,sly1012690,sly1013720,sly1013800,sly1014000,sly1014330,sly…	sll1590,sll1592,sll0797,sll0798,slr0533,slr1798,sll0474,sll1673,sll0779,slr0829,slr1760,slr1047,slr1657,slr0687,sll1330,slr0842,slr0947,sll1871,sll0865,slr1909,slr1212,slr2077,slr1837,sll0750,sll1905,slr1414,slr1759,slr0210,slr1593,slr6040,sll0789,sll1228,sll1229,sll1124,sll0698,sll0337,slr0081,sll0649,slr1783,sll1683,sll0873,sll0267,slr0115,sll1170,slr1584,sll0396,slr6001,slr0640,sll1555,slr1692…
sly1010410	sll0696	hypothetical protein	sly1010410	sll0696
sly1010420	slr0741	transcriptional regulator	sly1010420	slr0741
sly1010390	slr0739	geranylgeranyl pyrophosphate synthase	sly1010390	slr0739
sly1010400	slr0740	hypothetical protein	sly1010400	slr0740
sly1000830	sll1570	hypothetical protein	sly1000830	sll1570
sly1000820	sll1571	hypothetical protein	sly1000820	sll1571
sly1000810	sll1572	DNA polymerase III alpha subunit [Contains: Ssp dnaE intein]	sly1000810	sll1572
sly1000780	sll1561	proline oxidase	sly1000780	sll1561
sly1000770	slr0510	hypothetical protein	sly1000770	slr0510
sly1000760	slr0509	hypothetical protein	sly1000760	slr0509
sly1016220	slr0940	zeta-carotene desaturase	sly1016220	slr0940
sly1000850	sll1568	fibrillin	sly1000850	sll1568
sly1000840	slr1710	penicillin-binding protein	sly1000840,sly1006090,sly1006600,sly1007370,sly1008490,sly1012410,sly1021580,sly2001000	slr1710,sll1615,slr0321,slr1428,sll0898,slr1974,sll0245,slr0319,slr1392
sly1012000	sll0171	probable aminomethyltransferase	sly1012000	sll0171
sly1012010	sll0172	periplasmic protein, function unknown	sly1012010	sll0172
sly1012020	sll0173	virginiamycin B hydrolase, periplasmic protein	sly1012020	sll0173
sly1011950	sll0167	hypothetical protein	sly1011950	sll0167
sly1011960	sll0168	hypothetical protein	sly1011960,sly3001580	sll0168
sly1011970	sll0169	cell division protein Ftn2 homolog	sly1011970	sll0169
sly1011980	sll0170	DnaK protein 2, heat shock protein 70, molecula r chaperone	sly1011980,sly1019400,sly1025670,sly2001070,sly2001100,sly3000430	sll0170,sll1932,sll0058
sly1012030	sll0174	hypothetical protein	sly1012030	sll0174
sly1012040	sll0175	hypothetical protein	sly1012040	sll0175
sly5000200	sll6069	hypothetical protein	sly5000200	sll6069,sll6010,slr5085
sly5000230	ssr5120	hypothetical protein	sly5000230	ssr5120
sly5000250	slr5082	hypothetical protein	sly5000250,sly1003820,sly1006080,sly1010620,sly1024610,sly1027960,sly4000070,sly4000170,sly4000190,sly4001500	slr5082,slr5124,slr5118,slr1712,sll1774,sll1201,sll6076,sll6017,slr5077,slr5119,sll0800
sly3000620	slr0194	ribose 5-phosphate isomerase	sly3000620	slr0194
sly5000260	slr6088	hypothetical protein	sly5000260,sly1024550	slr6088,slr6029,sll5072
sly1028610	ssl1533	hypothetical protein	sly1028610	ssl1533
sly1020510	slr0009	ribulose bisphosphate carboxylase large subunit	sly1020510	slr0009
sly1019710	sll1949	hypothetical protein	sly1019710	sll1949
sly3000610	slr0195	hypothetical protein	sly3000610	slr0195
sly1019720	slr2067	allophycocyanin alpha subunit	sly1019720	slr2067
sly1015860	sll1667	periplasmic protein, similar to mitochondrial o uter membrane 72K protein	sly1001430,sly1002370,sly1002400,sly1002570,sly1003440,sly1004260,sly1004540,sly1005080,sly1005110,sly1005180,sly1005190,sly1005640,sly1006360,sly1006550,sly1006570,sly1006800,sly1007300,sly1007730,sly1009260,sly1010030,sly1010550,sly1011740,sly1012100,sly1012490,sly1013710,sly1013840,sly1014920,sly1015050,sly1015060,sly1015070,sly1015090,sly1015110,sly1015150,sly1015180,sly1015190,sly1015270,sly…	sll1534,sll0499,slr1566,slr1706,sll1377,sll1971,sll1457,slr2048,sll1724,sll1723,slr0344,slr1943,sll0945,slr0626,sll0244,sll0501,slr0751,sll1540,sll1231,slr1816,slr1890,sll1251,slr0171,sll1466,sll0837,slr0384,slr1644,slr0092,sll1664,slr2120,sll1004,sll5043,slr2116,slr5054,sll1020,slr1064,sll0380,slr1076,sll0071,slr1508,slr1066,sll5050,slr1077,sll5048,slr1166,slr1167,slr1063,slr1537,slr1065,slr2126…
sly1028620	slr0844	NADH dehydrogenase subunit 5	sly1028620	slr0844
sly1020520	slr0008	carboxyl-terminal processing protease	sly1020520	slr0008
sly1015850	ssr3000	hypothetical protein	sly1015850	ssr3000
sly1008300	slr1884	tryptophanyl-tRNA synthetase	sly1008300	slr1884
sly1008290	slr1110	hypothetical protein	sly1008290	slr1110
sly1008320	sll1848	putative acyltransferas	sly1008320	sll1848
sly1008310	slr1938	putative translation initiation factor EIF-2b s ubunit 1	sly1008310	slr1938
sly1008250	sll1027	NADH-dependent glutamate synthase small subunit	sly1008250	sll1027
sly1008280	slr1109	similar to ankyrin	sly1008280	slr1109
sly1019680	sll1194	photosystem II 12 kDa extrinsic protein	sly1019680	sll1194
sly1022970	slr0774	protein-export membrane protein SecD	sly1022970	slr0774
sly1015900	sll1664	probable glycosyl transferase	sly1001430,sly1002370,sly1002400,sly1002570,sly1003440,sly1004260,sly1004540,sly1005080,sly1005110,sly1005180,sly1005190,sly1005640,sly1006360,sly1006550,sly1006570,sly1006800,sly1007300,sly1007730,sly1009260,sly1010030,sly1010550,sly1011740,sly1012100,sly1012490,sly1013710,sly1013840,sly1014920,sly1015050,sly1015060,sly1015070,sly1015090,sly1015110,sly1015150,sly1015180,sly1015190,sly1015270,sly…	sll1534,sll0499,slr1566,slr1706,sll1377,sll1971,sll1457,slr2048,sll1724,sll1723,slr0344,slr1943,sll0945,slr0626,sll0244,sll0501,slr0751,sll1540,sll1231,slr1816,slr1890,sll1251,slr0171,sll1466,sll0837,slr0384,slr1644,slr0092,sll1664,slr2120,sll1004,sll5043,slr2116,slr5054,sll1020,slr1064,sll0380,slr1076,sll0071,slr1508,slr1066,sll5050,slr1077,sll5048,slr1166,slr1167,slr1063,slr1537,slr1065,slr2126…
sly1022990	sll0985	hypothetical protein	sly1000490,sly1015000,sly1017580,sly1022990	slr0765,slr1575,slr0639,sll0985,slr0109,sll0590,sll1040
sly1023000	sll0984	hypothetical protein	sly1023000	sll0984
sly1008340	sll1951	hypothetical protein	sly1001280,sly1004630,sly1008340,sly1011030,sly1011040,sly1013140,sly1017680,sly1022310,sly1025060,sly1027330,sly1027470,sly4000960,sly2001900,sly3001720	sll1009,sll1951,slr2046,sll0721,slr0366,slr1403,sll0656,sll0654,slr0408,sll2001,slr0448,sll0723,slr0168,slr0364,slr1028,slr5005
sly1008330	sll1950	hypothetical protein	sly1004550,sly1008330,sly1015170,sly1020310,sly1020320,sly1026090,sly3000010,sly3001540	sll1456,sll1950,sll1530,slr2119,sll1174,sll1173,slr0909,slr1068,slr1069
sly1022950	sll0772	probable porin%3B major outer membrane protein	sly1005270,sly1008260,sly1020240,sly1022710,sly1022950,sly1023920,sly1024950,sly2001770	slr1841,slr1908,slr1272,sll1271,sll0772,sll1550,slr0042
sly1010970	sll0136	aminopeptidase P	sly1010970	sll0136
sly1010960	sll0135	putative 5'-methylthioadenosine phosphorylase	sly1010960	sll0135
sly2000250	slr0585	argininosuccinate synthetase	sly2000250	slr0585
sly1019630	sll1630	hypothetical protein	sly1019630	sll1630
sly1026410	sll0449	hypothetical protein	sly1026380,sly1026390,sly1026400,sly1026410	sll0447,sll0448,sll0449,slr0518
sly1027010	slr1508	probable glycosyltransferase	sly1001430,sly1002370,sly1002400,sly1002570,sly1003440,sly1004260,sly1004540,sly1005080,sly1005110,sly1005180,sly1005190,sly1005640,sly1006360,sly1006550,sly1006570,sly1006800,sly1007300,sly1007730,sly1009260,sly1010030,sly1010550,sly1011740,sly1012100,sly1012490,sly1013710,sly1013840,sly1014920,sly1015050,sly1015060,sly1015070,sly1015090,sly1015110,sly1015150,sly1015180,sly1015190,sly1015270,sly…	sll1534,sll0499,slr1566,slr1706,sll1377,sll1971,sll1457,slr2048,sll1724,sll1723,slr0344,slr1943,sll0945,slr0626,sll0244,sll0501,slr0751,sll1540,sll1231,slr1816,slr1890,sll1251,slr0171,sll1466,sll0837,slr0384,slr1644,slr0092,sll1664,slr2120,sll1004,sll5043,slr2116,slr5054,sll1020,slr1064,sll0380,slr1076,sll0071,slr1508,slr1066,sll5050,slr1077,sll5048,slr1166,slr1167,slr1063,slr1537,slr1065,slr2126…
sly1026920	sll0157	hypothetical protein	sly1026920	sll0157
sly1026930	sll0158	1,4-alpha-glucan branching enzyme	sly1021550,sly1023930,sly1026930	slr0237,sll0158
sly1026940	sll0160	hypothetical protein	sly1026940	sll0160
sly1026950	slr1251	peptidyl-prolyl cis-trans isomerase	sly1026950	slr1251
sly1026980	slr2075	10kD chaperonin	sly1026980	slr2075
sly1026990	slr2076	60kD chaperonin	sly1026990	slr2076
sly1008640	slr0550	dihydrodipicolinate synthase	sly1008640	slr0550
sly1008630	slr0549	aspartate beta-semialdehyde dehydrogenese	sly1008630	slr0549
sly2001210	slr1972	hypothetical protein YCF81	sly2001210	slr1972
sly1008560	sll0537	ammonium/methylammonium permease	sly1008560	sll0537
sly1008550	slr0546	indole-3-glycerol phosphate synthase	sly1008550	slr0546
sly1008570	sll0536	probable potassium channel protein	sly1008570	sll0536
sly1008600	sll0534	ATP-dependent Clp protease proteolytic subunit 2	sly1008600	sll0534
sly1008590	sll0535	ATP-dependent Clp protease ATPase subunit	sly5000220,sly1000250,sly1008590,sly1008820,sly1011140,sly1015500,sly1017510,sly1017550,sly1024450,sly1028940,sly1029030	slr1604,slr1390,slr0228,sll1463,slr0480,slr0374,slr0156,slr2107,sll0535,sll0574,slr0977,slr0870
sly1026400	sll0448	hypothetical protein	sly1026380,sly1026390,sly1026400,sly1026410	sll0447,sll0448,sll0449,slr0518
sly1008610	sll0533	trigger factor	sly1008610	sll0533
sly1026050	slr1636	hypothetical protein	sly1026040,sly1026050	slr1636
sly1026020	sll1532	hypothetical protein	sly1026020	sll1532
sly2000220	sll0819	photosystem I reaction center subunit III precu rsor (PSI-F), plastocyanin (cyt c553) docking protein	sly2000220	sll0819
sly1026030	ssl2982	probable DNA-directed RNA polymerase omega subu nit	sly1026030	ssl2982
sly1026080	sll1531	hypothetical protein	sly1026080	sll1531
sly1021870	sll1077	agmatinase	sly1021870	sll1077
sly1021880	sll1078	putative hydrogenase expression/formation prote in HypA	sly1021880	sll1078
sly1021890	sll1079	putative hydrogenase expression/formation prote in HypB	sly1021890	sll1079
sly1021900	sll1080	ABC transport system substrate-binding protein	sly1001040,sly1004840,sly1021900,sly2002070	sll0473,sll1080,sll0016
sly1021840	slr1143	hypothetical protein	sly1021830,sly1021840	slr1143
sly1021850	slr1142	hypothetical protein	sly1021850	slr1142
sly2000600	slr1348	serine acetyltransferase	sly2000600	slr1348
sly2000650	sll0732	hypothetical protein	sly2000650	sll0732
sly1026070	slr1639	SsrA-binding protein	sly1026070	slr1639
sly1021910	sll1081	ABC transport system permease protein	sly1021910	sll1081
sly1021920	sll1082	ABC transport system ATP-binding protein	sly1000790,sly1001900,sly1002180,sly1002360,sly1003000,sly1003270,sly1003890,sly1004760,sly1004810,sly1005040,sly1005170,sly1005320,sly1005330,sly1005960,sly1007010,sly1008810,sly1009390,sly1012880,sly1013470,sly1013480,sly1014350,sly1015460,sly1015490,sly1016010,sly1016840,sly1016850,sly1019250,sly1019450,sly1019590,sly1020160,sly1020810,sly1020820,sly1021090,sly1021920,sly1022070,sly1022780,sly…	slr5023,slr0354,slr1224,sll0912,slr0544,slr1250,sll1870,slr0864,slr1455,sll0385,slr2044,sll1725,slr1844,sll0374,slr0467,sll1041,sll0575,slr0615,sll1599,sll0683,sll0684,sll1001,slr2019,sll1180,slr1651,slr1488,slr1494,ssr3570,slr0251,sll1276,sll1277,slr1149,slr1735,sll1452,sll1453,sll0182,sll1082,sll0484,slr0044,slr0043,sll1878,sll0240,sll0739,slr0982,slr7092,slr1318,sll1623,slr0075,slr7016,slr7071…
sly1024720	sll0546	probable translation initiation factor	sly1001210,sly1024720	sll0546
sly1024730	slr1152	hypothetical protein	sly1001020,sly1017340,sly1019750,sly1022430,sly1024730,sly1027080,sly1029040,sly3000100	slr0516,sll0274,slr0967,slr1819,sll1446,slr1152,slr1519,sll0309,slr1851
sly1024740	ssl2162	hypothetical protein	sly1024740	ssl2162
sly1024750	sll1104	periplasmic substrate-binding protein of a TRAP -type permease that mediates sodium-dependent glutamate t ransport GtrC	sly1024750	sll1104
sly1024760	sll1103	integral membrane protein (large) of a TRAP-typ e permease that mediates sodium-dependent glutamate trans port GtrB	sly1024760	sll1103
sly1024770	sll1102	integral membrane protein (small) of a TRAP-typ e permease that mediates sodium-dependent glutamate trans port GtrA	sly1024770	sll1102
sly1024790	slr0606	hypothetical protein	sly1001430,sly1002370,sly1002400,sly1002570,sly1003440,sly1004260,sly1004540,sly1005080,sly1005110,sly1005180,sly1005190,sly1005640,sly1006360,sly1006550,sly1006570,sly1006800,sly1007300,sly1007730,sly1009260,sly1010030,sly1010550,sly1011740,sly1012100,sly1012490,sly1013710,sly1013840,sly1014920,sly1015050,sly1015060,sly1015070,sly1015090,sly1015110,sly1015150,sly1015180,sly1015190,sly1015270,sly…	sll1534,sll0499,slr1566,slr1706,sll1377,sll1971,sll1457,slr2048,sll1724,sll1723,slr0344,slr1943,sll0945,slr0626,sll0244,sll0501,slr0751,sll1540,sll1231,slr1816,slr1890,sll1251,slr0171,sll1466,sll0837,slr0384,slr1644,slr0092,sll1664,slr2120,sll1004,sll5043,slr2116,slr5054,sll1020,slr1064,sll0380,slr1076,sll0071,slr1508,slr1066,sll5050,slr1077,sll5048,slr1166,slr1167,slr1063,slr1537,slr1065,slr2126…
sly1024800	slr0607	hypothetical protein	sly1024800	slr0607
sly1005740	sll0727	hypothetical protein	sly1005740	sll0727
sly1005730	sll0726	phosphoglucomutase	sly1005730	sll0726
sly1005700	slr0758	circadian clock protein KaiC homolog	sly1003910,sly1005700,sly1006340,sly1007770,sly1008940,sly1013890,sly1013970,sly1020590,sly1021140,sly1023270	slr1597,slr0105,slr0758,slr1942,slr1881,sll1525,slr0110,sll0759,slr0207,sll1563,sll1595,sll8004
sly1005690	sll0321	hypothetical protein	sly1005690	sll0321
sly1005720	slr0756	circadian clock protein KaiA homolog	sly1005720	slr0756
sly1005710	slr0757	circadian clock protein KaiB homolog	sly1005710,sly1025070,sly1027490,sly2001140	slr0757,sll0486,sll1214,sll1596,slr8014
sly1005660	ssr0550	hypothetical protein	sly1005660	ssr0550
sly1005650	slr0345	hypothetical protein	sly1005650	slr0345
sly1005680	sll0322	putative hydrogenase expression/formation prote in HypF	sly1005680	sll0322
sly1005670	slr0346	ribonuclease III	sly1005670	slr0346
sly1029610	slr0044	bicarbonate transport system ATP-binding protei n	sly1000790,sly1001900,sly1002180,sly1002360,sly1003000,sly1003270,sly1003890,sly1004760,sly1004810,sly1005040,sly1005170,sly1005320,sly1005330,sly1005960,sly1007010,sly1008810,sly1009390,sly1012880,sly1013470,sly1013480,sly1014350,sly1015460,sly1015490,sly1016010,sly1016840,sly1016850,sly1019250,sly1019450,sly1019590,sly1020160,sly1020810,sly1020820,sly1021090,sly1021920,sly1022070,sly1022780,sly…	slr5023,slr0354,slr1224,sll0912,slr0544,slr1250,sll1870,slr0864,slr1455,sll0385,slr2044,sll1725,slr1844,sll0374,slr0467,sll1041,sll0575,slr0615,sll1599,sll0683,sll0684,sll1001,slr2019,sll1180,slr1651,slr1488,slr1494,ssr3570,slr0251,sll1276,sll1277,slr1149,slr1735,sll1452,sll1453,sll0182,sll1082,sll0484,slr0044,slr0043,sll1878,sll0240,sll0739,slr0982,slr7092,slr1318,sll1623,slr0075,slr7016,slr7071…
sly4000440	sll2006	hypothetical protein	sly4000440	sll2006
sly4000430	sll2007	hypothetical protein	sly1014140,sly1019690,sly1023150,sly1024130,sly4000430	slr5016,slr1254,sll1193,slr0393,ssl1577,sll2007,slr2080
sly4000390	slr6094	hypothetical protein	sly1028370,sly4000390,sly4000620,sly4001150,sly4001160,sly4001440,sly4001960	slr7058,ssl5027,ssl5099,slr6094,slr6038,ssl5064,ssl5103
sly4000380	ssl5065	hypothetical protein	sly4000380	ssl5065
sly4000370	sll5066	hypothetical protein	sly4000370	sll5066
sly1024470	sll0037	hypothetical protein	sly1024470	sll0037
sly1006750	slr1349	glucose-6-phosphate isomerase	sly1002610,sly1006750	slr1349
sly1006770	slr1350	acyl-lipid desaturase (delta 12)	sly1005950,sly1006770,sly1025460	sll1441,sll0262,slr1350,sll1468
sly1006800	sll0244	UDP-glucose 4-epimerase	sly1001430,sly1002370,sly1002400,sly1002570,sly1003440,sly1004260,sly1004540,sly1005080,sly1005110,sly1005180,sly1005190,sly1005640,sly1006360,sly1006550,sly1006570,sly1006800,sly1007300,sly1007730,sly1009260,sly1010030,sly1010550,sly1011740,sly1012100,sly1012490,sly1013710,sly1013840,sly1014920,sly1015050,sly1015060,sly1015070,sly1015090,sly1015110,sly1015150,sly1015180,sly1015190,sly1015270,sly…	sll1534,sll0499,slr1566,slr1706,sll1377,sll1971,sll1457,slr2048,sll1724,sll1723,slr0344,slr1943,sll0945,slr0626,sll0244,sll0501,slr0751,sll1540,sll1231,slr1816,slr1890,sll1251,slr0171,sll1466,sll0837,slr0384,slr1644,slr0092,sll1664,slr2120,sll1004,sll5043,slr2116,slr5054,sll1020,slr1064,sll0380,slr1076,sll0071,slr1508,slr1066,sll5050,slr1077,sll5048,slr1166,slr1167,slr1063,slr1537,slr1065,slr2126…
sly1006790	slr1506	hypothetical protein	sly1006790,sly1012810	slr1506
sly1006820	slr0270	hypothetical protein	sly1006820	slr0270
sly1006810	slr0269	hypothetical protein	sly1006810	slr0269
sly1006840	ssl0452	phycobilisome degradation protein NblA	sly1006840	ssl0452
sly1006830	ssl0453	phycobilisome degradation protein NblA	sly1006830	ssl0453
sly1002240	sll0914	hypothetical protein	sly1002240	sll0914
sly1002250	slr1896	hypothetical protein	sly1002250	slr1896
sly1025990	slr1133	L-argininosuccinate lyase	sly1025990	slr1133
sly1002200	slr0947	response regulator for energy transfer from phy cobilisomes to photosystems	sly5000060,sly5000070,sly5000400,sly5000410,sly1000340,sly1000430,sly1001030,sly1001180,sly1001800,sly1001870,sly1002200,sly1003240,sly1004060,sly1004340,sly1005210,sly1005550,sly1005990,sly1007070,sly1007240,sly1007250,sly1008350,sly1008870,sly1009000,sly1009860,sly1010010,sly1010020,sly1010110,sly1010360,sly1011100,sly1011180,sly1012620,sly1012690,sly1013720,sly1013800,sly1014000,sly1014330,sly…	sll1590,sll1592,sll0797,sll0798,slr0533,slr1798,sll0474,sll1673,sll0779,slr0829,slr1760,slr1047,slr1657,slr0687,sll1330,slr0842,slr0947,sll1871,sll0865,slr1909,slr1212,slr2077,slr1837,sll0750,sll1905,slr1414,slr1759,slr0210,slr1593,slr6040,sll0789,sll1228,sll1229,sll1124,sll0698,sll0337,slr0081,sll0649,slr1783,sll1683,sll0873,sll0267,slr0115,sll1170,slr1584,sll0396,slr6001,slr0640,sll1555,slr1692…
sly1002210	slr0946	arsenate reductase	sly1002210	slr0946
sly1002220	slr0945	arsenical resistance protein ArsH homolog	sly1002220	slr0945
sly1002230	slr0944	multidrug-efflux transporter	sly1002230	slr0944
sly1029680	slr1206	hypothetical protein	sly1029680	slr1206
sly1002180	sll0912	ABC transporter ATP binding protein	sly1000790,sly1001900,sly1002180,sly1002360,sly1003000,sly1003270,sly1003890,sly1004760,sly1004810,sly1005040,sly1005170,sly1005320,sly1005330,sly1005960,sly1007010,sly1008810,sly1009390,sly1012880,sly1013470,sly1013480,sly1014350,sly1015460,sly1015490,sly1016010,sly1016840,sly1016850,sly1019250,sly1019450,sly1019590,sly1020160,sly1020810,sly1020820,sly1021090,sly1021920,sly1022070,sly1022780,sly…	slr5023,slr0354,slr1224,sll0912,slr0544,slr1250,sll1870,slr0864,slr1455,sll0385,slr2044,sll1725,slr1844,sll0374,slr0467,sll1041,sll0575,slr0615,sll1599,sll0683,sll0684,sll1001,slr2019,sll1180,slr1651,slr1488,slr1494,ssr3570,slr0251,sll1276,sll1277,slr1149,slr1735,sll1452,sll1453,sll0182,sll1082,sll0484,slr0044,slr0043,sll1878,sll0240,sll0739,slr0982,slr7092,slr1318,sll1623,slr0075,slr7016,slr7071…
sly1002190	slr0948	hypothetical protein	sly1002190	slr0948
sly1014640	slr0883	hypothetical protein	sly1014640	slr0883
sly1014630	sll1775	hypothetical protein	sly1014630	sll1775
sly1014600	slr0829	hypothetical protein	sly5000060,sly5000070,sly5000400,sly5000410,sly1000340,sly1000430,sly1001030,sly1001180,sly1001800,sly1001870,sly1002200,sly1003240,sly1004060,sly1004340,sly1005210,sly1005550,sly1005990,sly1007070,sly1007240,sly1007250,sly1008350,sly1008870,sly1009000,sly1009860,sly1010010,sly1010020,sly1010110,sly1010360,sly1011100,sly1011180,sly1012620,sly1012690,sly1013720,sly1013800,sly1014000,sly1014330,sly…	sll1590,sll1592,sll0797,sll0798,slr0533,slr1798,sll0474,sll1673,sll0779,slr0829,slr1760,slr1047,slr1657,slr0687,sll1330,slr0842,slr0947,sll1871,sll0865,slr1909,slr1212,slr2077,slr1837,sll0750,sll1905,slr1414,slr1759,slr0210,slr1593,slr6040,sll0789,sll1228,sll1229,sll1124,sll0698,sll0337,slr0081,sll0649,slr1783,sll1683,sll0873,sll0267,slr0115,sll1170,slr1584,sll0396,slr6001,slr0640,sll1555,slr1692…
sly1014590	sll0834	low affinity sulfate transporter	sly1012770,sly1014590,sly1014890	slr1776,sll0834,slr0096,slr1229
sly1014580	sll0833	probable oligopeptides ABC transporter permease protein	sly1014580	sll0833
sly1014570	sll0832	hypothetical protein	sly1014570	sll0832
sly1014560	slr0823	photosystem I assembly related protein	sly1014560	slr0823
sly1014550	sll0804	hypothetical protein	sly1014550	sll0804
sly1023840	ssr2318	hypothetical protein	sly1023840	ssr2318
sly1025980	ssr1880	hypothetical protein	sly1025980	ssr1880
sly1004230	slr2071	hypothetical protein	sly1004230	slr2071
sly1004240	slr2070	hypothetical protein	sly1004240	slr2070
sly1004170	sll1241	hypothetical protein	sly1004170	sll1241
sly1004180	sll1240	hypothetical protein	sly1004180	sll1240
sly1004150	sll1369	putative peptidase	sly1004150	sll1369
sly1004160	sll1370	mannose-1-phosphate guanylyltransferase	sly1004160	sll1370
sly1004210	sll1968	photomixotrophic growth related protein, PmgA	sly1004210	sll1968
sly1004220	sll1969	hypothetical protein	sly1004220	sll1969
sly1004190	sll1239	hypothetical protein	sly1004190	sll1239
sly1004200	sll1967	probable RNA methyltransferase	sly1004200	sll1967
sly1014280	slr0306	hypothetical protein	sly1014280	slr0306
sly1014260	ssr2047	hypothetical protein	sly1014260	ssr2047
sly1014250	slr1232	hypothetical protein	sly1014250	slr1232
sly1014310	sll1169	hypothetical protein	sly1003950,sly1004940,sly1007480,sly1012820,sly1014310,sly1017980,sly1020410,sly1022480,sly1025740,sly1027290,sly4000210,sly2002600	slr1915,sll0594,sll1371,slr1768,slr1567,sll1169,sll1557,slr1529,sll1924,sll1423,slr0449,sll7031,sll8020,slr8026
sly1014300	sll0284	hypothetical protein	sly1014300	sll0284
sly1014290	sll0286	hypothetical protein YCF52	sly1014290	sll0286,sll0451
sly1014340	sll1002	hypothetical protein YCF22	sly1014340	sll1002
sly1014330	sll1170	hypothetical protein	sly5000060,sly5000070,sly5000400,sly5000410,sly1000340,sly1000430,sly1001030,sly1001180,sly1001800,sly1001870,sly1002200,sly1003240,sly1004060,sly1004340,sly1005210,sly1005550,sly1005990,sly1007070,sly1007240,sly1007250,sly1008350,sly1008870,sly1009000,sly1009860,sly1010010,sly1010020,sly1010110,sly1010360,sly1011100,sly1011180,sly1012620,sly1012690,sly1013720,sly1013800,sly1014000,sly1014330,sly…	sll1590,sll1592,sll0797,sll0798,slr0533,slr1798,sll0474,sll1673,sll0779,slr0829,slr1760,slr1047,slr1657,slr0687,sll1330,slr0842,slr0947,sll1871,sll0865,slr1909,slr1212,slr2077,slr1837,sll0750,sll1905,slr1414,slr1759,slr0210,slr1593,slr6040,sll0789,sll1228,sll1229,sll1124,sll0698,sll0337,slr0081,sll0649,slr1783,sll1683,sll0873,sll0267,slr0115,sll1170,slr1584,sll0396,slr6001,slr0640,sll1555,slr1692…
sly1023820	slr1384	hypothetical protein	sly1023820	slr1384
sly1018320	sll0498	hypothetical protein	sly1018320	sll0498
sly1005540	sll0756	hypothetical protein	sly1005540	sll0756
sly1005510	sll1502	NADH-dependent glutamate synthase large subunit	sly1005510	sll1502
sly1018290	sll0496	hypothetical protein	sly1018290	sll0496
sly1005490	ssr0335	hypothetical protein	sly1005490	ssr0335,ssr2066
sly1018260	sll1512	hypothetical protein	sly1018260,sly1027810	sll1512
sly1005480	ssl0350	hypothetical protein	sly1005480	ssl0350,ssr0336
sly1005450	ssl2923	similar to virulence-associated protein VapC	sly1005450,sly4001020,sly4001370	ssl2923,sll7003,sll0690,sll5094,sml0009,slr6021,slr6080
sly1005460	ssl2922	similar to virulence-associated protein VapB	sly1005460	ssl2922
sly1025300	slr1170	hypothetical protein	sly1025300	slr1170
sly3001040	sll0069	hypothetical protein	sly3001040	sll0069
sly3001030	slr0051	periplasmic beta-type carbonic anhydrase	sly3001030	slr0051
sly3001000	sll0071	hypothetical protein	sly1001430,sly1002370,sly1002400,sly1002570,sly1003440,sly1004260,sly1004540,sly1005080,sly1005110,sly1005180,sly1005190,sly1005640,sly1006360,sly1006550,sly1006570,sly1006800,sly1007300,sly1007730,sly1009260,sly1010030,sly1010550,sly1011740,sly1012100,sly1012490,sly1013710,sly1013840,sly1014920,sly1015050,sly1015060,sly1015070,sly1015090,sly1015110,sly1015150,sly1015180,sly1015190,sly1015270,sly…	sll1534,sll0499,slr1566,slr1706,sll1377,sll1971,sll1457,slr2048,sll1724,sll1723,slr0344,slr1943,sll0945,slr0626,sll0244,sll0501,slr0751,sll1540,sll1231,slr1816,slr1890,sll1251,slr0171,sll1466,sll0837,slr0384,slr1644,slr0092,sll1664,slr2120,sll1004,sll5043,slr2116,slr5054,sll1020,slr1064,sll0380,slr1076,sll0071,slr1508,slr1066,sll5050,slr1077,sll5048,slr1166,slr1167,slr1063,slr1537,slr1065,slr2126…
sly3000990	sll0072	hypothetical protein	sly3000990	sll0072
sly3001010	sll0070	phosphoribosylglycinamide formyltransferase	sly3001010	sll0070
sly1023830	slr1385	hypothetical protein	sly1023830	slr1385
sly3000980	slr0050	hypothetical protein YCF56	sly3000980	slr0050
sly1018430	slr1042	two-component response regulator CheY subfamily	sly1018430	slr1042
sly1018460	slr1609	long-chain-fatty-acid CoA ligase	sly1018460	slr1609
sly1018450	slr1041	two-component response regulator PatA subfamily	sly1018450	slr1041
sly1018480	sll1501	cobyrinic acid a,c-diamide synthase	sly1018480	sll1501
sly1018470	sll1500	hypothetical protein	sly1018470	sll1500
sly1018500	sll1064	hypothetical protein	sly1018500	sll1064
sly1018490	slr1608	putative glucose dehydrogenase-B, periplasmic p rotein	sly1018490	slr1608,slr7012
sly1018520	sll1063	hypothetical protein	sly1018520	sll1063
sly1018510	slr1118	probable UDP-N-acetyl-D-mannosaminuronic acid t ransferase	sly1018510,sly1020230	slr1118,slr1271,slr5055
sly2000240	slr1192	probable alcohol dehydrogenase	sly2000240	slr1192,sll0990
sly1016120	slr1770	hypothetical protein	sly1016120	slr1770
sly1016110	slr1771	hypothetical protein	sly1016110	slr1771
sly1016100	slr1130	ribonuclease HII	sly1016100	slr1130
sly1016090	slr1129	ribonuclease E	sly1016090	slr1129,slr1397
sly1016060	slr1128	hypothetical protein	sly1016060,sly1021980	slr1128,sll0815
sly1016050	slr1127	hypothetical protein	sly1016050	slr1127
sly2000210	sml0008	photosystem I subunit IX	sly2000210	sml0008
sly1016140	slr6110	hypothetical protein	sly1016140	slr6110
sly1016130	slr6001	two-component+hybrid+sensor+and+regulator	sly5000060,sly5000070,sly5000400,sly5000410,sly1000340,sly1000430,sly1001030,sly1001180,sly1001800,sly1001870,sly1002200,sly1003240,sly1004060,sly1004340,sly1005210,sly1005550,sly1005990,sly1007070,sly1007240,sly1007250,sly1008350,sly1008870,sly1009000,sly1009860,sly1010010,sly1010020,sly1010110,sly1010360,sly1011100,sly1011180,sly1012620,sly1012690,sly1013720,sly1013800,sly1014000,sly1014330,sly…	sll1590,sll1592,sll0797,sll0798,slr0533,slr1798,sll0474,sll1673,sll0779,slr0829,slr1760,slr1047,slr1657,slr0687,sll1330,slr0842,slr0947,sll1871,sll0865,slr1909,slr1212,slr2077,slr1837,sll0750,sll1905,slr1414,slr1759,slr0210,slr1593,slr6040,sll0789,sll1228,sll1229,sll1124,sll0698,sll0337,slr0081,sll0649,slr1783,sll1683,sll0873,sll0267,slr0115,sll1170,slr1584,sll0396,slr6001,slr0640,sll1555,slr1692…
sly1002380	slr1565	hypothetical protein	sly1002380	slr1565
sly1002360	slr0544	ATP-binding protein of ABC transporter	sly1000790,sly1001900,sly1002180,sly1002360,sly1003000,sly1003270,sly1003890,sly1004760,sly1004810,sly1005040,sly1005170,sly1005320,sly1005330,sly1005960,sly1007010,sly1008810,sly1009390,sly1012880,sly1013470,sly1013480,sly1014350,sly1015460,sly1015490,sly1016010,sly1016840,sly1016850,sly1019250,sly1019450,sly1019590,sly1020160,sly1020810,sly1020820,sly1021090,sly1021920,sly1022070,sly1022780,sly…	slr5023,slr0354,slr1224,sll0912,slr0544,slr1250,sll1870,slr0864,slr1455,sll0385,slr2044,sll1725,slr1844,sll0374,slr0467,sll1041,sll0575,slr0615,sll1599,sll0683,sll0684,sll1001,slr2019,sll1180,slr1651,slr1488,slr1494,ssr3570,slr0251,sll1276,sll1277,slr1149,slr1735,sll1452,sll1453,sll0182,sll1082,sll0484,slr0044,slr0043,sll1878,sll0240,sll0739,slr0982,slr7092,slr1318,sll1623,slr0075,slr7016,slr7071…
sly1002370	sll0499	hypothetical protein	sly1001430,sly1002370,sly1002400,sly1002570,sly1003440,sly1004260,sly1004540,sly1005080,sly1005110,sly1005180,sly1005190,sly1005640,sly1006360,sly1006550,sly1006570,sly1006800,sly1007300,sly1007730,sly1009260,sly1010030,sly1010550,sly1011740,sly1012100,sly1012490,sly1013710,sly1013840,sly1014920,sly1015050,sly1015060,sly1015070,sly1015090,sly1015110,sly1015150,sly1015180,sly1015190,sly1015270,sly…	sll1534,sll0499,slr1566,slr1706,sll1377,sll1971,sll1457,slr2048,sll1724,sll1723,slr0344,slr1943,sll0945,slr0626,sll0244,sll0501,slr0751,sll1540,sll1231,slr1816,slr1890,sll1251,slr0171,sll1466,sll0837,slr0384,slr1644,slr0092,sll1664,slr2120,sll1004,sll5043,slr2116,slr5054,sll1020,slr1064,sll0380,slr1076,sll0071,slr1508,slr1066,sll5050,slr1077,sll5048,slr1166,slr1167,slr1063,slr1537,slr1065,slr2126…
sly1002420	sll0373	gamma-glutamyl phosphate reductase	sly1002420,sly2002450,sly3001710	sll0373,sll1654,slr0670,slr1230
sly1002430	sll0250	pantothenate metabolism flavoprotein	sly1002430,sly1007400,sly1018200	sll0250,slr1426,slr2144,slr0231
sly1002400	slr1566	hypothetical protein	sly1001430,sly1002370,sly1002400,sly1002570,sly1003440,sly1004260,sly1004540,sly1005080,sly1005110,sly1005180,sly1005190,sly1005640,sly1006360,sly1006550,sly1006570,sly1006800,sly1007300,sly1007730,sly1009260,sly1010030,sly1010550,sly1011740,sly1012100,sly1012490,sly1013710,sly1013840,sly1014920,sly1015050,sly1015060,sly1015070,sly1015090,sly1015110,sly1015150,sly1015180,sly1015190,sly1015270,sly…	sll1534,sll0499,slr1566,slr1706,sll1377,sll1971,sll1457,slr2048,sll1724,sll1723,slr0344,slr1943,sll0945,slr0626,sll0244,sll0501,slr0751,sll1540,sll1231,slr1816,slr1890,sll1251,slr0171,sll1466,sll0837,slr0384,slr1644,slr0092,sll1664,slr2120,sll1004,sll5043,slr2116,slr5054,sll1020,slr1064,sll0380,slr1076,sll0071,slr1508,slr1066,sll5050,slr1077,sll5048,slr1166,slr1167,slr1063,slr1537,slr1065,slr2126…
sly1002410	sll0372	hypothetical protein	sly1002410	sll0372
sly1026750	sll1858	hypothetical protein	sly1026750	sll1858,sll1401
sly1002440	ssl0461	hypothetical protein	sly1002440	ssl0461
sly1002450	sll0249	hypothetical protein	sly1002450	sll0249
sly3000480	slr1673	probable tRNA/rRNA methyltransferase	sly3000480	slr1673
sly1027000	slr1507	hypothetical protein	sly1027000	slr1507
sly2001550	slr0398	hypothetical protein	sly2001550	slr0398
sly4000590	ssl0750	hypothetical protein	sly4000590	ssl0750
sly2001540	slr0399	chaperon-like protein for quinone binding in ph otosystem II	sly4000660,sly2000150,sly2001540	sll1218,slr0399,slr0317
sly1023600	slr0729	hypothetical protein	sly1023600	slr0729
sly1023590	slr0451	putative helicase	sly1023590	slr0451
sly1010460	slr0744	translation initiation factor IF-2	sly1010460	slr0744
sly1010450	ssr1238	hypothetical protein	sly1010450	ssr1238
sly1010480	sll0008	hypothetical protein	sly1010480	sll0008
sly1010470	slr0236	similar to glutathione S-transferase	sly1010470	slr0236
sly1010500	sll0006	putative aminotransferase	sly1001700,sly1010500,sly1017320,sly1021020,sly1024490	sll1958,sll0006,sll0938,sll0402,slr0036,sll5086
sly1010490	sll0007	hypothetical protein	sly1003120,sly1009100,sly1010490,sly1015260,sly1021040,sly1023090,sly1024440	slr6042,sll0198,sll0007,sll1250,sll1232,slr1378,sll0913,sll0296,sll0888,sll1355,sll1956
sly1010520	slr0020	DNA recombinase	sly1010520	slr0020
sly1010510	sll0005	hypothetical protein	sly1010510	sll0005
sly1023570	slr1077	probable glycosyltransferase	sly1001430,sly1002370,sly1002400,sly1002570,sly1003440,sly1004260,sly1004540,sly1005080,sly1005110,sly1005180,sly1005190,sly1005640,sly1006360,sly1006550,sly1006570,sly1006800,sly1007300,sly1007730,sly1009260,sly1010030,sly1010550,sly1011740,sly1012100,sly1012490,sly1013710,sly1013840,sly1014920,sly1015050,sly1015060,sly1015070,sly1015090,sly1015110,sly1015150,sly1015180,sly1015190,sly1015270,sly…	sll1534,sll0499,slr1566,slr1706,sll1377,sll1971,sll1457,slr2048,sll1724,sll1723,slr0344,slr1943,sll0945,slr0626,sll0244,sll0501,slr0751,sll1540,sll1231,slr1816,slr1890,sll1251,slr0171,sll1466,sll0837,slr0384,slr1644,slr0092,sll1664,slr2120,sll1004,sll5043,slr2116,slr5054,sll1020,slr1064,sll0380,slr1076,sll0071,slr1508,slr1066,sll5050,slr1077,sll5048,slr1166,slr1167,slr1063,slr1537,slr1065,slr2126…
sly1023550	slr2126	probable glycosyltransferase	sly1001430,sly1002370,sly1002400,sly1002570,sly1003440,sly1004260,sly1004540,sly1005080,sly1005110,sly1005180,sly1005190,sly1005640,sly1006360,sly1006550,sly1006570,sly1006800,sly1007300,sly1007730,sly1009260,sly1010030,sly1010550,sly1011740,sly1012100,sly1012490,sly1013710,sly1013840,sly1014920,sly1015050,sly1015060,sly1015070,sly1015090,sly1015110,sly1015150,sly1015180,sly1015190,sly1015270,sly…	sll1534,sll0499,slr1566,slr1706,sll1377,sll1971,sll1457,slr2048,sll1724,sll1723,slr0344,slr1943,sll0945,slr0626,sll0244,sll0501,slr0751,sll1540,sll1231,slr1816,slr1890,sll1251,slr0171,sll1466,sll0837,slr0384,slr1644,slr0092,sll1664,slr2120,sll1004,sll5043,slr2116,slr5054,sll1020,slr1064,sll0380,slr1076,sll0071,slr1508,slr1066,sll5050,slr1077,sll5048,slr1166,slr1167,slr1063,slr1537,slr1065,slr2126…
sly1000940	slr0711	hypothetical protein	sly1000940	slr0711
sly1000950	slr0710	glutamate dehydrogenase (NADP+)	sly1000950	slr0710
sly1000860	sll1927	ABC transporter ATP-binding protein	sly1000860	sll1927
sly1000870	sll1926	hypothetical protein	sly1000870	sll1926
sly1000880	slr0713	tRNA-guanine transglycosylase	sly1000880	slr0713
sly1000890	sll0660	pyridoxal phosphate biosynthetic protein PdxA	sly1000890	sll0660
sly1000900	ssl1263	hypothetical protein	sly1000900	ssl1263
sly1000910	sll0661	hypothetical protein YCF35	sly1000910	sll0661
sly1000920	sll0662	4Fe-4S type iron-sulfur protein	sly1000920	sll0662
sly1000930	slr0712	hypothetical protein	sly1000930	slr0712
sly1012130	slr0338	probable oxidoreductase	sly1012130	slr0338
sly1012080	sll0177	hypothetical protein	sly1012080	sll0177
sly1012070	sll0176	hypothetical protein	sly1012070	sll0176
sly1012050	ssl0312	hypothetical protein	sly1012050	ssl0312
sly1012110	slr0169	hypothetical protein	sly1012110	slr0169
sly1012100	slr0171	photosystem I assembly related protein Ycf37	sly1001430,sly1002370,sly1002400,sly1002570,sly1003440,sly1004260,sly1004540,sly1005080,sly1005110,sly1005180,sly1005190,sly1005640,sly1006360,sly1006550,sly1006570,sly1006800,sly1007300,sly1007730,sly1009260,sly1010030,sly1010550,sly1011740,sly1012100,sly1012490,sly1013710,sly1013840,sly1014920,sly1015050,sly1015060,sly1015070,sly1015090,sly1015110,sly1015150,sly1015180,sly1015190,sly1015270,sly…	sll1534,sll0499,slr1566,slr1706,sll1377,sll1971,sll1457,slr2048,sll1724,sll1723,slr0344,slr1943,sll0945,slr0626,sll0244,sll0501,slr0751,sll1540,sll1231,slr1816,slr1890,sll1251,slr0171,sll1466,sll0837,slr0384,slr1644,slr0092,sll1664,slr2120,sll1004,sll5043,slr2116,slr5054,sll1020,slr1064,sll0380,slr1076,sll0071,slr1508,slr1066,sll5050,slr1077,sll5048,slr1166,slr1167,slr1063,slr1537,slr1065,slr2126…
sly1012090	slr0172	hypothetical protein	sly1012090	slr0172,slr2111
sly1023580	slr1072	GDP-D-mannose dehydratase	sly1001430,sly1002370,sly1002400,sly1002570,sly1003440,sly1004260,sly1004540,sly1005080,sly1005110,sly1005180,sly1005190,sly1005640,sly1006360,sly1006550,sly1006570,sly1006800,sly1007300,sly1007730,sly1009260,sly1010030,sly1010550,sly1011740,sly1012100,sly1012490,sly1013710,sly1013840,sly1014920,sly1015050,sly1015060,sly1015070,sly1015090,sly1015110,sly1015150,sly1015180,sly1015190,sly1015270,sly…	sll1534,sll0499,slr1566,slr1706,sll1377,sll1971,sll1457,slr2048,sll1724,sll1723,slr0344,slr1943,sll0945,slr0626,sll0244,sll0501,slr0751,sll1540,sll1231,slr1816,slr1890,sll1251,slr0171,sll1466,sll0837,slr0384,slr1644,slr0092,sll1664,slr2120,sll1004,sll5043,slr2116,slr5054,sll1020,slr1064,sll0380,slr1076,sll0071,slr1508,slr1066,sll5050,slr1077,sll5048,slr1166,slr1167,slr1063,slr1537,slr1065,slr2126…
sly1000140	sll0227	peptidyl-prolyl cis-trans isomerase B, periplas mic protein	sly1000140	sll0227
sly1000150	sll0226	photosystem I assembly related protein	sly1000150	sll0226
sly1000110	sml0003	photosystem II reaction center M protein	sly1000110	sml0003
sly1000120	slr0245	Histone deacetylase family protein	sly1000120	slr0245
sly1000130	sll0228	arginase	sly1000130	sll0228
sly1000060	slr0361	probable ribosomal large subunit pseudouridine synthase B	sly1000060	slr0361
sly1000070	sll0230	hypothetical protein	sly1000070	sll0230
sly1000090	slr0244	hypothetical protein	sly1000090	slr0244
sly1026760	slr1163	hypothetical protein	sly1026760	slr1163
sly1008210	sll1031	carbon dioxide concentrating mechanism protein CcmM, putative carboxysome structural protein	sly1008210	sll1031
sly1008220	sll1030	carbon dioxide concentrating mechanism protein CcmL, putative carboxysome assembly protein	sly1008220	sll1030
sly1008190	sll1033	probable protein phosphatase	sly1008190	sll1033
sly1008200	sll1032	carbon dioxide concentrating mechanism protein CcmN, putative carboxysome assembly protein	sly1008200	sll1032
sly1008170	sll1495	hypothetical protein	sly1008170	sll1495
sly1008180	slr1107	hypothetical protein	sly1008180	slr1107
sly1008160	sll0638	periplasmic protein, function unknown	sly1008160	sll0638
sly1026370	sll0446	hypothetical protein	sly1026370	sll0446
sly1026330	sll0445	hypothetical protein	sly1026330	sll0445
sly1026320	sll0444	hypothetical protein	sly1026320	sll0444
sly1008230	sll1029	carbon dioxide concentrating mechanism protein CcmK	sly1008230,sly1008240	sll1029,sll1028
sly1008240	sll1028	carbon dioxide concentrating mechanism protein CcmK	sly1008230,sly1008240	sll1029,sll1028
sly1027110	slr1517	3-isopropylmalate dehydrogenase	sly1027110	slr1517
sly1027100	ssr2554	hypothetical protein	sly1027100	ssr2554
sly1027090	slr1518	phylloquinone biosynthesis protein, probable 1, 4-dihydroxy-2-naphthoic acid phytyltransferase	sly1027090	slr1518
sly1027080	slr1519	hypothetical protein	sly1001020,sly1017340,sly1019750,sly1022430,sly1024730,sly1027080,sly1029040,sly3000100	slr0516,sll0274,slr0967,slr1819,sll1446,slr1152,slr1519,sll0309,slr1851
sly1027070	slr1520	oxidoreductase, aldo/keto reductase family	sly1027070	slr1520
sly1027060	slr1521	GTP-binding protein	sly1027060	slr1521
sly1027050	slr1511	3-oxoacyl-[acyl-carrier-protein] synthase III	sly1027050	slr1511
sly1027040	slr1510	fatty acid/phospholipid synthesis protein PlsX	sly1026200,sly1027040	slr1510
sly1027020	slr1509	membrane subunit of a Ktr-like ion transport sy stem	sly1027020	slr1509,sll8001
sly1008730	slr1919	hypothetical protein	sly1008730	slr1919
sly1008740	sll0998	LysR family transcriptional regulator	sly1001780,sly1003180,sly1004830,sly1008740,sly1009170,sly1019030,sly1029560	sll1594,sll0030,sll0998,slr0395,slr1245
sly1008670	slr0553	hypothetical protein	sly1008670	slr0553
sly1008680	slr1918	hypothetical protein	sly1008680	slr1918
sly1008650	slr0551	hypothetical protein	sly1008650	slr0551
sly1008660	slr0552	hypothetical protein	sly1008660	slr0552
sly1008710	sll1831	glycolate oxidase subunit, (Fe-S)protein	sly1008710	sll1831
sly1008720	sll1830	hypothetical protein	sly1008720	sll1830
sly1008690	sll1833	penicillin-binding protein	sly1008690	sll1833
sly1008700	sll1832	hypothetical protein	sly1008700	sll1832
sly1023060	slr1039	hypothetical protein	sly1001950,sly1008390,sly1009580,sly1010630,sly1010830,sly1014950,sly1015410,sly1015420,sly1017650,sly1023060,sly1023120,sly1024820,sly1026120,sly1026530,sly1026840,sly1027340,sly1028930,sly1029340,sly4000160,sly2000900,sly2001130,sly2001520,sly2001940,sly2002190,sly3001530	sll0564,slr0089,slr1763,slr0525,sll1693,sll0829,sll1526,sll0487,slr1618,sll0418,slr0482,sll1300,sll1407,slr1071,slr1039,slr1368,slr0608,slr1870,sll1909,slr0303,slr0407,slr1183,slr1115,slr0401,slr1117,slr1610,slr1815,slr8021,sll5122
sly1023050	sll0980	hypothetical protein	sly1023050	sll0980
sly1023040	sll0981	hypothetical protein	sly1023040	sll0981
sly1023030	sll0982	hypothetical protein	sly5000040,sly1006440,sly1007460,sly1018900,sly1021620,sly1023030,sly1027590	slr1729,slr1950,sll1434,sll0982,sll1920,slr0798,slr0797
sly1023100	slr1379	quinol oxidase subunit I	sly1023100	slr1379
sly1023090	slr1378	hypothetical protein	sly1003120,sly1009100,sly1010490,sly1015260,sly1021040,sly1023090,sly1024440	slr6042,sll0198,sll0007,sll1250,sll1232,slr1378,sll0913,sll0296,sll0888,sll1355,sll1956
sly1023080	slr1377	leader peptidase I (signal peptidase I)	sly1023080	slr1377
sly1023070	slr1376	hypothetical protein	sly1023070	slr1376
sly1023120	sll1300	putative methyltransferase	sly1001950,sly1008390,sly1009580,sly1010630,sly1010830,sly1014950,sly1015410,sly1015420,sly1017650,sly1023060,sly1023120,sly1024820,sly1026120,sly1026530,sly1026840,sly1027340,sly1028930,sly1029340,sly4000160,sly2000900,sly2001130,sly2001520,sly2001940,sly2002190,sly3001530	sll0564,slr0089,slr1763,slr0525,sll1693,sll0829,sll1526,sll0487,slr1618,sll0418,slr0482,sll1300,sll1407,slr1071,slr1039,slr1368,slr0608,slr1870,sll1909,slr0303,slr0407,slr1183,slr1115,slr0401,slr1117,slr1610,slr1815,slr8021,sll5122
sly1023110	slr1380	quinol oxidase subunit II	sly1023110	slr1380
sly1029750	slr1202	permease protein of sugar ABC transporter	sly1029750	slr1202,slr0530
sly2000520	slr1865	hypothetical protein	sly2000520	slr1865
sly2000530	slr1866	hypothetical protein	sly2000530	slr1866
sly2000510	slr1864	hypothetical protein	sly2000510	slr1864
sly2000480	slr1860	carbon metabolisms regulatory protein IcfG	sly2000480	slr1860
sly2000490	slr1861	probable sigma regulatory factor	sly2000490	slr1861
sly2000460	slr1857	isoamylase	sly2000460	slr1857
sly2000470	slr1859	anti-sigma f factor antagonist	sly1004990,sly1009090,sly1015510,sly1020710,sly2000470,sly2002220	sll1461,slr0976,slr1095,sll0995,slr1752,slr1859,slr1612,ssr2708,ssr2710,ssr2711
sly1021760	sll0920	phosphoenolpyruvate carboxylase	sly1021760	sll0920
sly1021750	ssl1762	hypothetical protein	sly1021750	ssl1762
sly1021740	slr0935	hypothetical protein	sly1021740	slr0935
sly1021730	sll0745	phosphofructokinase	sly1016490,sly1021730	sll0745
sly1021780	sll1678	similar to spore maturation protein A	sly1021780	sll1678
sly1021770	sll0921	two-component response regulator NarL subfamily	sly1021770,sly1024410	sll0921
sly1024890	slr0612	probable pseudouridine synthase	sly1024890	slr0612
sly1024880	slr0611	solanesyl diphosphate synthase	sly1024880	slr0611
sly1024840	slr0610	hypothetical protein	sly1024840	slr0610
sly1024830	slr0609	hypothetical protein	sly1000690,sly1024830,sly1027890	slr0502,slr0609
sly1024820	slr0608	histidine biosynthesis bifunctional protein His IE	sly1001950,sly1008390,sly1009580,sly1010630,sly1010830,sly1014950,sly1015410,sly1015420,sly1017650,sly1023060,sly1023120,sly1024820,sly1026120,sly1026530,sly1026840,sly1027340,sly1028930,sly1029340,sly4000160,sly2000900,sly2001130,sly2001520,sly2001940,sly2002190,sly3001530	sll0564,slr0089,slr1763,slr0525,sll1693,sll0829,sll1526,sll0487,slr1618,sll0418,slr0482,sll1300,sll1407,slr1071,slr1039,slr1368,slr0608,slr1870,sll1909,slr0303,slr0407,slr1183,slr1115,slr0401,slr1117,slr1610,slr1815,slr8021,sll5122
sly1024910	sll0558	hypothetical protein YCF53	sly1024910	sll0558
sly1024900	slr0613	hypothetical protein	sly1023980,sly1024900	slr0613
sly1018130	smr0010	cytochrome b6-f complex subunit 5	sly1018130	smr0010
sly1005640	slr0344	probable glycosyltransferase	sly1001430,sly1002370,sly1002400,sly1002570,sly1003440,sly1004260,sly1004540,sly1005080,sly1005110,sly1005180,sly1005190,sly1005640,sly1006360,sly1006550,sly1006570,sly1006800,sly1007300,sly1007730,sly1009260,sly1010030,sly1010550,sly1011740,sly1012100,sly1012490,sly1013710,sly1013840,sly1014920,sly1015050,sly1015060,sly1015070,sly1015090,sly1015110,sly1015150,sly1015180,sly1015190,sly1015270,sly…	sll1534,sll0499,slr1566,slr1706,sll1377,sll1971,sll1457,slr2048,sll1724,sll1723,slr0344,slr1943,sll0945,slr0626,sll0244,sll0501,slr0751,sll1540,sll1231,slr1816,slr1890,sll1251,slr0171,sll1466,sll0837,slr0384,slr1644,slr0092,sll1664,slr2120,sll1004,sll5043,slr2116,slr5054,sll1020,slr1064,sll0380,slr1076,sll0071,slr1508,slr1066,sll5050,slr1077,sll5048,slr1166,slr1167,slr1063,slr1537,slr1065,slr2126…
sly1005610	slr0342	cytochrome b6	sly1005610	slr0342
sly1005620	slr0343	cytochrome b6-f complex subunit 4	sly1005620	slr0343
sly1005590	slr0341	hypothetical protein	sly1005590	slr0341
sly1005600	sll0325	hypothetical protein	sly1005600	sll0325
sly1005570	slr0783	triosephosphate isomerase	sly1005570	slr0783
sly1005580	slr0784	hypothetical protein	sly1005580	slr0784
sly1005550	sll0750	two-component sensor histidine kinase, KaiC-int eracting protein, involved in circadian rhythm	sly5000060,sly5000070,sly5000400,sly5000410,sly1000340,sly1000430,sly1001030,sly1001180,sly1001800,sly1001870,sly1002200,sly1003240,sly1004060,sly1004340,sly1005210,sly1005550,sly1005990,sly1007070,sly1007240,sly1007250,sly1008350,sly1008870,sly1009000,sly1009860,sly1010010,sly1010020,sly1010110,sly1010360,sly1011100,sly1011180,sly1012620,sly1012690,sly1013720,sly1013800,sly1014000,sly1014330,sly…	sll1590,sll1592,sll0797,sll0798,slr0533,slr1798,sll0474,sll1673,sll0779,slr0829,slr1760,slr1047,slr1657,slr0687,sll1330,slr0842,slr0947,sll1871,sll0865,slr1909,slr1212,slr2077,slr1837,sll0750,sll1905,slr1414,slr1759,slr0210,slr1593,slr6040,sll0789,sll1228,sll1229,sll1124,sll0698,sll0337,slr0081,sll0649,slr1783,sll1683,sll0873,sll0267,slr0115,sll1170,slr1584,sll0396,slr6001,slr0640,sll1555,slr1692…
sly1005560	sll0749	hypothetical protein	sly1005560	sll0749
sly1018160	slr1805	two-component sensor histidine kinase	sly5000060,sly5000070,sly5000400,sly5000410,sly1000340,sly1000430,sly1001030,sly1001180,sly1001800,sly1001870,sly1002200,sly1003240,sly1004060,sly1004340,sly1005210,sly1005550,sly1005990,sly1007070,sly1007240,sly1007250,sly1008350,sly1008870,sly1009000,sly1009860,sly1010010,sly1010020,sly1010110,sly1010360,sly1011100,sly1011180,sly1012620,sly1012690,sly1013720,sly1013800,sly1014000,sly1014330,sly…	sll1590,sll1592,sll0797,sll0798,slr0533,slr1798,sll0474,sll1673,sll0779,slr0829,slr1760,slr1047,slr1657,slr0687,sll1330,slr0842,slr0947,sll1871,sll0865,slr1909,slr1212,slr2077,slr1837,sll0750,sll1905,slr1414,slr1759,slr0210,slr1593,slr6040,sll0789,sll1228,sll1229,sll1124,sll0698,sll0337,slr0081,sll0649,slr1783,sll1683,sll0873,sll0267,slr0115,sll1170,slr1584,sll0396,slr6001,slr0640,sll1555,slr1692…
sly4001600	slr0574	cytochrome P450	sly4001600	slr0574
sly4001630	slr6058	hypothetical protein	sly4001630	slr6058,slr6107
sly2002040	sll0318	hypothetical protein	sly2002040	sll0318
sly2001960	slr0445	hypothetical protein	sly2001960	slr1315,slr0445,slr1613
sly2001970	sll0421	adenylosuccinate lyase	sly2001970	sll0421
sly2001980	sll0422	asparaginase	sly2001980	sll0422
sly1018200	slr2144	periplasmic protein, function unknown	sly1002430,sly1007400,sly1018200	sll0250,slr1426,slr2144,slr0231
sly2002000	slr0347	probable permease protein of ABC transporter	sly2002000	slr0347
sly2002010	sll0320	probable ribonuclease D	sly2002010	sll0320
sly2002020	sll0319	periplasmic protein, function unknown	sly2002020	sll0319
sly2002030	slr0348	hypothetical protein	sly2002030	slr0348
sly3000190	slr1237	cytosine deaminase	sly3000190	slr1237
sly3000270	sll1127	1,4-dihydroxy-2-naphthoate synthase	sly3000270	sll1127
sly3001630	sll0993	potassium channel	sly1005930,sly3001630	sll0261,sll0993,slr1664
sly1006870	sll1415	hypothetical protein	sly1006870,sly1000010	sll1415
sly1006880	slr1513	periplasmic protein, function unknown	sly1006880	slr1513
sly1006850	slr1515	putative membrane protein required for bicarbon ate uptake	sly1006850	slr1515
sly1006860	sll1414	hypothetical protein	sly1006860	sll1414
sly1006910	slr0104	hypothetical protein	sly1006910	slr0104
sly1006920	slr0103	hypothetical protein	sly1006920	slr0103,ssl1378
sly1006890	slr1512	sodium-dependent bicarbonate transporter	sly1006890	slr1512
sly1006930	sll0107	KHG/KDPG aldolase	sly1006930	sll0107
sly1006940	sll0108	ammonium/methylammonium permease	sly1006940	sll0108
sly3000300	slr1240	hypothetical protein	sly3000300	slr1240
sly1030200	sll1876	coproporphyrinogen III oxidase, anaerobic (oxyg en-independent)	sly1030200	sll1876
sly1030210	sll1875	heme oxygenase	sly1030210	sll1875
sly1030180	slr1979	anthranilate synthase component I	sly1030180	slr1979
sly1030190	slr1980	hypothetical protein	sly1030190	slr1980
sly1030160	slr1977	hypothetical protein	sly1030160	slr1977
sly1030170	slr1978	hypothetical protein	sly1030170	slr1978
sly1030140	sll1879	two-component response regulator	sly1030140	sll1879
sly1030150	sll1878	iron(III)-transport ATP-binding protein	sly1000790,sly1001900,sly1002180,sly1002360,sly1003000,sly1003270,sly1003890,sly1004760,sly1004810,sly1005040,sly1005170,sly1005320,sly1005330,sly1005960,sly1007010,sly1008810,sly1009390,sly1012880,sly1013470,sly1013480,sly1014350,sly1015460,sly1015490,sly1016010,sly1016840,sly1016850,sly1019250,sly1019450,sly1019590,sly1020160,sly1020810,sly1020820,sly1021090,sly1021920,sly1022070,sly1022780,sly…	slr5023,slr0354,slr1224,sll0912,slr0544,slr1250,sll1870,slr0864,slr1455,sll0385,slr2044,sll1725,slr1844,sll0374,slr0467,sll1041,sll0575,slr0615,sll1599,sll0683,sll0684,sll1001,slr2019,sll1180,slr1651,slr1488,slr1494,ssr3570,slr0251,sll1276,sll1277,slr1149,slr1735,sll1452,sll1453,sll0182,sll1082,sll0484,slr0044,slr0043,sll1878,sll0240,sll0739,slr0982,slr7092,slr1318,sll1623,slr0075,slr7016,slr7071…
sly1030120	sll1623	ABC transporter ATP-binding protein	sly1000790,sly1001900,sly1002180,sly1002360,sly1003000,sly1003270,sly1003890,sly1004760,sly1004810,sly1005040,sly1005170,sly1005320,sly1005330,sly1005960,sly1007010,sly1008810,sly1009390,sly1012880,sly1013470,sly1013480,sly1014350,sly1015460,sly1015490,sly1016010,sly1016840,sly1016850,sly1019250,sly1019450,sly1019590,sly1020160,sly1020810,sly1020820,sly1021090,sly1021920,sly1022070,sly1022780,sly…	slr5023,slr0354,slr1224,sll0912,slr0544,slr1250,sll1870,slr0864,slr1455,sll0385,slr2044,sll1725,slr1844,sll0374,slr0467,sll1041,sll0575,slr0615,sll1599,sll0683,sll0684,sll1001,slr2019,sll1180,slr1651,slr1488,slr1494,ssr3570,slr0251,sll1276,sll1277,slr1149,slr1735,sll1452,sll1453,sll0182,sll1082,sll0484,slr0044,slr0043,sll1878,sll0240,sll0739,slr0982,slr7092,slr1318,sll1623,slr0075,slr7016,slr7071…
sly1030130	sll1624	two-component response regulator	sly1030130	sll1624,slr2100
sly1026470	slr0067	MRP protein homolog	sly1026470	slr0067
sly1027770	slr1726	hypothetical protein	sly1027770	slr1726
sly1004140	sll1704	probable short chain dehydrogenase	sly1004140	sll1704
sly1004130	sll1703	protease IV	sly1004130	sll1703,sll0282
sly1004120	sll1702	hypothetical protein YCF51	sly1004120	sll1702
sly1004110	slr1807	hypothetical protein	sly1004110	slr1807
sly1004100	slr1808	transfer RNA-Gln reductase	sly1004100	slr1808,slr6014,slr6073
sly1004090	slr1809	hypothetical protein	sly1004090	slr1809
sly1004080	sll1699	oligopeptide-binding protein of oligopeptide AB C transporter	sly1004080	sll1699
sly1004070	sll1698	hypothetical protein	sly1004070	sll1698
sly1004060	slr1909	two-component response regulator NarL subfamily	sly5000060,sly5000070,sly5000400,sly5000410,sly1000340,sly1000430,sly1001030,sly1001180,sly1001800,sly1001870,sly1002200,sly1003240,sly1004060,sly1004340,sly1005210,sly1005550,sly1005990,sly1007070,sly1007240,sly1007250,sly1008350,sly1008870,sly1009000,sly1009860,sly1010010,sly1010020,sly1010110,sly1010360,sly1011100,sly1011180,sly1012620,sly1012690,sly1013720,sly1013800,sly1014000,sly1014330,sly…	sll1590,sll1592,sll0797,sll0798,slr0533,slr1798,sll0474,sll1673,sll0779,slr0829,slr1760,slr1047,slr1657,slr0687,sll1330,slr0842,slr0947,sll1871,sll0865,slr1909,slr1212,slr2077,slr1837,sll0750,sll1905,slr1414,slr1759,slr0210,slr1593,slr6040,sll0789,sll1228,sll1229,sll1124,sll0698,sll0337,slr0081,sll0649,slr1783,sll1683,sll0873,sll0267,slr0115,sll1170,slr1584,sll0396,slr6001,slr0640,sll1555,slr1692…
sly1004050	slr1910	probable N-acetylmuramoyl-L-alanine amidase	sly1004050	slr1910
sly3001050	sll0068	hypothetical protein	sly1024010,sly1027390,sly3001050	slr5058,sll0068
sly3001060	sll0067	glutathione S-transferase	sly4000320,sly3001060	sll0067
sly3001070	sll0066	hypothetical protein	sly3001070	sll0066
sly3001080	sll0065	acetolactate synthase small subunit	sly3001080	sll0065
sly2000320	sll1307	periplasmic protein, function unknown	sly2000320	sll1307
sly3001100	slr0053	hypothetical protein	sly3001100	slr0053
sly3001110	slr0054	diacylglycerol kinase	sly3001110	slr0054
sly3001120	slr0055	anthranilate synthase component II	sly3001120	slr0055
sly3001130	slr0056	chlorophyll a synthase	sly3001130	slr0056
sly1026440	ssl0090	hypothetical protein	sly1026440	ssl0090
sly1013610	ssl2971	hypothetical protein	sly1013610	ssl2971
sly1013620	slr1742	probable cobyric acid synthase	sly1013620	slr1742
sly1013590	slr1302	protein involved in constitutive low affinity C O2 uptake	sly1013590	slr1302
sly1013600	slr1303	hypothetical protein	sly1013600	slr1303
sly1013580	slr1301	hypothetical protein	sly1013580	slr1301
sly1013560	ssr2153	hypothetical protein	sly1013560,sly1027510	ssr2153
sly1013630	slr1743	type 2 NADH dehydrogenase NdbB	sly1013320,sly1013630,sly1014780	slr0851,slr1743,slr0876,sll5036
sly1026450	sll0055	processing protease	sly1026450	sll0055
sly2001780	sll0606	hypothetical protein	sly2001780	sll0606
sly2001790	slr0643	hypothetical protein	sly2001790	slr0643
sly2001760	sll1549	salt-enhanced periplasmic protein	sly1028120,sly2001760	sll1549
sly2001770	sll1550	probable porin%3B major outer membrane protein	sly1005270,sly1008260,sly1020240,sly1022710,sly1022950,sly1023920,sly1024950,sly2001770	slr1841,slr1908,slr1272,sll1271,sll0772,sll1550,slr0042
sly2001820	slr1598	lipoic acid synthetase	sly2001820	slr1598
sly2001830	slr1724	hypothetical protein	sly2001830	slr1724
sly2001800	slr0642	hypothetical protein	sly2001800	slr0642
sly2001810	sll1511	hypothetical protein	sly2001810	sll1511
sly2001840	slr1559	shikimate 5-dehydrogenase	sly2001840	slr1559
sly2001850	slr1560	histidyl tRNA synthetase	sly2001850	slr1560
sly1012730	sll0051	hypothetical protein	sly1012730,sly1019640	sll0051,sll1631,slr1161
sly1012740	slr0069	hypothetical protein	sly1012740	slr0069,slr1162
sly1012670	slr1779	pyridoxal phosphate biosynthetic protein PdxJ	sly1012670	slr1779
sly1012680	sll1682	alanine dehydrogenase	sly1012680	sll1682
sly1012650	sll1681	hypothetical protein	sly1012650	sll1681
sly1012660	slr1780	hypothetical protein YCF54	sly1012660	slr1780
sly1012710	slr0918	methionine aminopeptidase	sly1012710	slr0918,slr0786
sly1012720	slr0070	methionyl-tRNA formyltransferase	sly1012720	slr0070
sly1012690	sll1683	lysine decarboxylase	sly5000060,sly5000070,sly5000400,sly5000410,sly1000340,sly1000430,sly1001030,sly1001180,sly1001800,sly1001870,sly1002200,sly1003240,sly1004060,sly1004340,sly1005210,sly1005550,sly1005990,sly1007070,sly1007240,sly1007250,sly1008350,sly1008870,sly1009000,sly1009860,sly1010010,sly1010020,sly1010110,sly1010360,sly1011100,sly1011180,sly1012620,sly1012690,sly1013720,sly1013800,sly1014000,sly1014330,sly…	sll1590,sll1592,sll0797,sll0798,slr0533,slr1798,sll0474,sll1673,sll0779,slr0829,slr1760,slr1047,slr1657,slr0687,sll1330,slr0842,slr0947,sll1871,sll0865,slr1909,slr1212,slr2077,slr1837,sll0750,sll1905,slr1414,slr1759,slr0210,slr1593,slr6040,sll0789,sll1228,sll1229,sll1124,sll0698,sll0337,slr0081,sll0649,slr1783,sll1683,sll0873,sll0267,slr0115,sll1170,slr1584,sll0396,slr6001,slr0640,sll1555,slr1692…
sly1012700	slr0917	tRNA-OTHER	sly1012700	slr0917
sly1017500	slr1391	hypothetical protein	sly1017500	slr1391
sly1017510	slr1390	cell division protein FtsH	sly5000220,sly1000250,sly1008590,sly1008820,sly1011140,sly1015500,sly1017510,sly1017550,sly1024450,sly1028940,sly1029030	slr1604,slr1390,slr0228,sll1463,slr0480,slr0374,slr0156,slr2107,sll0535,sll0574,slr0977,slr0870
sly1017480	slr0260	cob(I)alamin adenosyltransferase	sly1017480	slr0260
sly1017490	sll0253	hypothetical protein	sly1017490	sll0253
sly1017460	sll0252	hypothetical protein	sly1017460	sll0252
sly1017470	ssl0467	hypothetical protein	sly1017470	ssl0467
sly1017440	slr0261	NADH dehydrogenase subunit 7	sly1017440	slr0261
sly1026430	slr0066	riboflavin biosynthesis protein RibD	sly1026430	slr0066
sly1017520	sll1289	hypothetical protein	sly1017520	sll1289
sly1001050	slr0517	hypothetical protein	sly1001050,sly1001340,sly1005410,sly1005430,sly1010040,sly1013340,sly1015690,sly1016600,sly1024980,sly1026310,sly1027800,sly2002250	slr0517,ssr3572,ssl2921,sll1233,sll1552,slr0853,sll1469,slr1501,slr1906,sll0443,sll0310,sll6060,sll7050,slr8036,slr8037,ssr2755,sll7030
sly1001040	sll0473	hypothetical protein	sly1001040,sly1004840,sly1021900,sly2002070	sll0473,sll1080,sll0016
sly1025560	sml0005	photosystem II PsbK protein	sly1025560	sml0005
sly1001010	slr0514	hypothetical protein	sly1001010	slr0514
sly1001000	slr0513	iron transport system substrate-binding protein , periplasmic protein	sly1001000	slr0513
sly1001030	sll0474	two-component hybrid sensor and regulator	sly5000060,sly5000070,sly5000400,sly5000410,sly1000340,sly1000430,sly1001030,sly1001180,sly1001800,sly1001870,sly1002200,sly1003240,sly1004060,sly1004340,sly1005210,sly1005550,sly1005990,sly1007070,sly1007240,sly1007250,sly1008350,sly1008870,sly1009000,sly1009860,sly1010010,sly1010020,sly1010110,sly1010360,sly1011100,sly1011180,sly1012620,sly1012690,sly1013720,sly1013800,sly1014000,sly1014330,sly…	sll1590,sll1592,sll0797,sll0798,slr0533,slr1798,sll0474,sll1673,sll0779,slr0829,slr1760,slr1047,slr1657,slr0687,sll1330,slr0842,slr0947,sll1871,sll0865,slr1909,slr1212,slr2077,slr1837,sll0750,sll1905,slr1414,slr1759,slr0210,slr1593,slr6040,sll0789,sll1228,sll1229,sll1124,sll0698,sll0337,slr0081,sll0649,slr1783,sll1683,sll0873,sll0267,slr0115,sll1170,slr1584,sll0396,slr6001,slr0640,sll1555,slr1692…
sly1001020	slr0516	hypothetical protein	sly1001020,sly1017340,sly1019750,sly1022430,sly1024730,sly1027080,sly1029040,sly3000100	slr0516,sll0274,slr0967,slr1819,sll1446,slr1152,slr1519,sll0309,slr1851
sly1000970	sll0479	hypothetical protein	sly1000970	sll0479
sly1000960	slr0709	hypothetical protein	sly1000960	slr0318,slr0709
sly1000990	sll0477	putative biopolymer transport ExbB-like protein	sly1000990	sll0477
sly1000980	sll0478	hypothetical protein	sly1000980,sly1008790,sly1026180	sll0478,slr0590
sly1011830	ssl2384	hypothetical protein	sly1011830	ssl2384
sly1011840	sll1196	phosphofructokinase	sly1011840	sll1196
sly1011820	sll1198	tRNA (guanine-N1)-methyltransferase	sly1011820	sll1198
sly1011790	sll1070	transketolase	sly1011790	sll1070
sly1011800	sll1071	hypothetical protein	sly1011800	sll1071
sly1011770	ssl2084	acyl carrier protein	sly1011770	ssl2084
sly1011780	sll1069	3-oxoacyl-[acyl-carrier-protein] synthase II	sly1011780	sll1069
sly1011750	ssl3451	hypothetical protein	sly1011750	ssl3451
sly1011760	sll1068	hypothetical protein	sly1011760	sll1068
sly1025540	sll1635	Thy1 protein homolog	sly1025540	sll1635
sly1000050	slr0362	hypothetical protein	sly1000050	slr0362
sly1000040	sll0350	hypothetical protein	sly1000040	sll0350
sly1000030	sml0001	photosystem II reaction center PsbI protein	sly1000030	sml0001
sly1000020	slr0363	hypothetical protein	sly1000020	slr0363
sly5000410	sll0798	Ni(II)-sensor and/or redox sensor, two-componen t sensor histidine kinase	sly5000060,sly5000070,sly5000400,sly5000410,sly1000340,sly1000430,sly1001030,sly1001180,sly1001800,sly1001870,sly1002200,sly1003240,sly1004060,sly1004340,sly1005210,sly1005550,sly1005990,sly1007070,sly1007240,sly1007250,sly1008350,sly1008870,sly1009000,sly1009860,sly1010010,sly1010020,sly1010110,sly1010360,sly1011100,sly1011180,sly1012620,sly1012690,sly1013720,sly1013800,sly1014000,sly1014330,sly…	sll1590,sll1592,sll0797,sll0798,slr0533,slr1798,sll0474,sll1673,sll0779,slr0829,slr1760,slr1047,slr1657,slr0687,sll1330,slr0842,slr0947,sll1871,sll0865,slr1909,slr1212,slr2077,slr1837,sll0750,sll1905,slr1414,slr1759,slr0210,slr1593,slr6040,sll0789,sll1228,sll1229,sll1124,sll0698,sll0337,slr0081,sll0649,slr1783,sll1683,sll0873,sll0267,slr0115,sll1170,slr1584,sll0396,slr6001,slr0640,sll1555,slr1692…
sly5000400	sll0797	redox-responsive and/or Ni(II)-responsive regul ator, two-component response regulator OmpR subfamily	sly5000060,sly5000070,sly5000400,sly5000410,sly1000340,sly1000430,sly1001030,sly1001180,sly1001800,sly1001870,sly1002200,sly1003240,sly1004060,sly1004340,sly1005210,sly1005550,sly1005990,sly1007070,sly1007240,sly1007250,sly1008350,sly1008870,sly1009000,sly1009860,sly1010010,sly1010020,sly1010110,sly1010360,sly1011100,sly1011180,sly1012620,sly1012690,sly1013720,sly1013800,sly1014000,sly1014330,sly…	sll1590,sll1592,sll0797,sll0798,slr0533,slr1798,sll0474,sll1673,sll0779,slr0829,slr1760,slr1047,slr1657,slr0687,sll1330,slr0842,slr0947,sll1871,sll0865,slr1909,slr1212,slr2077,slr1837,sll0750,sll1905,slr1414,slr1759,slr0210,slr1593,slr6040,sll0789,sll1228,sll1229,sll1124,sll0698,sll0337,slr0081,sll0649,slr1783,sll1683,sll0873,sll0267,slr0115,sll1170,slr1584,sll0396,slr6001,slr0640,sll1555,slr1692…
sly4000740	slr7100	hypothetical protein	sly1028240,sly1028250,sly4000740	slr7100
sly1027440	slr1419	hypothetical protein	sly1027440	slr1419
sly1010870	sll1051	phycocyanin alpha-subunit phycocyanobilin lyase	sly1010870	sll1051
sly1010880	sll0223	NADH dehydrogenase subunit 2	sly1010880	sll0223
sly1010850	sll0830	elongation factor EF-G	sly1010850	sll0830
sly1010860	sll1052	hypothetical protein	sly1010860	sll1052
sly1010910	sml0004	cytochrome b6-f complex subunit VIII	sly1010910	sml0004
sly1010920	slr0254	hypothetical protein	sly1010920	slr0254
sly1010890	sll0222	putative purple acid phosphatase	sly1010890	sll0222
sly1010900	sgl0002	hypothetical protein	sly1010900	sgl0002
sly1010930	sll0221	bacterioferritin comigratory protein	sly1010930	sll0221
sly1010940	sll0220	L-glutamine:D-fructose-6-P amidotransferase	sly1010940	sll0220
sly1027430	slr1420	probable sugar kinase	sly1027430	slr1420
sly1008140	slr0692	hypothetical protein YCF45	sly1008140	slr0692
sly1008130	sll0635	probable thiamine-phosphate pyrophosphorylase	sly1008130	sll0635
sly1008080	slr1591	hypothetical protein	sly1008080	slr1591
sly1008070	slr1592	probable pseudouridine synthase	sly1008070	slr1592
sly1008050	ssl3389	hypothetical protein	sly1008050	ssl3389
sly1008110	sll0634	photosystem I biogenesis protein BtpA	sly1008110	sll0634
sly1008100	slr0695	hypothetical protein	sly1008100,sly1015160	slr0695
sly1008090	slr1590	hypothetical protein	sly1008090	slr1590
sly3000180	sll1131	hypothetical protein	sly3000180	sll1131
sly1008820	sll0574	probable permease protein of lipopolysaccharide ABC transporter	sly5000220,sly1000250,sly1008590,sly1008820,sly1011140,sly1015500,sly1017510,sly1017550,sly1024450,sly1028940,sly1029030	slr1604,slr1390,slr0228,sll1463,slr0480,slr0374,slr0156,slr2107,sll0535,sll0574,slr0977,slr0870
sly1008810	sll0575	probable lipopolysaccharide ABC transporter ATP binding subunit	sly1000790,sly1001900,sly1002180,sly1002360,sly1003000,sly1003270,sly1003890,sly1004760,sly1004810,sly1005040,sly1005170,sly1005320,sly1005330,sly1005960,sly1007010,sly1008810,sly1009390,sly1012880,sly1013470,sly1013480,sly1014350,sly1015460,sly1015490,sly1016010,sly1016840,sly1016850,sly1019250,sly1019450,sly1019590,sly1020160,sly1020810,sly1020820,sly1021090,sly1021920,sly1022070,sly1022780,sly…	slr5023,slr0354,slr1224,sll0912,slr0544,slr1250,sll1870,slr0864,slr1455,sll0385,slr2044,sll1725,slr1844,sll0374,slr0467,sll1041,sll0575,slr0615,sll1599,sll0683,sll0684,sll1001,slr2019,sll1180,slr1651,slr1488,slr1494,ssr3570,slr0251,sll1276,sll1277,slr1149,slr1735,sll1452,sll1453,sll0182,sll1082,sll0484,slr0044,slr0043,sll1878,sll0240,sll0739,slr0982,slr7092,slr1318,sll1623,slr0075,slr7016,slr7071…
sly1008800	sll0576	putative sugar-nucleotide epimerase/dehydrateas e	sly1008800	sll0576
sly1008790	slr0590	hypothetical protein	sly1000980,sly1008790,sly1026180	sll0478,slr0590
sly1008780	slr0589	hypothetical protein	sly1008780	slr0589
sly1008770	slr0588	hypothetical protein	sly1008770,sly1025430	slr0588,slr1545,ssl5015
sly1008760	sll0577	hypothetical protein	sly1008760	sll0577
sly1008750	sll0578	phosphoribosylaminoimidazole carboxylase ATPase subunit	sly1008750	sll0578
sly1027360	ssr0663	hypothetical protein	sly1027360	ssr0663,slr1614,ssl3692
sly1027370	sll0354	hypothetical protein	sly1027370	sll0354
sly1019910	sll0375	hypothetical protein	sly1019910	sll0375
sly1019920	slr0423	hypothetical protein	sly1019920,sly2002230,sly3000740	sll0371,slr0423,sll1503
sly1027320	slr0142	hypothetical protein	sly1027320	slr0142
sly1027330	slr0408	hypothetical protein	sly1001280,sly1004630,sly1008340,sly1011030,sly1011040,sly1013140,sly1017680,sly1022310,sly1025060,sly1027330,sly1027470,sly4000960,sly2001900,sly3001720	sll1009,sll1951,slr2046,sll0721,slr0366,slr1403,sll0656,sll0654,slr0408,sll2001,slr0448,sll0723,slr0168,slr0364,slr1028,slr5005
sly1027340	slr0407	hypothetical protein	sly1001950,sly1008390,sly1009580,sly1010630,sly1010830,sly1014950,sly1015410,sly1015420,sly1017650,sly1023060,sly1023120,sly1024820,sly1026120,sly1026530,sly1026840,sly1027340,sly1028930,sly1029340,sly4000160,sly2000900,sly2001130,sly2001520,sly2001940,sly2002190,sly3001530	sll0564,slr0089,slr1763,slr0525,sll1693,sll0829,sll1526,sll0487,slr1618,sll0418,slr0482,sll1300,sll1407,slr1071,slr1039,slr1368,slr0608,slr1870,sll1909,slr0303,slr0407,slr1183,slr1115,slr0401,slr1117,slr1610,slr1815,slr8021,sll5122
sly1027350	slr0406	dihydroorotase	sly1027350	slr0406
sly1019860	sll1866	hypothetical protein	sly1019860	sll1866
sly1019830	slr1822	endonuclease III	sly1019830	slr1822
sly1019870	sll1390	hypothetical protein	sly1019870	sll1390
sly1019880	sll0376	hypothetical protein	sly1019880	sll0376
sly1022790	slr0418	putative transcripton factor DevT homolog	sly1022790	slr0418
sly1022800	slr0417	DNA gyrase subunit A	sly1022800	slr0417
sly1022770	sll0384	hypothetical protein	sly1022770	sll0384
sly1022780	sll0385	ATP-binding protein of ABC transporter	sly1000790,sly1001900,sly1002180,sly1002360,sly1003000,sly1003270,sly1003890,sly1004760,sly1004810,sly1005040,sly1005170,sly1005320,sly1005330,sly1005960,sly1007010,sly1008810,sly1009390,sly1012880,sly1013470,sly1013480,sly1014350,sly1015460,sly1015490,sly1016010,sly1016840,sly1016850,sly1019250,sly1019450,sly1019590,sly1020160,sly1020810,sly1020820,sly1021090,sly1021920,sly1022070,sly1022780,sly…	slr5023,slr0354,slr1224,sll0912,slr0544,slr1250,sll1870,slr0864,slr1455,sll0385,slr2044,sll1725,slr1844,sll0374,slr0467,sll1041,sll0575,slr0615,sll1599,sll0683,sll0684,sll1001,slr2019,sll1180,slr1651,slr1488,slr1494,ssr3570,slr0251,sll1276,sll1277,slr1149,slr1735,sll1452,sll1453,sll0182,sll1082,sll0484,slr0044,slr0043,sll1878,sll0240,sll0739,slr0982,slr7092,slr1318,sll1623,slr0075,slr7016,slr7071…
sly1022750	sll0382	hypothetical protein	sly1022750	sll0382
sly1022760	sll0383	cobalamin biosynthesis protein M	sly1022760	sll0383
sly1022740	sll0381	hypothetical protein	sly1022740	sll0381
sly1022810	slr1407	hypothetical protein	sly1022810	slr1407
sly1022820	slr0415	Na+/H+ antiporter	sly1016970,sly1022670,sly1022820	sll0556,slr0415
sly1023800	slr0152	serine/threonine protein kinase	sly1008410,sly1008420,sly1010800,sly1011880,sly1011930,sly1012430,sly1014190,sly1016540,sly1016570,sly1018100,sly1023800,sly1027310,sly1027880,sly2000300,sly2000310,sly2000700	slr0152,slr0599,slr0600,sll1491,slr0439,sll0163,slr0868,slr1225,sll0776,slr1697,slr0143,slr8038,slr1409,slr1410,slr0978,slr1443
sly1005880	ssr0482	30S ribosomal protein S16	sly1005880	ssr0482
sly1005870	slr0287	hypothetical protein	sly1005870	slr0287
sly1005860	slr0288	glutamate--ammonia ligase	sly1005860	slr0288
sly1005850	ssr5020	hypothetical protein	sly1005850	ssr5020
sly1005910	slr0284	hypothetical protein	sly1005910	slr0284
sly1005890	sll0260	hypothetical protein	sly1005890	sll0260
sly1005930	sll0261	hypothetical protein	sly1005930,sly3001630	sll0261,sll0993,slr1664
sly2000410	slr1853	carboxymuconolactone decarboxylase	sly2000410	slr1853
sly2000400	slr1852	hypothetical protein	sly2000400	slr1852
sly2000430	slr1855	hypothetical protein	sly2000430,sly2000440	slr1855
sly2000420	slr1854	hypothetical protein	sly2000420	slr1854
sly2000370	ssl3410	hypothetical protein	sly2000370	ssl3410
sly2000360	sll1785	periplasmic protein, function unknown	sly2000360	sll1785
sly1022110	slr0556	hypothetical protein	sly1022050,sly1022110	slr0556
sly1022120	sll0528	hypothetical protein	sly1022120	sll0528
sly1022030	slr0557	valyl-tRNA synthetase	sly1022030	slr0557
sly1022040	sll0524	hypothetical protein	sly1009850,sly1011130,sly1022040,sly2002620	slr0373,sll0524,sll0208
sly1023760	slr0148	hypothetical protein	sly1017940,sly1023760,sly2001420	ssl3044,slr0148,sll0646,sll1161
sly1023750	slr0147	hypothetical protein	sly1023750	slr0147,sll0992
sly4001680	slr0801	hypothetical protein	sly4001680	slr0801
sly4001670	sll0782	transcriptional regulator	sly4001670	sll0782
sly4001700	sll0784	nitrilase	sly4001700	sll0784,slr0871
sly4001690	sll0783	hypothetical protein	sly4001690	sll0783
sly4001720	sll0786	hypothetical protein	sly4001720	sll0786
sly4001710	sll0785	hypothetical protein	sly4001710	sll0785
sly4001740	ssl1464	hypothetical protein	sly4001740	ssl1464
sly4001730	sll0787	hypothetical protein	sly4001730	sll0787
sly2002150	sll0022	hypothetical protein	sly2002150	sll0022
sly2002140	slr0001	hypothetical protein	sly2002140	slr0001
sly2002130	sll0021	probable exonuclease	sly1021810,sly2002130,sly3000140	sll0021,slr1235
sly2002120	sll0020	ATP-dependent Clp protease ATPase subunit	sly2002120	sll0020
sly2002100	sll0019	1-deoxy-d-xylulose 5-phosphate reductoisomerase	sly2002100	sll0019
sly2002090	sll0018	fructose-bisphosphate aldolase, class II	sly2002090	sll0018
sly2002080	sll0017	glutamate-1-semialdehyde aminomutase	sly2002080	sll0017
sly2002070	sll0016	probable membrane-bound lytic transglycosylase A	sly1001040,sly1004840,sly1021900,sly2002070	sll0473,sll1080,sll0016
sly2002060	slr0351	hypothetical protein	sly2002060	slr0351
sly1006620	slr0323	putative alpha-mannosidase	sly1006620	slr0323
sly1006610	slr0322	two-component hybrid sensor and regulator	sly1006610	slr0322
sly1006600	slr0321	GTP-binding protein ERA homolog	sly1000840,sly1006090,sly1006600,sly1007370,sly1008490,sly1012410,sly1021580,sly2001000	slr1710,sll1615,slr0321,slr1428,sll0898,slr1974,sll0245,slr0319,slr1392
sly1006590	sll0306	RNA polymerase group 2 sigma factor	sly1006590	sll0306
sly1006580	slr0320	hypothetical protein	sly1006580	slr0320
sly1028230	slr7101	hypothetical protein	sly1028230,sly4000730	slr7101
sly1006560	sll0944	hypothetical protein	sly1006560	sll0944
sly1006550	sll0945	glycogen synthase	sly1001430,sly1002370,sly1002400,sly1002570,sly1003440,sly1004260,sly1004540,sly1005080,sly1005110,sly1005180,sly1005190,sly1005640,sly1006360,sly1006550,sly1006570,sly1006800,sly1007300,sly1007730,sly1009260,sly1010030,sly1010550,sly1011740,sly1012100,sly1012490,sly1013710,sly1013840,sly1014920,sly1015050,sly1015060,sly1015070,sly1015090,sly1015110,sly1015150,sly1015180,sly1015190,sly1015270,sly…	sll1534,sll0499,slr1566,slr1706,sll1377,sll1971,sll1457,slr2048,sll1724,sll1723,slr0344,slr1943,sll0945,slr0626,sll0244,sll0501,slr0751,sll1540,sll1231,slr1816,slr1890,sll1251,slr0171,sll1466,sll0837,slr0384,slr1644,slr0092,sll1664,slr2120,sll1004,sll5043,slr2116,slr5054,sll1020,slr1064,sll0380,slr1076,sll0071,slr1508,slr1066,sll5050,slr1077,sll5048,slr1166,slr1167,slr1063,slr1537,slr1065,slr2126…
sly1026850	slr0304	hypothetical protein	sly1026850	slr0304
sly1006640	slr0325	hypothetical protein	sly1006640	slr0325
sly1006630	slr0324	probable oligopeptides ABC transporter permease protein	sly1006630	slr0324
sly1003950	slr1915	hypothetical protein	sly1003950,sly1004940,sly1007480,sly1012820,sly1014310,sly1017980,sly1020410,sly1022480,sly1025740,sly1027290,sly4000210,sly2002600	slr1915,sll0594,sll1371,slr1768,slr1567,sll1169,sll1557,slr1529,sll1924,sll1423,slr0449,sll7031,sll8020,slr8026
sly1003970	sll1834	hypothetical protein	sly1003970	sll1834
sly1003980	sll1835	periplasmic protein, function unknown	sly1003980	sll1835
sly1003990	slr1914	hypothetical protein	sly1003990	slr1914
sly1004000	slr1913	hypothetical protein	sly1004000	slr1913
sly1004020	slr1912	putative PP2C-type protein phosphatase	sly1004020,sly1027620	slr1912
sly1004030	sll1837	periplasmic protein, function unknown	sly1004030	sll1837
sly1004040	slr1911	hypothetical protein	sly1004040	slr1911
sly1030290	sll1342	NAD(P)-dependent glyceraldehyde-3-phosphate deh ydrogenase	sly1030290	sll1342
sly1030280	slr1423	UDP-N-acetylmuramate-alanine ligase	sly1030280,sly2002280	slr1423,slr0357,sll0909
sly1030230	slr1463	elongation factor EF-G	sly1030230	slr1463
sly1030220	sll1874	hypothetical protein	sly1030220	sll1874
sly1030250	ssr1399	30S ribosomal protein S18	sly1030250	ssr1399
sly1026860	slr0305	hypothetical protein	sly1026860	slr0305
sly3000360	sll0813	cytochrome c oxidase subunit II	sly1002620,sly3000360	sll0813
sly1026890	slr1849	probable mercuric reductase	sly1026890	slr1849
sly1029780	slr1200	urea transport system permease protein	sly1029780	slr1200
sly1029790	slr1199	DNA mismatch repair protein MutL	sly1029790	slr1199
sly1029770	slr1201	urea transport system permease protein	sly1029770	slr1201
sly1027670	ssl7074	hypothetical protein	sly1002640,sly1004610,sly1019420,sly1027670	slr7073,slr5051,ssl7074,ssl1328,ssl0410,ssr2787,ssl5113,ssr5009,norf7
sly3001350	ssl1552	hypothetical protein	sly3001350	ssl1552
sly3001220	slr0060	hypothetical protein	sly3001220	slr0060
sly3001200	slr0058	hypothetical protein	sly3001200	slr0058
sly3001180	sll0062	hypothetical protein	sly3001180	sll0062
sly3001170	sll0063	hypothetical protein	sly3001170	sll0063
sly3001160	ssl0105	hypothetical protein	sly3001160	ssl0105
sly3001150	sll0064	periplasmic protein, putative polar amino acid transport system substrate-binding protein	sly3001150	sll0064
sly3001400	slr1188	hypothetical protein	sly3001400	slr1188
sly3001240	sll1059	adenylate kinase	sly3001240	sll1059
sly3001390	ssr1407	hypothetical protein	sly3001390	ssr1407
sly1013700	sll0184	group2 RNA polymerase sigma factor SigC	sly1013700	sll0184
sly1013690	slr0199	hypothetical protein	sly1004890,sly1013690,sly1014620	slr0199
sly1013660	slr1746	glutamate racemase	sly1013660	slr1746
sly1013650	slr1744	N-acetylmuramoyl-L-alanine amidase, periplasmic protein	sly1013650	slr1744
sly1013680	sll0185	hypothetical protein	sly1013680	sll0185
sly1013670	slr1747	cell death suppressor protein Lls1 homolog	sly1013670	slr1747
sly3001410	slr1187	hypothetical protein	sly3001410	slr1187
sly1013740	slr1900	hypothetical protein	sly1013740	slr1900
sly1013730	slr0201	heterodisulfide reductase subunit B	sly1013730	slr0201
sly1029650	slr1196	periplasmic protein, function unknown	sly1029650	slr1196
sly2001870	slr1563	hypothetical protein	sly2001870	slr1563
sly2001860	slr1562	glutaredoxin	sly2001860	slr1562
sly2001890	sll1643	hypothetical protein	sly2001890	sll1643
sly2001880	slr1564	group 3 RNA polymerase sigma factor	sly2001880	slr1564
sly2001900	slr0448	DNA repair protein RadA	sly1001280,sly1004630,sly1008340,sly1011030,sly1011040,sly1013140,sly1017680,sly1022310,sly1025060,sly1027330,sly1027470,sly4000960,sly2001900,sly3001720	sll1009,sll1951,slr2046,sll0721,slr0366,slr1403,sll0656,sll0654,slr0408,sll2001,slr0448,sll0723,slr0168,slr0364,slr1028,slr5005
sly2001930	slr0446	DNA polymerase III delta' subunit	sly2001930	slr0446
sly2001920	slr0447	periplasmic protein, ABC-type urea transport sy stem substrate-binding protein	sly2001920	slr0447
sly2001950	sll0420	urease beta subunit	sly2001950	sll0420
sly2001940	sll0418	2-methyl-6-phytylbenzoquinone methyltransferase	sly1001950,sly1008390,sly1009580,sly1010630,sly1010830,sly1014950,sly1015410,sly1015420,sly1017650,sly1023060,sly1023120,sly1024820,sly1026120,sly1026530,sly1026840,sly1027340,sly1028930,sly1029340,sly4000160,sly2000900,sly2001130,sly2001520,sly2001940,sly2002190,sly3001530	sll0564,slr0089,slr1763,slr0525,sll1693,sll0829,sll1526,sll0487,slr1618,sll0418,slr0482,sll1300,sll1407,slr1071,slr1039,slr1368,slr0608,slr1870,sll1909,slr0303,slr0407,slr1183,slr1115,slr0401,slr1117,slr1610,slr1815,slr8021,sll5122
sly1012640	sll1680	hypothetical protein	sly1012640	sll1680
sly1012630	sll1679	periplasmic protease HhoA	sly1012630	sll1679
sly1012560	sll1761	hypothetical protein	sly1012560	sll1761
sly1012550	sll1760	homoserine kinase	sly1012550	sll1760
sly1012580	slr1342	hypothetical protein	sly1012580	slr1342
sly1012570	sll1254	hypothetical protein	sly1012570	sll1254
sly1012600	slr1052	hypothetical protein	sly1012600	slr1052
sly1012590	slr1051	enoyl-[acyl-carrier-protein] reductase	sly1001490,sly1003170,sly1012590,sly1016610,sly1017910,sly1018190,sly1026610,sly1030320,sly4001550,sly2000280	slr0886,sll0330,slr0315,sll5079,sll1709,sll1308,slr1994,slr2124,slr1051,slr5088,sll1825
sly1012620	slr1783	two-component response regulator NarL subfamily	sly5000060,sly5000070,sly5000400,sly5000410,sly1000340,sly1000430,sly1001030,sly1001180,sly1001800,sly1001870,sly1002200,sly1003240,sly1004060,sly1004340,sly1005210,sly1005550,sly1005990,sly1007070,sly1007240,sly1007250,sly1008350,sly1008870,sly1009000,sly1009860,sly1010010,sly1010020,sly1010110,sly1010360,sly1011100,sly1011180,sly1012620,sly1012690,sly1013720,sly1013800,sly1014000,sly1014330,sly…	sll1590,sll1592,sll0797,sll0798,slr0533,slr1798,sll0474,sll1673,sll0779,slr0829,slr1760,slr1047,slr1657,slr0687,sll1330,slr0842,slr0947,sll1871,sll0865,slr1909,slr1212,slr2077,slr1837,sll0750,sll1905,slr1414,slr1759,slr0210,slr1593,slr6040,sll0789,sll1228,sll1229,sll1124,sll0698,sll0337,slr0081,sll0649,slr1783,sll1683,sll0873,sll0267,slr0115,sll1170,slr1584,sll0396,slr6001,slr0640,sll1555,slr1692…
sly1012610	sll1520	DNA repair protein RecN	sly1012610	sll1520
sly1018740	sll1746	50S ribosomal protein L12	sly1018740	sll1746
sly1018730	sll1745	50S ribosomal protein L10	sly1018730	sll1745
sly1018760	ssl3712	hypothetical protein	sly1018760	ssl3712
sly1018750	sll1747	chorismate synthase	sly1018750	sll1747
sly1017390	ssl2296	pterin-4a-carbinolamine dehydratase	sly1017390	ssl2296
sly1017410	slr0264	hypothetical protein	sly1017410	slr0264
sly1017400	ssl3769	hypothetical protein	sly1017400	ssl3769
sly1017350	slr0966	tryptophan synthase alpha chain	sly1017350	slr0966
sly1017340	slr0967	hypothetical protein	sly1001020,sly1017340,sly1019750,sly1022430,sly1024730,sly1027080,sly1029040,sly3000100	slr0516,sll0274,slr0967,slr1819,sll1446,slr1152,slr1519,sll0309,slr1851
sly1017370	slr1116	hypothetical protein	sly1017370	slr1116
sly1017360	slr0965	DNA polymerase III beta subunit	sly1017360	slr0965
sly1017430	slr0262	hypothetical protein	sly1017430	slr0262
sly1017420	slr0263	hypothetical protein	sly1017420	slr0263
sly1018770	sll1608	hypothetical protein	sly1018770	sll1608
sly1018800	sll2013	hypothetical protein	sly1018800	sll2013
sly1015870	sll1666	DnaJ-like protein	sly1015870	sll1666
sly3000430	sll1932	DnaK protein	sly1011980,sly1019400,sly1025670,sly2001070,sly2001100,sly3000430	sll0170,sll1932,sll0058
sly1001140	sll1659	hypothetical protein	sly1001140	sll1659
sly1001120	sll1658	hypothetical protein	sly1001120	sll1658
sly1001080	slr1799	hypothetical protein	sly1001080	slr1799
sly1001060	sll1656	hypothetical protein	sly1001060	sll1656
sly1001070	slr1800	hypothetical protein	sly1001070	slr1800
sly1011940	sll0166	a fusion protein between uroporphyrinogen-III C -methyltransferase (CobA/CorA) and uroporphyrinogen-III s ynthase (HemD)	sly1004850,sly1011940	sll0166
sly1011930	sll0163	WD-repeat protein	sly1008410,sly1008420,sly1010800,sly1011880,sly1011930,sly1012430,sly1014190,sly1016540,sly1016570,sly1018100,sly1023800,sly1027310,sly1027880,sly2000300,sly2000310,sly2000700	slr0152,slr0599,slr0600,sll1491,slr0439,sll0163,slr0868,slr1225,sll0776,slr1697,slr0143,slr8038,slr1409,slr1410,slr0978,slr1443
sly1011890	slr2037	hypothetical protein	sly1011890	slr2037
sly1011920	sll0162	hypothetical protein	sly1011920	sll0162
sly1011910	slr0179	hypothetical protein	sly1011910	slr0179
sly1011860	sll0544	hypothetical protein	sly1011860	sll0544
sly1011850	sll0545	hypothetical protein	sly1004900,sly1011850	sll0545
sly1011870	ssl1047	hypothetical protein	sly1011870	ssl1047
sly3000440	sll1085	glycerol-3-phosphate dehydrogenase	sly1001430,sly1002370,sly1002400,sly1002570,sly1003440,sly1004260,sly1004540,sly1005080,sly1005110,sly1005180,sly1005190,sly1005640,sly1006360,sly1006550,sly1006570,sly1006800,sly1007300,sly1007730,sly1009260,sly1010030,sly1010550,sly1011740,sly1012100,sly1012490,sly1013710,sly1013840,sly1014920,sly1015050,sly1015060,sly1015070,sly1015090,sly1015110,sly1015150,sly1015180,sly1015190,sly1015270,sly…	sll1534,sll0499,slr1566,slr1706,sll1377,sll1971,sll1457,slr2048,sll1724,sll1723,slr0344,slr1943,sll0945,slr0626,sll0244,sll0501,slr0751,sll1540,sll1231,slr1816,slr1890,sll1251,slr0171,sll1466,sll0837,slr0384,slr1644,slr0092,sll1664,slr2120,sll1004,sll5043,slr2116,slr5054,sll1020,slr1064,sll0380,slr1076,sll0071,slr1508,slr1066,sll5050,slr1077,sll5048,slr1166,slr1167,slr1063,slr1537,slr1065,slr2126…
sly2000390	sll1783	hypothetical protein	sly2000390	sll1783
sly2000380	sll1784	periplasmic protein, function unknown	sly2000380	sll1784
sly3000370	sll0814	hypothetical protein	sly3000370	sll0814
sly3000380	sll0816	probable oxidoreductase	sly3000380	sll0816
sly2000450	slr1856	phosphoprotein substrate of icfG gene cluster	sly2000450	slr1856
sly2001750	slr0644	nitrogen regulation protein NifR3 homolog	sly2001750	slr0644
sly1010760	slr1570	hypothetical protein	sly1010760	slr1570
sly1010750	slr1571	hypothetical protein	sly1010750	slr1571
sly1010780	sll1489	circadian phase modifier CpmA homolog	sly1010780	sll1489
sly1010770	sll1488	hypothetical protein	sly1010770	sll1488
sly1010800	sll1491	periplasmic WD-repeat protein	sly1008410,sly1008420,sly1010800,sly1011880,sly1011930,sly1012430,sly1014190,sly1016540,sly1016570,sly1018100,sly1023800,sly1027310,sly1027880,sly2000300,sly2000310,sly2000700	slr0152,slr0599,slr0600,sll1491,slr0439,sll0163,slr0868,slr1225,sll0776,slr1697,slr0143,slr8038,slr1409,slr1410,slr0978,slr1443
sly1010790	slr1568	hypothetical protein	sly1010790	slr1568
sly1010820	slr0839	ferrochelatase	sly1010820	slr0839
sly1010810	sll0828	putative amidase	sly1010810,sly1020540	sll0828,slr0006,sll0405
sly1010840	slr0838	phosphoribosyl formylglycinamidine cyclo-ligase	sly1010840	slr0838
sly1010830	sll0829	probable methyltransferase	sly1001950,sly1008390,sly1009580,sly1010630,sly1010830,sly1014950,sly1015410,sly1015420,sly1017650,sly1023060,sly1023120,sly1024820,sly1026120,sly1026530,sly1026840,sly1027340,sly1028930,sly1029340,sly4000160,sly2000900,sly2001130,sly2001520,sly2001940,sly2002190,sly3001530	sll0564,slr0089,slr1763,slr0525,sll1693,sll0829,sll1526,sll0487,slr1618,sll0418,slr0482,sll1300,sll1407,slr1071,slr1039,slr1368,slr0608,slr1870,sll1909,slr0303,slr0407,slr1183,slr1115,slr0401,slr1117,slr1610,slr1815,slr8021,sll5122
sly3000420	sll1933	DnaJ protein, heat shock protein 40, molecular chaperone	sly3000420	sll1933
sly3000390	sll0817	tRNA delta-2-isopentenylpyrophosphate (IPP) tra nsferase	sly3000390	sll0817
sly1008030	slr1871	transcriptional regulator	sly1008030	slr1871
sly1008040	sll1773	hypothetical protein	sly1008040	sll1773
sly1008000	sll1770	hypothetical protein	sly1008000	sll1770
sly1008010	sll1771	protein serin-threonin phosphatase	sly1008010	sll1771
sly1008020	sll1772	DNA mismatch repair protein MutS	sly1008020	sll1772
sly1007950	ssl3382	hypothetical protein	sly1007950	ssl3382
sly1007960	ssl3383	hypothetical protein	sly1007960	ssl3383
sly1007970	sll1769	hypothetical protein	sly1007970	sll1769
sly1007980	slr1383	hypothetical protein	sly1007980	slr1383
sly1000280	sll0146	Integral membrane protein of the ABC-type, Nat permease for neutral amino acids	sly1000280	sll0146,ssl3127
sly1000290	slr0457	tRNA pseudouridine synthase B	sly1000290	slr0457
sly1000260	sll0144	uridine monophosphate kinase	sly1000260	sll0144
sly1000270	sll0145	ribosome releasing factor	sly1000270	sll0145
sly1000320	slr1451	hypothetical protein	sly1000320	slr1451
sly1000330	slr0534	probable transglycosylase	sly1000330	slr0534
sly1000300	slr0458	hypothetical protein	sly1000300	slr0458
sly1000310	sll1329	inositol monophosphate family protein	sly1000310	sll1329
sly1000340	slr0533	two-component sensor histidine kinase	sly5000060,sly5000070,sly5000400,sly5000410,sly1000340,sly1000430,sly1001030,sly1001180,sly1001800,sly1001870,sly1002200,sly1003240,sly1004060,sly1004340,sly1005210,sly1005550,sly1005990,sly1007070,sly1007240,sly1007250,sly1008350,sly1008870,sly1009000,sly1009860,sly1010010,sly1010020,sly1010110,sly1010360,sly1011100,sly1011180,sly1012620,sly1012690,sly1013720,sly1013800,sly1014000,sly1014330,sly…	sll1590,sll1592,sll0797,sll0798,slr0533,slr1798,sll0474,sll1673,sll0779,slr0829,slr1760,slr1047,slr1657,slr0687,sll1330,slr0842,slr0947,sll1871,sll0865,slr1909,slr1212,slr2077,slr1837,sll0750,sll1905,slr1414,slr1759,slr0210,slr1593,slr6040,sll0789,sll1228,sll1229,sll1124,sll0698,sll0337,slr0081,sll0649,slr1783,sll1683,sll0873,sll0267,slr0115,sll1170,slr1584,sll0396,slr6001,slr0640,sll1555,slr1692…
sly1000350	sll0513	hypothetical protein	sly1000350	sll0513
sly2001710	slr0645	hypothetical protein	sly2001710	slr0645
sly2001700	slr0646	probable D-alanyl-D-alanine carboxypeptidase	sly1027820,sly2001700	slr0646
sly1020910	slr0952	fructose-1,6-bisphosphatase	sly1020910	slr0952
sly3001360	slr0836	dTDP-glucose 4,6-dehydratase	sly1001430,sly1002370,sly1002400,sly1002570,sly1003440,sly1004260,sly1004540,sly1005080,sly1005110,sly1005180,sly1005190,sly1005640,sly1006360,sly1006550,sly1006570,sly1006800,sly1007300,sly1007730,sly1009260,sly1010030,sly1010550,sly1011740,sly1012100,sly1012490,sly1013710,sly1013840,sly1014920,sly1015050,sly1015060,sly1015070,sly1015090,sly1015110,sly1015150,sly1015180,sly1015190,sly1015270,sly…	sll1534,sll0499,slr1566,slr1706,sll1377,sll1971,sll1457,slr2048,sll1724,sll1723,slr0344,slr1943,sll0945,slr0626,sll0244,sll0501,slr0751,sll1540,sll1231,slr1816,slr1890,sll1251,slr0171,sll1466,sll0837,slr0384,slr1644,slr0092,sll1664,slr2120,sll1004,sll5043,slr2116,slr5054,sll1020,slr1064,sll0380,slr1076,sll0071,slr1508,slr1066,sll5050,slr1077,sll5048,slr1166,slr1167,slr1063,slr1537,slr1065,slr2126…
sly3000720	sll0369	hypothetical protein	sly3000720	sll0369
sly1019820	slr1821	hypothetical protein	sly1019820	slr1821
sly1008860	slr0591	ribonucleoside-diphosphate reductase beta chain	sly1008840,sly1008860	slr0591
sly1008870	sll0779	hypothetical protein	sly5000060,sly5000070,sly5000400,sly5000410,sly1000340,sly1000430,sly1001030,sly1001180,sly1001800,sly1001870,sly1002200,sly1003240,sly1004060,sly1004340,sly1005210,sly1005550,sly1005990,sly1007070,sly1007240,sly1007250,sly1008350,sly1008870,sly1009000,sly1009860,sly1010010,sly1010020,sly1010110,sly1010360,sly1011100,sly1011180,sly1012620,sly1012690,sly1013720,sly1013800,sly1014000,sly1014330,sly…	sll1590,sll1592,sll0797,sll0798,slr0533,slr1798,sll0474,sll1673,sll0779,slr0829,slr1760,slr1047,slr1657,slr0687,sll1330,slr0842,slr0947,sll1871,sll0865,slr1909,slr1212,slr2077,slr1837,sll0750,sll1905,slr1414,slr1759,slr0210,slr1593,slr6040,sll0789,sll1228,sll1229,sll1124,sll0698,sll0337,slr0081,sll0649,slr1783,sll1683,sll0873,sll0267,slr0115,sll1170,slr1584,sll0396,slr6001,slr0640,sll1555,slr1692…
sly1008880	sll0573	carbamate kinase	sly1008880	sll0573
sly1008890	sll0572	hypothetical protein	sly1008890	sll0572
sly1008900	slr0592	hypothetical protein	sly1008900	slr0592
sly1008910	slr0593	cAMP binding membrane protein	sly1008910	slr0593
sly1008920	sll0569	RecA gene product	sly1008920	sll0569
sly1008930	sll1514	16.6 kDa small heat shock protein, molecular ch aperone	sly1008930	sll1514
sly1008940	slr1597	chromosome partitioning ATPase, ParA family	sly1003910,sly1005700,sly1006340,sly1007770,sly1008940,sly1013890,sly1013970,sly1020590,sly1021140,sly1023270	slr1597,slr0105,slr0758,slr1942,slr1881,sll1525,slr0110,sll0759,slr0207,sll1563,sll1595,sll8004
sly1019760	sll1689	group2 RNA polymerase sigma factor SigE	sly1019760	sll1689
sly1019750	slr1819	hypothetical protein	sly1001020,sly1017340,sly1019750,sly1022430,sly1024730,sly1027080,sly1029040,sly3000100	slr0516,sll0274,slr0967,slr1819,sll1446,slr1152,slr1519,sll0309,slr1851
sly1016950	sll0554	ferredoxin-thioredoxin reductase, catalytic cha in	sly1016950	sll0554
sly1019800	sll1687	hypothetical protein	sly5000060,sly5000070,sly5000400,sly5000410,sly1000340,sly1000430,sly1001030,sly1001180,sly1001800,sly1001870,sly1002200,sly1003240,sly1004060,sly1004340,sly1005210,sly1005550,sly1005990,sly1007070,sly1007240,sly1007250,sly1008350,sly1008870,sly1009000,sly1009860,sly1010010,sly1010020,sly1010110,sly1010360,sly1011100,sly1011180,sly1012620,sly1012690,sly1013720,sly1013800,sly1014000,sly1014330,sly…	sll1590,sll1592,sll0797,sll0798,slr0533,slr1798,sll0474,sll1673,sll0779,slr0829,slr1760,slr1047,slr1657,slr0687,sll1330,slr0842,slr0947,sll1871,sll0865,slr1909,slr1212,slr2077,slr1837,sll0750,sll1905,slr1414,slr1759,slr0210,slr1593,slr6040,sll0789,sll1228,sll1229,sll1124,sll0698,sll0337,slr0081,sll0649,slr1783,sll1683,sll0873,sll0267,slr0115,sll1170,slr1584,sll0396,slr6001,slr0640,sll1555,slr1692…
sly1019790	slr1820	hypothetical protein	sly1019790	slr1820
sly1022880	slr0387	cysteine desulfurase NifS	sly1022880,sly1023630	slr0387,sll0704,slr5022,ssr5019
sly1022870	slr0386	hypothetical protein	sly1022870	slr0386
sly1022900	slr0769	hypothetical protein	sly1022900	slr0769,sll0670
sly1022890	slr0388	hypothetical protein	sly1022890	slr0388
sly1022840	sll0394	hypothetical protein	sly1022840	sll0394
sly1022830	ssr0680	hypothetical protein	sly1022830	ssr0680
sly1022850	sll0395	phosphoglycerate mutase	sly1022850	sll0395
sly1022910	slr0770	hypothetical protein	sly1012450,sly1022910,sly1029710,sly4001190	slr0770,ssl5025,ssr2962,ssl2733,slr1209,sll7034,slr1168
sly1005790	sll0257	hypothetical protein	sly1005790	sll0257
sly1005800	slr0292	hypothetical protein	sly1005800	slr0292
sly1005820	ssl0483	hypothetical protein	sly1005820	ssl0483
sly1005750	slr0755	hypothetical protein	sly1005750	slr0755
sly1005760	ssr1256	hypothetical protein	sly1005760	ssr1256
sly1005780	sll0728	acetyl-CoA carboxylase alpha subunit	sly1005780	sll0728
sly1019510	sll1618	hypothetical protein	sly1019510	sll1618
sly1005830	sll0258	cytochrome c550	sly1005830	sll0258
sly1005840	slr5021	hypothetical protein	sly1005840,sly1027680	slr5021,slr0890
sly1019520	slr1740	oligopeptide binding protein of ABC transporter	sly1019520	slr1740
sly2000340	sll1305	probable hydrolase	sly2000340	sll1305
sly2000350	sll1304	hypothetical protein	sly2000350	sll1304
sly1022020	sll0522	NADH dehydrogenase subunit 4L	sly1022020	sll0522
sly1022010	sll0521	NADH dehydrogenase subunit 6	sly1022010	sll0521
sly2000260	sll1315	hypothetical protein	sly2000260	sll1315
sly1021970	slr1136	cytochrome c oxidase subunit II	sly1021970	slr1136
sly1022000	sll0520	NADH dehydrogenase subunit NdhI	sly1022000	sll0520
sly1021990	sll0519	NADH dehydrogenase subunit 1	sly1021990	sll0519
sly1021940	slr1139	thioredoxin	sly1021940	slr1139
sly1021930	slr1140	DegT/DnrJ/EryC1/StrS family protein	sly1019260,sly1021930	slr1666,slr1615,slr1140,slr2114
sly1021960	slr1137	cytochrome c oxidase subunit I	sly1021960	slr1137
sly1021950	slr1138	cytochrome c oxidase subunit III	sly1021950	slr1138
sly3000350	slr0812	hypothetical protein	sly3000350	slr0812
sly1019500	slr1293	similar to phytoene dehydrogenase	sly1019500	slr1293
sly4001850	slr1425	hypothetical protein	sly5000130,sly1028340,sly4001850	slr1425,ssr5092
sly4001810	slr0724	HtaR suppressor protein homolog	sly4001810	slr0724
sly4001820	slr0725	hypothetical protein	sly4001820	slr0725
sly4001770	slr5116	hypothetical protein	sly5000090,sly4001770	ssl7007,slr5116,sll0624
sly4001780	ssr5117	hypothetical protein	sly4001780	ssr5117
sly2000990	sll1885	hypothetical protein	sly2000990	sll1885
sly1006730	slr0434	elongation factor P	sly1006730	slr0434
sly1006740	slr0435	biotin carboxyl carrier protein of acetyl-CoA c arboxylase	sly1006740	slr0435
sly1006650	slr0212	5-methyltetrahydrofolate--homocysteine methyltr ansferase	sly1006650	slr0212
sly1006660	slr1803	adenine-specific DNA methylase	sly1006660	slr1803
sly1006670	ssl0331	hypothetical protein	sly1006670	ssl0331
sly1006680	slr0211	hypothetical protein	sly1006680	slr0211
sly1006690	ssr0332	hypothetical protein	sly1006690	ssr0332
sly1006700	sll0567	ferric uptake regulation protein	sly1006700	sll0567
sly1006710	slr0594	hypothetical protein	sly1006710,sly1022080	slr0594
sly1006720	sll0408	peptidyl-prolyl cis-trans isomerase	sly1006720	sll0408
sly1003900	sll0842	neopullulanase	sly1003900	sll0842
sly1003890	slr0864	ATP-binding protein of ABC transporter	sly1000790,sly1001900,sly1002180,sly1002360,sly1003000,sly1003270,sly1003890,sly1004760,sly1004810,sly1005040,sly1005170,sly1005320,sly1005330,sly1005960,sly1007010,sly1008810,sly1009390,sly1012880,sly1013470,sly1013480,sly1014350,sly1015460,sly1015490,sly1016010,sly1016840,sly1016850,sly1019250,sly1019450,sly1019590,sly1020160,sly1020810,sly1020820,sly1021090,sly1021920,sly1022070,sly1022780,sly…	slr5023,slr0354,slr1224,sll0912,slr0544,slr1250,sll1870,slr0864,slr1455,sll0385,slr2044,sll1725,slr1844,sll0374,slr0467,sll1041,sll0575,slr0615,sll1599,sll0683,sll0684,sll1001,slr2019,sll1180,slr1651,slr1488,slr1494,ssr3570,slr0251,sll1276,sll1277,slr1149,slr1735,sll1452,sll1453,sll0182,sll1082,sll0484,slr0044,slr0043,sll1878,sll0240,sll0739,slr0982,slr7092,slr1318,sll1623,slr0075,slr7016,slr7071…
sly1003920	sll0844	tRNA (5-methylaminomethyl-2-thiouridylate)-meth yltransferase	sly1003920	sll0844
sly1003860	sll1981	acetolactate synthase	sly1001200,sly1003860,sly1021050	sll1981,slr2088,ssl7038
sly1003940	slr1916	probable esterase	sly1003940	slr1916
sly1003930	slr0863	hypothetical protein	sly1003930	slr0863
sly1029920	sll0614	hypothetical protein	sly1029920	sll0614
sly1029930	sll0254	probable phytoene dehydrogenase Rieske iron-sul fur component	sly1029930	sll0254
sly1029940	slr0064	hypothetical protein	sly1029940	slr0064,slr6095
sly1029950	slr0821	hypothetical protein	sly1029950	slr0821
sly1029970	sll0807	pentose-5-phosphate-3-epimerase	sly1029970	sll0807
sly1029980	slr0822	cation-transporting P-type ATPase PacL	sly1006100,sly1029690,sly1029980	sll1614,sll0281,slr0822,sll0672,sll1076
sly1029990	slr1189	hypothetical protein	sly1029990	slr1189
sly1030000	sll1107	type IV pilus biogenesis protein PilI homolog	sly1030000	sll1107
sly1003440	sll1377	probable glycosyltransferase	sly1001430,sly1002370,sly1002400,sly1002570,sly1003440,sly1004260,sly1004540,sly1005080,sly1005110,sly1005180,sly1005190,sly1005640,sly1006360,sly1006550,sly1006570,sly1006800,sly1007300,sly1007730,sly1009260,sly1010030,sly1010550,sly1011740,sly1012100,sly1012490,sly1013710,sly1013840,sly1014920,sly1015050,sly1015060,sly1015070,sly1015090,sly1015110,sly1015150,sly1015180,sly1015190,sly1015270,sly…	sll1534,sll0499,slr1566,slr1706,sll1377,sll1971,sll1457,slr2048,sll1724,sll1723,slr0344,slr1943,sll0945,slr0626,sll0244,sll0501,slr0751,sll1540,sll1231,slr1816,slr1890,sll1251,slr0171,sll1466,sll0837,slr0384,slr1644,slr0092,sll1664,slr2120,sll1004,sll5043,slr2116,slr5054,sll1020,slr1064,sll0380,slr1076,sll0071,slr1508,slr1066,sll5050,slr1077,sll5048,slr1166,slr1167,slr1063,slr1537,slr1065,slr2126…
sly1003430	sll1386	hypothetical protein	sly1003430	sll1386
sly1003380	slr1470	hypothetical protein	sly1003380,sly1003960	slr1470
sly1003370	slr1471	hypothetical protein	sly1003370	slr1471
sly1003360	slr1472	hypothetical protein	sly1003360	slr1472
sly1003350	sll1384	similar to DnaJ protein	sly1003350	sll1384
sly1003420	slr1467	precorrin isomerase	sly1003420,sly1016240,sly1024500	slr1467,sll0916,slr1784,sll0794
sly1003410	slr1468	hypothetical protein	sly1003410	slr1468
sly1003400	smr0011	50S ribosomal protein L34	sly1003400	smr0011
sly1003390	slr1469	protein subunit of ribonuclease P (RNase P)	sly1003390	slr1469
sly1013830	sll0270	primosomal protein N'	sly1013830	sll0270
sly1013840	slr1644	hypothetical protein	sly1001430,sly1002370,sly1002400,sly1002570,sly1003440,sly1004260,sly1004540,sly1005080,sly1005110,sly1005180,sly1005190,sly1005640,sly1006360,sly1006550,sly1006570,sly1006800,sly1007300,sly1007730,sly1009260,sly1010030,sly1010550,sly1011740,sly1012100,sly1012490,sly1013710,sly1013840,sly1014920,sly1015050,sly1015060,sly1015070,sly1015090,sly1015110,sly1015150,sly1015180,sly1015190,sly1015270,sly…	sll1534,sll0499,slr1566,slr1706,sll1377,sll1971,sll1457,slr2048,sll1724,sll1723,slr0344,slr1943,sll0945,slr0626,sll0244,sll0501,slr0751,sll1540,sll1231,slr1816,slr1890,sll1251,slr0171,sll1466,sll0837,slr0384,slr1644,slr0092,sll1664,slr2120,sll1004,sll5043,slr2116,slr5054,sll1020,slr1064,sll0380,slr1076,sll0071,slr1508,slr1066,sll5050,slr1077,sll5048,slr1166,slr1167,slr1063,slr1537,slr1065,slr2126…
sly1018920	sll1921	hypothetical protein	sly1018920,sly1024700,sly1027150	sll1921,sll0547,sll7064,ssr7036
sly1013750	slr1901	ATP-binding protein of ABC transporter	sly1013750	slr1901
sly1013760	sll0263	hypothetical protein	sly1013760	sll0263
sly1013770	sll0264	probable dioxygenase Rieske iron-sulfur compone nt	sly1003280,sly1004820,sly1013230,sly1013770,sly1020130,sly1023850,sly3001250	sll1869,slr1106,sll0264,sll1182,sll1297,sll1058,sll1849,sll1851,slr6022,slr6081
sly1013780	sll0265	hypothetical protein	sly1013780	sll0265
sly1013790	sll0266	hypothetical protein	sly1013790	sll0266
sly1013800	sll0267	hypothetical protein	sly5000060,sly5000070,sly5000400,sly5000410,sly1000340,sly1000430,sly1001030,sly1001180,sly1001800,sly1001870,sly1002200,sly1003240,sly1004060,sly1004340,sly1005210,sly1005550,sly1005990,sly1007070,sly1007240,sly1007250,sly1008350,sly1008870,sly1009000,sly1009860,sly1010010,sly1010020,sly1010110,sly1010360,sly1011100,sly1011180,sly1012620,sly1012690,sly1013720,sly1013800,sly1014000,sly1014330,sly…	sll1590,sll1592,sll0797,sll0798,slr0533,slr1798,sll0474,sll1673,sll0779,slr0829,slr1760,slr1047,slr1657,slr0687,sll1330,slr0842,slr0947,sll1871,sll0865,slr1909,slr1212,slr2077,slr1837,sll0750,sll1905,slr1414,slr1759,slr0210,slr1593,slr6040,sll0789,sll1228,sll1229,sll1124,sll0698,sll0337,slr0081,sll0649,slr1783,sll1683,sll0873,sll0267,slr0115,sll1170,slr1584,sll0396,slr6001,slr0640,sll1555,slr1692…
sly1013810	sll0268	hypothetical protein	sly1013810	sll0268
sly1013820	sll0269	hypothetical protein	sly1013820	sll0269
sly1005040	slr2044	zinc transport system ATP-binding protein	sly1000790,sly1001900,sly1002180,sly1002360,sly1003000,sly1003270,sly1003890,sly1004760,sly1004810,sly1005040,sly1005170,sly1005320,sly1005330,sly1005960,sly1007010,sly1008810,sly1009390,sly1012880,sly1013470,sly1013480,sly1014350,sly1015460,sly1015490,sly1016010,sly1016840,sly1016850,sly1019250,sly1019450,sly1019590,sly1020160,sly1020810,sly1020820,sly1021090,sly1021920,sly1022070,sly1022780,sly…	slr5023,slr0354,slr1224,sll0912,slr0544,slr1250,sll1870,slr0864,slr1455,sll0385,slr2044,sll1725,slr1844,sll0374,slr0467,sll1041,sll0575,slr0615,sll1599,sll0683,sll0684,sll1001,slr2019,sll1180,slr1651,slr1488,slr1494,ssr3570,slr0251,sll1276,sll1277,slr1149,slr1735,sll1452,sll1453,sll0182,sll1082,sll0484,slr0044,slr0043,sll1878,sll0240,sll0739,slr0982,slr7092,slr1318,sll1623,slr0075,slr7016,slr7071…
sly1005030	slr2043	zinc transport system substrate-binding protein	sly1005030,sly1012890,sly1027920	slr2043,sll1598
sly2001620	sll0396	two-component response regulator OmpR subfamily	sly5000060,sly5000070,sly5000400,sly5000410,sly1000340,sly1000430,sly1001030,sly1001180,sly1001800,sly1001870,sly1002200,sly1003240,sly1004060,sly1004340,sly1005210,sly1005550,sly1005990,sly1007070,sly1007240,sly1007250,sly1008350,sly1008870,sly1009000,sly1009860,sly1010010,sly1010020,sly1010110,sly1010360,sly1011100,sly1011180,sly1012620,sly1012690,sly1013720,sly1013800,sly1014000,sly1014330,sly…	sll1590,sll1592,sll0797,sll0798,slr0533,slr1798,sll0474,sll1673,sll0779,slr0829,slr1760,slr1047,slr1657,slr0687,sll1330,slr0842,slr0947,sll1871,sll0865,slr1909,slr1212,slr2077,slr1837,sll0750,sll1905,slr1414,slr1759,slr0210,slr1593,slr6040,sll0789,sll1228,sll1229,sll1124,sll0698,sll0337,slr0081,sll0649,slr1783,sll1683,sll0873,sll0267,slr0115,sll1170,slr1584,sll0396,slr6001,slr0640,sll1555,slr1692…
sly2001630	sll0397	hypothetical protein	sly2001630	sll0397
sly2001560	slr0397	hypothetical protein	sly2001560	slr0397
sly2001570	sll0359	hypothetical protein	sly2001570	sll0359
sly2001590	sll0360	hypothetical protein	sly2001590	sll0360
sly1004980	sll1462	putative hydrogenase expression/formation prote in HypE	sly1004980	sll1462
sly1004970	sll1367	hypothetical protein	sly1004970	sll1367
sly1005000	sll1459	stationary-phase survival protein SurE homolog	sly1005000	sll1459,slr1681
sly1005020	sll1937	ferric uptake regulation protein	sly1005020	sll1937
sly1012940	slr2033	membrane-associated rubredoxin, essential for p hotosystem I assembly	sly1012940	slr2033
sly1012890	sll1598	Mn transporter MntC	sly1005030,sly1012890,sly1027920	slr2043,sll1598
sly1012900	sll1946	hypothetical protein	sly1012900	sll1946
sly1012910	slr2032	hypothetical protein YCF23	sly1012910	slr2032
sly1012920	sll1945	1-deoxyxylulose-5-phosphate synthase	sly1012920	sll1945
sly1012860	sll1686	hypothetical protein	sly1012860	sll1686
sly1012870	sll1600	manganese transport system membrane protein Mnt B	sly1005050,sly1012870,sly1027900	slr2045,sll1600
sly1012880	sll1599	manganese transport system ATP-binding protein MntA	sly1000790,sly1001900,sly1002180,sly1002360,sly1003000,sly1003270,sly1003890,sly1004760,sly1004810,sly1005040,sly1005170,sly1005320,sly1005330,sly1005960,sly1007010,sly1008810,sly1009390,sly1012880,sly1013470,sly1013480,sly1014350,sly1015460,sly1015490,sly1016010,sly1016840,sly1016850,sly1019250,sly1019450,sly1019590,sly1020160,sly1020810,sly1020820,sly1021090,sly1021920,sly1022070,sly1022780,sly…	slr5023,slr0354,slr1224,sll0912,slr0544,slr1250,sll1870,slr0864,slr1455,sll0385,slr2044,sll1725,slr1844,sll0374,slr0467,sll1041,sll0575,slr0615,sll1599,sll0683,sll0684,sll1001,slr2019,sll1180,slr1651,slr1488,slr1494,ssr3570,slr0251,sll1276,sll1277,slr1149,slr1735,sll1452,sll1453,sll0182,sll1082,sll0484,slr0044,slr0043,sll1878,sll0240,sll0739,slr0982,slr7092,slr1318,sll1623,slr0075,slr7016,slr7071…
sly1016430	slr1101	hypothetical protein	sly1016430	slr1101
sly1016440	slr1102	hypothetical protein	sly1016440	slr1102
sly1016390	slr1097	hypothetical protein	sly1016390	slr1097
sly1016400	slr1098	hypothetical protein	sly1016400	slr1098
sly1016410	slr1099	3-octaprenyl-4-hydroxybenzoate carboxy-lyase	sly1016410	slr1099
sly1016420	slr1100	hypothetical protein	sly1016420	slr1100
sly1016350	sll1395	dTDP-6-deoxy-L-mannose-dehydrogenase	sly1016350	sll1395
sly1016360	sll1394	peptide methionine sulfoxide reductase	sly1016360	sll1394
sly1016370	sll1393	glycogen (starch) synthase	sly1016370	sll1393
sly1016380	slr1096	dihydrolipoamide dehydrogenase	sly1016380	slr1096
sly1026510	sll1286	transcriptional regulator	sly1026510,sly1029010,sly4000310	sll1286,sll1507
sly1023010	slr1037	two-component response regulator CheY subfamily	sly5000060,sly5000070,sly5000400,sly5000410,sly1000340,sly1000430,sly1001030,sly1001180,sly1001800,sly1001870,sly1002200,sly1003240,sly1004060,sly1004340,sly1005210,sly1005550,sly1005990,sly1007070,sly1007240,sly1007250,sly1008350,sly1008870,sly1009000,sly1009860,sly1010010,sly1010020,sly1010110,sly1010360,sly1011100,sly1011180,sly1012620,sly1012690,sly1013720,sly1013800,sly1014000,sly1014330,sly…	sll1590,sll1592,sll0797,sll0798,slr0533,slr1798,sll0474,sll1673,sll0779,slr0829,slr1760,slr1047,slr1657,slr0687,sll1330,slr0842,slr0947,sll1871,sll0865,slr1909,slr1212,slr2077,slr1837,sll0750,sll1905,slr1414,slr1759,slr0210,slr1593,slr6040,sll0789,sll1228,sll1229,sll1124,sll0698,sll0337,slr0081,sll0649,slr1783,sll1683,sll0873,sll0267,slr0115,sll1170,slr1584,sll0396,slr6001,slr0640,sll1555,slr1692…
sly2000550	sll0414	hypothetical protein	sly2000550	sll0414
sly1023020	sll0983	hypothetical protein	sly1012850,sly1022290,sly1023020,sly1029330	sll1205,sll0983,sll1408,slr1489
sly1011550	sll1810	50S ribosomal protein L6	sly1011550	sll1810
sly1011560	sll1811	50S ribosomal protein L18	sly1011560	sll1811
sly1011570	sll1812	30S ribosomal protein S5	sly1011570	sll1812
sly1011580	sll1813	50S ribosomal protein L15	sly1011580	sll1813
sly1011590	sll1814	preprotein translocase SecY subunit	sly1011590	sll1814
sly1011600	sll1815	adenylate kinase	sly1011600	sll1815
sly1011610	ssl3441	initiation factor IF-1	sly1011610	ssl3441
sly1011620	sml0006	50S ribosomal protein L36	sly1011620	sml0006
sly1011630	sll1816	30S ribosomal protein S13	sly1011630	sll1816
sly1011640	sll1817	30S ribosomal protein S11	sly1011640	sll1817
sly1017120	sll0034	putative carboxypeptidase	sly1017120	sll0034,sll0777,sll6055
sly1017130	sll0033	carotene isomerase	sly1017130	sll0033
sly1016970	sll0556	Na+/H+ antiporter	sly1016970,sly1022670,sly1022820	sll0556,slr0415
sly1026480	slr1393	phytochrome-like protein, two-component sensor histidine kinase	sly5000060,sly5000070,sly5000400,sly5000410,sly1000340,sly1000430,sly1001030,sly1001180,sly1001800,sly1001870,sly1002200,sly1003240,sly1004060,sly1004340,sly1005210,sly1005550,sly1005990,sly1007070,sly1007240,sly1007250,sly1008350,sly1008870,sly1009000,sly1009860,sly1010010,sly1010020,sly1010110,sly1010360,sly1011100,sly1011180,sly1012620,sly1012690,sly1013720,sly1013800,sly1014000,sly1014330,sly…	sll1590,sll1592,sll0797,sll0798,slr0533,slr1798,sll0474,sll1673,sll0779,slr0829,slr1760,slr1047,slr1657,slr0687,sll1330,slr0842,slr0947,sll1871,sll0865,slr1909,slr1212,slr2077,slr1837,sll0750,sll1905,slr1414,slr1759,slr0210,slr1593,slr6040,sll0789,sll1228,sll1229,sll1124,sll0698,sll0337,slr0081,sll0649,slr1783,sll1683,sll0873,sll0267,slr0115,sll1170,slr1584,sll0396,slr6001,slr0640,sll1555,slr1692…
sly1016960	sll0555	methionine aminopeptidase	sly1016960	sll0555
sly3000410	sll0818	tetrapyrrole methylase family protein	sly3000410	sll0818
sly1022980	slr0775	protein-export membrane protein SecF	sly1022980	slr0775
sly1016980	slr0559	periplasmic binding protein of ABC transporter for natural amino acids	sly1016980	slr0559
sly1003160	slr0701	transcriptional regulator	sly1003160	slr0701
sly1003200	ssl3222	hypothetical protein	sly1003200	ssl3222
sly1003220	sll1872	transcriptional regulator	sly1003220	sll1872
sly1003210	sll1873	hypothetical protein	sly1003210	sll1873
sly1003240	sll1871	two-component system sensory histidine kinase	sly5000060,sly5000070,sly5000400,sly5000410,sly1000340,sly1000430,sly1001030,sly1001180,sly1001800,sly1001870,sly1002200,sly1003240,sly1004060,sly1004340,sly1005210,sly1005550,sly1005990,sly1007070,sly1007240,sly1007250,sly1008350,sly1008870,sly1009000,sly1009860,sly1010010,sly1010020,sly1010110,sly1010360,sly1011100,sly1011180,sly1012620,sly1012690,sly1013720,sly1013800,sly1014000,sly1014330,sly…	sll1590,sll1592,sll0797,sll0798,slr0533,slr1798,sll0474,sll1673,sll0779,slr0829,slr1760,slr1047,slr1657,slr0687,sll1330,slr0842,slr0947,sll1871,sll0865,slr1909,slr1212,slr2077,slr1837,sll0750,sll1905,slr1414,slr1759,slr0210,slr1593,slr6040,sll0789,sll1228,sll1229,sll1124,sll0698,sll0337,slr0081,sll0649,slr1783,sll1683,sll0873,sll0267,slr0115,sll1170,slr1584,sll0396,slr6001,slr0640,sll1555,slr1692…
sly1022930	slr0772	light-independent protochlorophyllide reductase subunit ChlB	sly1022930	slr0772
sly1017000	slr0924	periplasmic protein, function unknown	sly1017000	slr1396,slr0924
sly1022940	slr0773	hypothetical protein	sly1005500,sly1022940	slr0773
sly1001170	slr1585	putative transposase [ISY508c(partial copy): 34 05449 - 3406337]	sly1001150,sly1001170,sly1001330,sly1001350,sly1004440,sly1008060,sly1022180,sly1022190,sly1022280,sly1026960,sly1026970,sly4001800	slr1283,ssl1507,ssl0426,slr7105,slr2113,slr1937,slr1716,slr0857,sll1984,sll1437,sll1257,sll0700,sll0651,sll0201,slr8046,sll8042,ssr1176,slr1586,sll1930,sll1094,slr1585,slr1282,slr1357,sll1998,slr1075,sll1397,sll0431,slr0704,slr0230,slr0352,smr0002,sll0808,sll0200,sll0650,sll0699,sll1256,sll1436,sll1983,slr0856,slr1524,slr1715,slr1936,slr2112,ssl0769,ssr1175,slr7104,sll8043,slr8045
sly1001220	sll5128	hypothetical protein	sly1001220,sly4001220	sll5128
sly1001250	ssr3159	hypothetical protein	sly1001250	ssr3159
sly1022960	sll0771	glucose transport protein	sly1022960	sll0771
sly1016170	slr0943	fructose-bisphosphate aldolase, class I	sly1016170	slr0943
sly1016180	slr0942	alcohol dehydrogenase [NADP+]	sly1016180	slr0942
sly1016160	sll5067	hypothetical protein	sly1016160,sly1027480	sll5067
sly3001340	slr1125	probable glucosyl transferase	sly3001340	slr1125
sly1010690	sll0712	cysteine synthase	sly1010690	sll0712
sly1010700	slr0721	malic enzyme	sly1010700	slr0721
sly1010710	sll0716	leader peptidase I (signal peptidase I)	sly1010710	sll0716
sly1010720	sll1043	polyribonucleotide nucleotidyltransferase	sly1010720	sll1043
sly1010650	slr0722	hypothetical protein	sly1010650	slr0722
sly1010670	sll0708	dimethyladenosine transferase	sly1010670	sll0708
sly1010680	sll0711	isopentenyl monophosphate kinase	sly1010680	sll0711,slr0915
sly1010730	sll1045	mutator MutT protein	sly1010730	sll1045
sly1010740	slr1572	hypothetical protein	sly1010740	slr1572
sly1030310	sll1343	aminopeptidase	sly1030310	sll1343
sly1000210	slr0379	thymidylate kinase	sly1000210	slr0379
sly1000200	slr0380	hypothetical protein	sly1000200	slr0380
sly1000220	slr0378	similar to 7-beta-(4-carbaxybutanamido)cephalos poranic acid acylase	sly1000220	slr0378
sly1000170	sll1006	hypothetical protein	sly1000170	sll1006
sly1000190	sll1005	MazG protein homolog	sly1000190	sll1005
sly2000590	slr1347	beta-type carbonic anhydrase localized in the c arboxysome	sly2000590	slr1347
sly1000250	slr0156	ClpB protein	sly5000220,sly1000250,sly1008590,sly1008820,sly1011140,sly1015500,sly1017510,sly1017550,sly1024450,sly1028940,sly1029030	slr1604,slr1390,slr0228,sll1463,slr0480,slr0374,slr0156,slr2107,sll0535,sll0574,slr0977,slr0870
sly1000240	slr1299	UDP-glucose dehydrogenase	sly1000240	slr1299
sly1030270	slr1424	UDP-N-acetylenolpyruvoylglucosamine reductase	sly1030270	slr1424
sly1030260	ssr1398	50S ribosomal protein L33	sly1030260	ssr1398
sly1016480	slr1105	GTP-binding protein TypA/BipA homolog	sly1016480	slr1105
sly1016470	slr1104	hypothetical protein	sly1016470	slr1104
sly1009000	slr1593	hypothetical protein	sly5000060,sly5000070,sly5000400,sly5000410,sly1000340,sly1000430,sly1001030,sly1001180,sly1001800,sly1001870,sly1002200,sly1003240,sly1004060,sly1004340,sly1005210,sly1005550,sly1005990,sly1007070,sly1007240,sly1007250,sly1008350,sly1008870,sly1009000,sly1009860,sly1010010,sly1010020,sly1010110,sly1010360,sly1011100,sly1011180,sly1012620,sly1012690,sly1013720,sly1013800,sly1014000,sly1014330,sly…	sll1590,sll1592,sll0797,sll0798,slr0533,slr1798,sll0474,sll1673,sll0779,slr0829,slr1760,slr1047,slr1657,slr0687,sll1330,slr0842,slr0947,sll1871,sll0865,slr1909,slr1212,slr2077,slr1837,sll0750,sll1905,slr1414,slr1759,slr0210,slr1593,slr6040,sll0789,sll1228,sll1229,sll1124,sll0698,sll0337,slr0081,sll0649,slr1783,sll1683,sll0873,sll0267,slr0115,sll1170,slr1584,sll0396,slr6001,slr0640,sll1555,slr1692…
sly1008990	slr1594	two-component response regulator PatA subfamily	sly1008990	slr1594
sly1016450	slr1103	hypothetical protein	sly1016450	slr1103
sly1008960	slr1596	a protein in the cytoplasmic membrane involved in light-induced proton extrusion.	sly1008960,sly4000490	slr1596,sll1685,slr0468
sly1008950	sll1515	glutamine synthetase inactivating factor IF17	sly1008950	sll1515
sly1008980	slr1595	Na+/H+ antiporter	sly1008980	slr1595
sly1008970	sll1516	hypothetical protein	sly1008970	sll1516
sly1019670	slr1298	hypothetical protein	sly1019670	slr1298
sly1016520	sll0778	ABC transporter, ATP-binding protein	sly1016520	sll0778
sly1019690	sll1193	hypothetical protein	sly1014140,sly1019690,sly1023150,sly1024130,sly4000430	slr5016,slr1254,sll1193,slr0393,ssl1577,sll2007,slr2080
sly1009040	sll1499	ferredoxin-dependent glutamate synthase	sly1009040	sll1499
sly1019640	sll1631	putative cytidine and deoxycytidylate deaminase	sly1012730,sly1019640	sll0051,sll1631,slr1161
sly1019650	slr1732	hypothetical protein	sly1019650	slr1732
sly1022610	slr1450	hypothetical protein	sly1022610	slr1450
sly1022620	slr1665	diaminopimelate epimerase	sly1022620	slr1665
sly1026100	sll1528	hypothetical protein	sly1026100	sll1528
sly1026110	sll1527	hypothetical protein	sly1026110	sll1527
sly2000570	sll0416	60 kDa chaperonin 2, GroEL2, molecular chaperon e	sly2000570	sll0416
sly1022530	sll0625	hypothetical protein	sly1022530	sll0625
sly1022540	sll0626	putative neutral invertase	sly1022540	sll0626
sly1022550	slr0537	putative sugar kinase	sly1022550	slr0537
sly1022560	slr0165	ATP-dependent Clp protease proteolytic subunit	sly1022560	slr0165
sly1022570	slr0164	ATP-dependent Clp protease proteolytic subunit	sly1022570	slr0164,slr0286
sly1026090	sll1530	hypothetical protein	sly1004550,sly1008330,sly1015170,sly1020310,sly1020320,sly1026090,sly3000010,sly3001540	sll1456,sll1950,sll1530,slr2119,sll1174,sll1173,slr0909,slr1068,slr1069
sly1026060	slr1638	hypothetical protein	sly1026060	slr1638
sly1022600	slr1449	hypothetical protein	sly1022600	slr1449
sly1024500	slr1784	biliverdin reductase	sly1003420,sly1016240,sly1024500	slr1467,sll0916,slr1784,sll0794
sly1024510	sll5076	hypothetical protein	sly1003100,sly1024510	sll5076
sly1024420	sll0199	plastocyanin	sly1024420	sll0199
sly1024430	slr0226	hypothetical protein	sly1002150,sly1014860,sly1024430	sll1268,slr0442,slr0226
sly1024440	sll0198	hypothetical protein	sly1003120,sly1009100,sly1010490,sly1015260,sly1021040,sly1023090,sly1024440	slr6042,sll0198,sll0007,sll1250,sll1232,slr1378,sll0913,sll0296,sll0888,sll1355,sll1956
sly1024450	slr0228	cell division protein FtsH	sly5000220,sly1000250,sly1008590,sly1008820,sly1011140,sly1015500,sly1017510,sly1017550,sly1024450,sly1028940,sly1029030	slr1604,slr1390,slr0228,sll1463,slr0480,slr0374,slr0156,slr2107,sll0535,sll0574,slr0977,slr0870
sly1016540	sll0776	serine/threonine kinase	sly1008410,sly1008420,sly1010800,sly1011880,sly1011930,sly1012430,sly1014190,sly1016540,sly1016570,sly1018100,sly1023800,sly1027310,sly1027880,sly2000300,sly2000310,sly2000700	slr0152,slr0599,slr0600,sll1491,slr0439,sll0163,slr0868,slr1225,sll0776,slr1697,slr0143,slr8038,slr1409,slr1410,slr0978,slr1443
sly1024480	sll0036	hypothetical protein	sly1017530,sly1024480	sll0036
sly1024490	slr0036	aspartate aminotransferase	sly1001700,sly1010500,sly1017320,sly1021020,sly1024490	sll1958,sll0006,sll0938,sll0402,slr0036,sll5086
sly1024240	sll1109	hypothetical protein	sly1024240	sll1109
sly1024250	sll1108	stationary-phase survival protein SurE homolog	sly1024250	sll1108
sly1024220	slr0896	multi-drug efflux transporter	sly1024220	slr0896
sly1024230	sll1110	peptide chain release factor 1	sly1024230	sll1110
sly1024280	sll0183	hypothetical protein	sly1024280	sll0183
sly1024290	ssl0352	hypothetical protein	sly1024290	ssl0352
sly1024260	slr1186	hypothetical protein	sly1024260	slr1186
sly1024270	ssl0353	hypothetical protein	sly1024270	ssl0353
sly2000230	slr0807	probable o-sialoglycoprotein endopeptidase	sly2000230	slr0807
sly1017640	slr1369	phosphatidate cytidylyltransferase	sly1017640	slr1369
sly1024300	sll1521	flavoprotein	sly1024300	sll1521,sll0219
sly1024310	sll1522	CDP-diacylglycerol--glycerol-3-phosphate 3-phos phatidyltransferase	sly1024310	sll1522
sly2000190	slr0804	probable D-alanyl-D-alanine carboxypeptidase	sly2000190	slr0804
sly2000170	ssr1375	hypothetical protein	sly2000170	ssr1375
sly2000160	sll1217	hypothetical protein	sly2000160	sll1217
sly1017070	ssl1690	hypothetical protein	sly1017070	ssl1690
sly1008520	sll0896	Holliday juction resolvase RuvC	sly1008520	sll0896
sly1008510	sll0897	DnaJ protein, heat shock protein 40, molecular chaperone	sly1008510	sll0897
sly1008500	ssl1707	hypothetical protein	sly1008500	ssl1707
sly1008490	sll0898	hypothetical protein	sly1000840,sly1006090,sly1006600,sly1007370,sly1008490,sly1012410,sly1021580,sly2001000	slr1710,sll1615,slr0321,slr1428,sll0898,slr1974,sll0245,slr0319,slr1392
sly1008480	ssr1562	hypothetical protein	sly1008480	ssr1562
sly1008470	sll0899	UDP-N-acetylglucosamine pyrophosphorylase	sly1008470,sly1017970,sly1020530,sly2002630	sll0899,sll1558,slr0007,sll0207,slr0983
sly1008460	sll0900	ATP phosphoribosyltransferase	sly1008460	sll0900
sly1008450	ssr1558	hypothetical protein	sly1008450	ssr1558
sly1008530	sll0895	CysQ protein homolog	sly1008530	sll0895
sly4001900	slr6047	hypothetical protein	sly1004720,sly1011200,sly4001900	sll1366,slr0083,slr6047
sly4001890	slr6051	hypothetical protein	sly4001890	slr6051
sly4001940	ssr6046	hypothetical protein	sly4000570,sly4001940	ssl5098,ssr6046
sly4001920	ssl2749	hypothetical protein	sly1005370,sly1005400,sly1013030,sly1026350,sly4000990,sly4001920	sll1504,slr5017,slr1241,ssl8005,ssl2749
sly1022240	slr0787	hypothetical protein	sly1022240	slr0787
sly1022250	slr0788	similar to pre-B cell enhancing factor	sly1022250	slr0788,sll0539
sly1022300	slr1816	hypothetical protein	sly1001430,sly1002370,sly1002400,sly1002570,sly1003440,sly1004260,sly1004540,sly1005080,sly1005110,sly1005180,sly1005190,sly1005640,sly1006360,sly1006550,sly1006570,sly1006800,sly1007300,sly1007730,sly1009260,sly1010030,sly1010550,sly1011740,sly1012100,sly1012490,sly1013710,sly1013840,sly1014920,sly1015050,sly1015060,sly1015070,sly1015090,sly1015110,sly1015150,sly1015180,sly1015190,sly1015270,sly…	sll1534,sll0499,slr1566,slr1706,sll1377,sll1971,sll1457,slr2048,sll1724,sll1723,slr0344,slr1943,sll0945,slr0626,sll0244,sll0501,slr0751,sll1540,sll1231,slr1816,slr1890,sll1251,slr0171,sll1466,sll0837,slr0384,slr1644,slr0092,sll1664,slr2120,sll1004,sll5043,slr2116,slr5054,sll1020,slr1064,sll0380,slr1076,sll0071,slr1508,slr1066,sll5050,slr1077,sll5048,slr1166,slr1167,slr1063,slr1537,slr1065,slr2126…
sly1022310	slr2046	hypothetical protein	sly1001280,sly1004630,sly1008340,sly1011030,sly1011040,sly1013140,sly1017680,sly1022310,sly1025060,sly1027330,sly1027470,sly4000960,sly2001900,sly3001720	sll1009,sll1951,slr2046,sll0721,slr0366,slr1403,sll0656,sll0654,slr0408,sll2001,slr0448,sll0723,slr0168,slr0364,slr1028,slr5005
sly1007240	slr1759	two-component hybrid sensor and regulator	sly5000060,sly5000070,sly5000400,sly5000410,sly1000340,sly1000430,sly1001030,sly1001180,sly1001800,sly1001870,sly1002200,sly1003240,sly1004060,sly1004340,sly1005210,sly1005550,sly1005990,sly1007070,sly1007240,sly1007250,sly1008350,sly1008870,sly1009000,sly1009860,sly1010010,sly1010020,sly1010110,sly1010360,sly1011100,sly1011180,sly1012620,sly1012690,sly1013720,sly1013800,sly1014000,sly1014330,sly…	sll1590,sll1592,sll0797,sll0798,slr0533,slr1798,sll0474,sll1673,sll0779,slr0829,slr1760,slr1047,slr1657,slr0687,sll1330,slr0842,slr0947,sll1871,sll0865,slr1909,slr1212,slr2077,slr1837,sll0750,sll1905,slr1414,slr1759,slr0210,slr1593,slr6040,sll0789,sll1228,sll1229,sll1124,sll0698,sll0337,slr0081,sll0649,slr1783,sll1683,sll0873,sll0267,slr0115,sll1170,slr1584,sll0396,slr6001,slr0640,sll1555,slr1692…
sly1007230	slr1336	H+/Ca2+ exchanger	sly1007230	slr1336
sly1007200	ssr0349	hypothetical protein	sly1007200	ssr0349
sly1007220	sll1258	dCTP deaminase	sly1007220	sll1258
sly1007210	sll0689	Na+/H+ antiporter	sly1007210	sll0689
sly1007160	sll1325	ATP synthase delta chain of CF(1)	sly1007160	sll1325
sly1007150	sll1324	ATP synthase B chain (subunit I) of CF(0)	sly1007150	sll1324
sly1007180	sll1327	ATP synthase gamma chain	sly1007180	sll1327
sly1007170	sll1326	ATP synthase alpha chain	sly1007170	sll1326
sly1003810	slr0018	fumarase	sly1003810	slr0018
sly1003790	slr0017	UDP-N-acetylglucosamine 1-carboxyvinyltransfera se	sly1003790	slr0017
sly1003770	slr1435	PmbA protein homolog	sly1003770	slr1435
sly1003780	sll0812	hypothetical protein	sly1003780	sll0812
sly1003750	slr1437	hypothetical protein	sly1003750	slr1437
sly1003760	slr1436	hypothetical protein	sly1003760	slr1436
sly1030090	ssr1049	hypothetical protein	sly1030090	ssr1049
sly1030080	sll0617	plasma membrane protein essential for thylakoid formation	sly1030080	sll0617
sly1030070	slr0809	dTDP-glucose 4,6-dehydratase	sly1001430,sly1002370,sly1002400,sly1002570,sly1003440,sly1004260,sly1004540,sly1005080,sly1005110,sly1005180,sly1005190,sly1005640,sly1006360,sly1006550,sly1006570,sly1006800,sly1007300,sly1007730,sly1009260,sly1010030,sly1010550,sly1011740,sly1012100,sly1012490,sly1013710,sly1013840,sly1014920,sly1015050,sly1015060,sly1015070,sly1015090,sly1015110,sly1015150,sly1015180,sly1015190,sly1015270,sly…	sll1534,sll0499,slr1566,slr1706,sll1377,sll1971,sll1457,slr2048,sll1724,sll1723,slr0344,slr1943,sll0945,slr0626,sll0244,sll0501,slr0751,sll1540,sll1231,slr1816,slr1890,sll1251,slr0171,sll1466,sll0837,slr0384,slr1644,slr0092,sll1664,slr2120,sll1004,sll5043,slr2116,slr5054,sll1020,slr1064,sll0380,slr1076,sll0071,slr1508,slr1066,sll5050,slr1077,sll5048,slr1166,slr1167,slr1063,slr1537,slr1065,slr2126…
sly1030060	slr0808	16S rRNA processing protein RimM homolog	sly1030060	slr0808
sly1030020	sll1106	hypothetical protein	sly1030020	sll1106
sly1030110	slr1120	type 4 prepilin-like proteins leader peptide pr ocessing enzyme	sly1030110	slr1120
sly1030100	slr0630	hypothetical protein	sly1030100	slr0630
sly3001290	sll1054	hypothetical protein	sly3001290	sll1054,slr2078
sly1017080	sll0891	malate dehydrogenase	sly1017080	sll0891
sly3001440	sll1581	hypothetical protein	sly3001440	sll1581
sly3001430	sll1004	hypothetical protein	sly1001430,sly1002370,sly1002400,sly1002570,sly1003440,sly1004260,sly1004540,sly1005080,sly1005110,sly1005180,sly1005190,sly1005640,sly1006360,sly1006550,sly1006570,sly1006800,sly1007300,sly1007730,sly1009260,sly1010030,sly1010550,sly1011740,sly1012100,sly1012490,sly1013710,sly1013840,sly1014920,sly1015050,sly1015060,sly1015070,sly1015090,sly1015110,sly1015150,sly1015180,sly1015190,sly1015270,sly…	sll1534,sll0499,slr1566,slr1706,sll1377,sll1971,sll1457,slr2048,sll1724,sll1723,slr0344,slr1943,sll0945,slr0626,sll0244,sll0501,slr0751,sll1540,sll1231,slr1816,slr1890,sll1251,slr0171,sll1466,sll0837,slr0384,slr1644,slr0092,sll1664,slr2120,sll1004,sll5043,slr2116,slr5054,sll1020,slr1064,sll0380,slr1076,sll0071,slr1508,slr1066,sll5050,slr1077,sll5048,slr1166,slr1167,slr1063,slr1537,slr1065,slr2126…
sly1003530	slr0016	hypothetical protein	sly1003530	slr0016
sly1003540	ssr1386	NADH dehydrogenase subunit NdhL	sly1003540	ssr1386
sly1003490	slr0015	lipid A disaccharide synthase	sly1003490	slr0015
sly1003500	ssl0020	ferredoxin I, essential for growth	sly1003500	ssl0020
sly3001380	slr0833	replicative DNA helicase [Contains: Ssp dnaB in tein]	sly3001380	slr0833
sly3001370	slr0835	MoxR protein homolog	sly3001370	slr0835
sly1003450	slr1478	hypothetical protein	sly1003450	slr1478
sly1003460	sll1376	hypothetical protein	sly1003460	sll1376
sly2000750	slr1588	two-component transcription regulator	sly5000060,sly5000070,sly5000400,sly5000410,sly1000340,sly1000430,sly1001030,sly1001180,sly1001800,sly1001870,sly1002200,sly1003240,sly1004060,sly1004340,sly1005210,sly1005550,sly1005990,sly1007070,sly1007240,sly1007250,sly1008350,sly1008870,sly1009000,sly1009860,sly1010010,sly1010020,sly1010110,sly1010360,sly1011100,sly1011180,sly1012620,sly1012690,sly1013720,sly1013800,sly1014000,sly1014330,sly…	sll1590,sll1592,sll0797,sll0798,slr0533,slr1798,sll0474,sll1673,sll0779,slr0829,slr1760,slr1047,slr1657,slr0687,sll1330,slr0842,slr0947,sll1871,sll0865,slr1909,slr1212,slr2077,slr1837,sll0750,sll1905,slr1414,slr1759,slr0210,slr1593,slr6040,sll0789,sll1228,sll1229,sll1124,sll0698,sll0337,slr0081,sll0649,slr1783,sll1683,sll0873,sll0267,slr0115,sll1170,slr1584,sll0396,slr6001,slr0640,sll1555,slr1692…
sly1003480	slr0013	hypothetical protein	sly1003480	slr0013
sly1018820	slr2027	hypothetical protein	sly1018820	slr2027
sly1018810	sll2012	group2 RNA polymerase sigma factor SigD	sly1018810	sll2012
sly1013940	sll0095	hypothetical protein	sly1013940	sll0095
sly1013930	slr1917	hypothetical protein	sly1013930	slr1917
sly1013920	slr0862	probable sugar kinase	sly1013920	slr0862
sly1013910	sll0846	hypothetical protein	sly1012400,sly1013910	sll0846
sly1013900	slr0861	glycinamide ribonucleotide transformylase	sly1013900	slr0861
sly1013890	sll1525	phosphoribulokinase	sly1003910,sly1005700,sly1006340,sly1007770,sly1008940,sly1013890,sly1013970,sly1020590,sly1021140,sly1023270	slr1597,slr0105,slr0758,slr1942,slr1881,sll1525,slr0110,sll0759,slr0207,sll1563,sll1595,sll8004
sly1013870	slr1643	ferredoxin-NADP oxidoreductase	sly1013870	slr1643,ssl7045
sly1013860	sll1524	hypothetical protein	sly1013860	sll1524,slr0668
sly1018790	sll2014	sugar fermentation stimulation protein	sly1018790	sll2014
sly1028550	sll0821	phytochrome-like protein	sly5000060,sly5000070,sly5000400,sly5000410,sly1000340,sly1000430,sly1001030,sly1001180,sly1001800,sly1001870,sly1002200,sly1003240,sly1004060,sly1004340,sly1005210,sly1005550,sly1005990,sly1007070,sly1007240,sly1007250,sly1008350,sly1008870,sly1009000,sly1009860,sly1010010,sly1010020,sly1010110,sly1010360,sly1011100,sly1011180,sly1012620,sly1012690,sly1013720,sly1013800,sly1014000,sly1014330,sly…	sll1590,sll1592,sll0797,sll0798,slr0533,slr1798,sll0474,sll1673,sll0779,slr0829,slr1760,slr1047,slr1657,slr0687,sll1330,slr0842,slr0947,sll1871,sll0865,slr1909,slr1212,slr2077,slr1837,sll0750,sll1905,slr1414,slr1759,slr0210,slr1593,slr6040,sll0789,sll1228,sll1229,sll1124,sll0698,sll0337,slr0081,sll0649,slr1783,sll1683,sll0873,sll0267,slr0115,sll1170,slr1584,sll0396,slr6001,slr0640,sll1555,slr1692…
sly1028560	slr0846	hypothetical protein	sly1028560	slr0846
sly1005130	sll1934	hypothetical protein	sly1005130	sll1934,ssl7019
sly1005140	slr2053	putative hydrolase	sly1005140,sly1027830,sly3001500	slr2053,sll1284
sly1028590	slr0845	hypothetical protein	sly1028590	slr0845
sly1028570	sll0822	hypothetical protein	sly1028570	sll0822
sly1028580	sll0823	probable succinate dehydrogenase iron-sulfur pr otein	sly1028580	sll0823
sly1005080	slr2048	periplasmic protein, function unknown	sly1001430,sly1002370,sly1002400,sly1002570,sly1003440,sly1004260,sly1004540,sly1005080,sly1005110,sly1005180,sly1005190,sly1005640,sly1006360,sly1006550,sly1006570,sly1006800,sly1007300,sly1007730,sly1009260,sly1010030,sly1010550,sly1011740,sly1012100,sly1012490,sly1013710,sly1013840,sly1014920,sly1015050,sly1015060,sly1015070,sly1015090,sly1015110,sly1015150,sly1015180,sly1015190,sly1015270,sly…	sll1534,sll0499,slr1566,slr1706,sll1377,sll1971,sll1457,slr2048,sll1724,sll1723,slr0344,slr1943,sll0945,slr0626,sll0244,sll0501,slr0751,sll1540,sll1231,slr1816,slr1890,sll1251,slr0171,sll1466,sll0837,slr0384,slr1644,slr0092,sll1664,slr2120,sll1004,sll5043,slr2116,slr5054,sll1020,slr1064,sll0380,slr1076,sll0071,slr1508,slr1066,sll5050,slr1077,sll5048,slr1166,slr1167,slr1063,slr1537,slr1065,slr2126…
sly1005050	slr2045	zinc transport system permease protein	sly1005050,sly1012870,sly1027900	slr2045,sll1600
sly1005060	slr2047	PhoH like protein	sly1005060	slr2047
sly2001730	sll0602	hypothetical protein	sly2001730	sll0602
sly1005120	slr2052	hypothetical protein	sly1005120	slr2052
sly1005090	slr2049	hypothetical protein YCF58	sly1005090	slr2049
sly1005100	slr2051	phycobilisome rod-core linker polypeptide	sly1005100	slr2051,sll1471,slr1148
sly1020220	slr1270	periplasmic protein, function unknown	sly1020220	slr1270
sly1012780	slr1774	hypothetical protein	sly1012780	slr1774
sly1012770	slr1776	high affinity sulfate transporter	sly1012770,sly1014590,sly1014890	slr1776,sll0834,slr0096,slr1229
sly1012760	slr1777	magnesium protoporphyrin IX chelatase subunit D	sly1012760	slr1777
sly1012750	sll0053	biotin carboxylase	sly1012750	sll0053
sly1012820	slr1567	hypothetical protein	sly1003950,sly1004940,sly1007480,sly1012820,sly1014310,sly1017980,sly1020410,sly1022480,sly1025740,sly1027290,sly4000210,sly2002600	slr1915,sll0594,sll1371,slr1768,slr1567,sll1169,sll1557,slr1529,sll1924,sll1423,slr0449,sll7031,sll8020,slr8026
sly1012800	ssr2972	hypothetical protein	sly1012800	ssr2972
sly1012790	slr1773	hypothetical protein	sly1012790	slr1773
sly1025460	sll1468	beta-carotene hydroxylase	sly1005950,sly1006770,sly1025460	sll1441,sll0262,slr1350,sll1468
sly1011720	sll1823	adenylosuccinate synthetase	sly1011720	sll1823
sly1016940	sll0553	hypothetical protein	sly1016940	sll0553
sly1011700	ssl3445	50S ribosomal protein L31	sly1011700	ssl3445
sly1011690	sll1822	30S ribosomal protein S9	sly1011690	sll1822
sly1011680	sll1821	50S ribosomal protein L13	sly1011680	sll1821
sly1011670	sll1820	tRNA pseudouridine synthase 1	sly1011670	sll1820
sly1011660	sll1819	50S ribosomal protein L17	sly1011660	sll1819
sly1011650	sll1818	RNA polymerase alpha subunit	sly1011650	sll1818
sly1017030	slr0922	peptidyl-tRNA hydrolase	sly1017030	slr0922
sly1017020	slr0923	hypothetical protein YCF65	sly1015670,sly1017020,sly4000520	slr1536,slr0923,slr7010
sly1011740	slr1890	bacterioferritin	sly1001430,sly1002370,sly1002400,sly1002570,sly1003440,sly1004260,sly1004540,sly1005080,sly1005110,sly1005180,sly1005190,sly1005640,sly1006360,sly1006550,sly1006570,sly1006800,sly1007300,sly1007730,sly1009260,sly1010030,sly1010550,sly1011740,sly1012100,sly1012490,sly1013710,sly1013840,sly1014920,sly1015050,sly1015060,sly1015070,sly1015090,sly1015110,sly1015150,sly1015180,sly1015190,sly1015270,sly…	sll1534,sll0499,slr1566,slr1706,sll1377,sll1971,sll1457,slr2048,sll1724,sll1723,slr0344,slr1943,sll0945,slr0626,sll0244,sll0501,slr0751,sll1540,sll1231,slr1816,slr1890,sll1251,slr0171,sll1466,sll0837,slr0384,slr1644,slr0092,sll1664,slr2120,sll1004,sll5043,slr2116,slr5054,sll1020,slr1064,sll0380,slr1076,sll0071,slr1508,slr1066,sll5050,slr1077,sll5048,slr1166,slr1167,slr1063,slr1537,slr1065,slr2126…
sly1011730	sll1824	50S ribosomal protein L25	sly1011730	sll1824
sly1003270	sll1870	ATP-binding protein of ABC transporter	sly1000790,sly1001900,sly1002180,sly1002360,sly1003000,sly1003270,sly1003890,sly1004760,sly1004810,sly1005040,sly1005170,sly1005320,sly1005330,sly1005960,sly1007010,sly1008810,sly1009390,sly1012880,sly1013470,sly1013480,sly1014350,sly1015460,sly1015490,sly1016010,sly1016840,sly1016850,sly1019250,sly1019450,sly1019590,sly1020160,sly1020810,sly1020820,sly1021090,sly1021920,sly1022070,sly1022780,sly…	slr5023,slr0354,slr1224,sll0912,slr0544,slr1250,sll1870,slr0864,slr1455,sll0385,slr2044,sll1725,slr1844,sll0374,slr0467,sll1041,sll0575,slr0615,sll1599,sll0683,sll0684,sll1001,slr2019,sll1180,slr1651,slr1488,slr1494,ssr3570,slr0251,sll1276,sll1277,slr1149,slr1735,sll1452,sll1453,sll0182,sll1082,sll0484,slr0044,slr0043,sll1878,sll0240,sll0739,slr0982,slr7092,slr1318,sll1623,slr0075,slr7016,slr7071…
sly1003280	sll1869	probable dioxygenase, Rieske iron-sulfur compon ent	sly1003280,sly1004820,sly1013230,sly1013770,sly1020130,sly1023850,sly3001250	sll1869,slr1106,sll0264,sll1182,sll1297,sll1058,sll1849,sll1851,slr6022,slr6081
sly1003250	slr1982	two-component response regulator CheY subfamily	sly1003250	slr1982
sly1003260	slr1983	two-component hybrid sensor and regulator	sly1003260	slr1983
sly1003310	sll1886	hypothetical protein	sly1003310	sll1886
sly1003320	slr1114	hypothetical protein	sly1003320	slr1114
sly1003290	slr1984	nucleic acid-binding protein, 30S ribosomal pro tein S1 homolog	sly1003290	slr1984
sly1003300	sll1868	DNA primase	sly1003300	sll1868
sly1003330	slr1113	ATP-binding protein of ABC transporter	sly1003330	slr1113
sly1025500	slr1541	hypothetical protein	sly1003610,sly1004750,sly1015450,sly1025500	slr2127,sll2015,slr0634,slr1541,slr1441,slr1818
sly1001350	slr1282	putative transposase [ISY508b: 1877114 - 187808 1]	sly1001150,sly1001170,sly1001330,sly1001350,sly1004440,sly1008060,sly1022180,sly1022190,sly1022280,sly1026960,sly1026970,sly4001800	slr1283,ssl1507,ssl0426,slr7105,slr2113,slr1937,slr1716,slr0857,sll1984,sll1437,sll1257,sll0700,sll0651,sll0201,slr8046,sll8042,ssr1176,slr1586,sll1930,sll1094,slr1585,slr1282,slr1357,sll1998,slr1075,sll1397,sll0431,slr0704,slr0230,slr0352,smr0002,sll0808,sll0200,sll0650,sll0699,sll1256,sll1436,sll1983,slr0856,slr1524,slr1715,slr1936,slr2112,ssl0769,ssr1175,slr7104,sll8043,slr8045
sly1010640	slr0723	hypothetical protein	sly1010640	slr0723
sly1010630	sll1693	hypothetical protein	sly1001950,sly1008390,sly1009580,sly1010630,sly1010830,sly1014950,sly1015410,sly1015420,sly1017650,sly1023060,sly1023120,sly1024820,sly1026120,sly1026530,sly1026840,sly1027340,sly1028930,sly1029340,sly4000160,sly2000900,sly2001130,sly2001520,sly2001940,sly2002190,sly3001530	sll0564,slr0089,slr1763,slr0525,sll1693,sll0829,sll1526,sll0487,slr1618,sll0418,slr0482,sll1300,sll1407,slr1071,slr1039,slr1368,slr0608,slr1870,sll1909,slr0303,slr0407,slr1183,slr1115,slr0401,slr1117,slr1610,slr1815,slr8021,sll5122
sly1010580	sll1694	pilin polypeptide PilA1	sly1010570,sly1010580	sll1695,sll1694,slr1456
sly1010570	sll1695	pilin polypeptide PilA2	sly1010570,sly1010580	sll1695,sll1694,slr1456
sly1010560	sll1696	hypothetical protein	sly1010560	sll1696
sly1010590	sll1691	hypothetical protein	sly1010590,sly1010600,sly4001080,sly3000710	sll1691,ssr2227,slr0810,sll0368,sll1542,ssl1923,ssl2420
sly2002230	sll1503	hypothetical protein	sly1019920,sly2002230,sly3000740	sll0371,slr0423,sll1503
sly1000540	slr0326	hypothetical protein	sly1000540	slr0326
sly1000550	slr0327	iron(III) ABC transporter, permease protein	sly1000550,sly1002980,sly1004770,sly1013460,sly1020800,sly1029590,sly4001610	slr0327,slr1248,slr1454,sll0682,sll1451,slr0041,sll0238
sly2000580	sll1249	pantothenate synthetase/cytidylate kinase	sly2000580	sll1249
sly1000470	ssl1255	hypothetical protein	sly5000380,sly1000470	ssl1255,ssr3154
sly1000480	sll0657	phospho-N-acetylmuramoyl-pentapeptide-transfera se	sly1000480	sll0657
sly1000490	slr0765	hypothetical protein	sly1000490,sly1015000,sly1017580,sly1022990	slr0765,slr1575,slr0639,sll0985,slr0109,sll0590,sll1040
sly1000500	slr0527	transcription regulator ExsB homolog	sly1000500	slr0527
sly1000510	slr0528	UDP-N-acetylmuramoylalanyl-D-glutamate--2, 6-di aminopimelate ligase	sly1000510	slr0528
sly1000520	sll0301	hypothetical protein	sly1000520	sll0301
sly1000530	sll0300	riboflavin synthase alpha chain	sly1000530	sll0300
sly2000560	sll0415	ATP-binding protein of ABC transporter	sly2000560	sll0415
sly2000620	slr2132	phosphotransacetylase	sly2000620	slr2132
sly2000610	slr0436	carbon dioxide concentrating mechanism protein CcmO	sly2000610	slr0436
sly1009110	sll1994	porphobilinogen synthase (5-aminolevulinate deh ydratase)	sly1009110,sly1010050	sll1994
sly1009120	ssl3803	hypothetical protein	sly1009120	ssl3803
sly1029220	slr1032	hypothetical protein	sly1029220	slr1032
sly1009070	sll1496	mannose-1-phosphate guanyltransferase	sly1009070,sly4001640	sll1496
sly1009050	sll1498	carbamoyl-phosphate synthase small chain	sly1009050	sll1498
sly1009060	slr1557	hypothetical protein	sly1009060	slr1557
sly1009130	slr2130	3-dehydroquinate synthase	sly1009130	slr2130
sly1009140	slr2131	RND multidrug efflux transporter	sly1009140	slr2131
sly1026000	slr1134	mutator MutT homolog	sly1026000	slr1134,ssr2806
sly2000640	slr0753	probable transport protein	sly2000630,sly2000640	slr0753
sly1022720	ssr0692	hypothetical protein	sly1022720	ssr0692
sly1022710	sll1271	probable porin%3B major outer membrane protein	sly1005270,sly1008260,sly1020240,sly1022710,sly1022950,sly1023920,sly1024950,sly2001770	slr1841,slr1908,slr1272,sll1271,sll0772,sll1550,slr0042
sly1022700	sll1270	periplasmic substrate-binding and integral memb rane protein of the ABC-type Bgt permease for basic amino acids and glutamine BgtB	sly1022700	sll1270
sly1022690	slr0197	competence protein	sly1022690	slr0197
sly1025950	slr2030	hypothetical protein	sly1025950	slr2030,sll1062
sly1025940	sll1910	protein conferring resistance to acetazolamide Zam	sly1025940	sll1910
sly1022660	sll1547	hypothetical protein	sly1001390,sly1022660	sll1536,sll1547,sll6053
sly1022650	sll1546	exopolyphosphatase	sly1022650	sll1546
sly1022640	slr1661	hypothetical protein	sly1022640	slr1661
sly1022630	sll1545	glutathione S-transferase	sly1022630	sll1545
sly1024400	slr1736	homogentisate phytyltransferase	sly1024400	slr1736
sly1024390	slr1737	hypothetical protein	sly1024390	slr1737
sly1024380	sll1621	AhpC/TSA family protein	sly1024380	sll1621
sly1024370	slr1738	transcription regulator Fur family	sly1024370	slr1738
sly1024360	sll1620	hypothetical protein	sly1024360	sll1620
sly1024350	slr1739	photosystem II 13 kDa protein homolog	sly1024350	slr1739
sly1024330	slr1648	hypothetical protein	sly1024330	slr1648
sly1024320	slr1649	hypothetical protein	sly1024320	slr1649
sly1024150	slr0185	orotate phosphoribosyltransferase	sly1024150	slr0185
sly1024140	slr0728	hypothetical protein	sly1024140	slr0728
sly1024170	slr1019	phenazine biosynthetic protein PhzF homolog	sly1024170	slr1019,ssl2996
sly1024190	sll0887	putative modulator of DNA gyrase%3B PmbA homolog	sly1024190	sll0887
sly1024180	ssl1911	glutamine synthetase inactivating factor IF7	sly1024180	ssl1911
sly1024210	slr0895	transcriptional regulator	sly1024210	slr0895
sly1024200	sll0886	hypothetical protein	sly1001430,sly1002370,sly1002400,sly1002570,sly1003440,sly1004260,sly1004540,sly1005080,sly1005110,sly1005180,sly1005190,sly1005640,sly1006360,sly1006550,sly1006570,sly1006800,sly1007300,sly1007730,sly1009260,sly1010030,sly1010550,sly1011740,sly1012100,sly1012490,sly1013710,sly1013840,sly1014920,sly1015050,sly1015060,sly1015070,sly1015090,sly1015110,sly1015150,sly1015180,sly1015190,sly1015270,sly…	sll1534,sll0499,slr1566,slr1706,sll1377,sll1971,sll1457,slr2048,sll1724,sll1723,slr0344,slr1943,sll0945,slr0626,sll0244,sll0501,slr0751,sll1540,sll1231,slr1816,slr1890,sll1251,slr0171,sll1466,sll0837,slr0384,slr1644,slr0092,sll1664,slr2120,sll1004,sll5043,slr2116,slr5054,sll1020,slr1064,sll0380,slr1076,sll0071,slr1508,slr1066,sll5050,slr1077,sll5048,slr1166,slr1167,slr1063,slr1537,slr1065,slr2126…
sly1019560	sll1625	succinate dehydrogenase iron- sulphur protein s ubunit	sly1019560	sll1625,slr1258
sly1019550	sll0788	hypothetical protein	sly1019550	sll0788,slr6039
sly1019540	slr6040	two-component+response+regulator	sly5000060,sly5000070,sly5000400,sly5000410,sly1000340,sly1000430,sly1001030,sly1001180,sly1001800,sly1001870,sly1002200,sly1003240,sly1004060,sly1004340,sly1005210,sly1005550,sly1005990,sly1007070,sly1007240,sly1007250,sly1008350,sly1008870,sly1009000,sly1009860,sly1010010,sly1010020,sly1010110,sly1010360,sly1011100,sly1011180,sly1012620,sly1012690,sly1013720,sly1013800,sly1014000,sly1014330,sly…	sll1590,sll1592,sll0797,sll0798,slr0533,slr1798,sll0474,sll1673,sll0779,slr0829,slr1760,slr1047,slr1657,slr0687,sll1330,slr0842,slr0947,sll1871,sll0865,slr1909,slr1212,slr2077,slr1837,sll0750,sll1905,slr1414,slr1759,slr0210,slr1593,slr6040,sll0789,sll1228,sll1229,sll1124,sll0698,sll0337,slr0081,sll0649,slr1783,sll1683,sll0873,sll0267,slr0115,sll1170,slr1584,sll0396,slr6001,slr0640,sll1555,slr1692…
sly1019530	slr6041	two-component+sensor+histidine+kinase	sly5000060,sly5000070,sly5000400,sly5000410,sly1000340,sly1000430,sly1001030,sly1001180,sly1001800,sly1001870,sly1002200,sly1003240,sly1004060,sly1004340,sly1005210,sly1005550,sly1005990,sly1007070,sly1007240,sly1007250,sly1008350,sly1008870,sly1009000,sly1009860,sly1010010,sly1010020,sly1010110,sly1010360,sly1011100,sly1011180,sly1012620,sly1012690,sly1013720,sly1013800,sly1014000,sly1014330,sly…	sll1590,sll1592,sll0797,sll0798,slr0533,slr1798,sll0474,sll1673,sll0779,slr0829,slr1760,slr1047,slr1657,slr0687,sll1330,slr0842,slr0947,sll1871,sll0865,slr1909,slr1212,slr2077,slr1837,sll0750,sll1905,slr1414,slr1759,slr0210,slr1593,slr6040,sll0789,sll1228,sll1229,sll1124,sll0698,sll0337,slr0081,sll0649,slr1783,sll1683,sll0873,sll0267,slr0115,sll1170,slr1584,sll0396,slr6001,slr0640,sll1555,slr1692…
sly1019600	slr1734	glucose 6-phosphate dehydrogenase assembly prot ein	sly1019600	slr1734
sly1019590	slr1735	ATP-binding subunit of the ABC-type Bgt permeas e for basic amino acids and glutamine	sly1000790,sly1001900,sly1002180,sly1002360,sly1003000,sly1003270,sly1003890,sly1004760,sly1004810,sly1005040,sly1005170,sly1005320,sly1005330,sly1005960,sly1007010,sly1008810,sly1009390,sly1012880,sly1013470,sly1013480,sly1014350,sly1015460,sly1015490,sly1016010,sly1016840,sly1016850,sly1019250,sly1019450,sly1019590,sly1020160,sly1020810,sly1020820,sly1021090,sly1021920,sly1022070,sly1022780,sly…	slr5023,slr0354,slr1224,sll0912,slr0544,slr1250,sll1870,slr0864,slr1455,sll0385,slr2044,sll1725,slr1844,sll0374,slr0467,sll1041,sll0575,slr0615,sll1599,sll0683,sll0684,sll1001,slr2019,sll1180,slr1651,slr1488,slr1494,ssr3570,slr0251,sll1276,sll1277,slr1149,slr1735,sll1452,sll1453,sll0182,sll1082,sll0484,slr0044,slr0043,sll1878,sll0240,sll0739,slr0982,slr7092,slr1318,sll1623,slr0075,slr7016,slr7071…
sly1019580	sll1626	LexA repressor	sly1019580	sll1626
sly1019620	sll1629	bacterial cryptochrome	sly1019620	sll1629
sly1019610	sll1628	hypothetical protein	sly1001430,sly1002370,sly1002400,sly1002570,sly1003440,sly1004260,sly1004540,sly1005080,sly1005110,sly1005180,sly1005190,sly1005640,sly1006360,sly1006550,sly1006570,sly1006800,sly1007300,sly1007730,sly1009260,sly1010030,sly1010550,sly1011740,sly1012100,sly1012490,sly1013710,sly1013840,sly1014920,sly1015050,sly1015060,sly1015070,sly1015090,sly1015110,sly1015150,sly1015180,sly1015190,sly1015270,sly…	sll1534,sll0499,slr1566,slr1706,sll1377,sll1971,sll1457,slr2048,sll1724,sll1723,slr0344,slr1943,sll0945,slr0626,sll0244,sll0501,slr0751,sll1540,sll1231,slr1816,slr1890,sll1251,slr0171,sll1466,sll0837,slr0384,slr1644,slr0092,sll1664,slr2120,sll1004,sll5043,slr2116,slr5054,sll1020,slr1064,sll0380,slr1076,sll0071,slr1508,slr1066,sll5050,slr1077,sll5048,slr1166,slr1167,slr1063,slr1537,slr1065,slr2126…
sly1008430	slr0601	hypothetical protein	sly1008430	slr0601
sly1008440	slr0602	hypothetical protein	sly1008440	slr0602
sly1008350	slr0210	two-component sensor histidine kinase	sly5000060,sly5000070,sly5000400,sly5000410,sly1000340,sly1000430,sly1001030,sly1001180,sly1001800,sly1001870,sly1002200,sly1003240,sly1004060,sly1004340,sly1005210,sly1005550,sly1005990,sly1007070,sly1007240,sly1007250,sly1008350,sly1008870,sly1009000,sly1009860,sly1010010,sly1010020,sly1010110,sly1010360,sly1011100,sly1011180,sly1012620,sly1012690,sly1013720,sly1013800,sly1014000,sly1014330,sly…	sll1590,sll1592,sll0797,sll0798,slr0533,slr1798,sll0474,sll1673,sll0779,slr0829,slr1760,slr1047,slr1657,slr0687,sll1330,slr0842,slr0947,sll1871,sll0865,slr1909,slr1212,slr2077,slr1837,sll0750,sll1905,slr1414,slr1759,slr0210,slr1593,slr6040,sll0789,sll1228,sll1229,sll1124,sll0698,sll0337,slr0081,sll0649,slr1783,sll1683,sll0873,sll0267,slr0115,sll1170,slr1584,sll0396,slr6001,slr0640,sll1555,slr1692…
sly1008360	slr0596	hypothetical protein	sly1008360	slr0596
sly1008370	slr0597	phosphoribosyl aminoimidazole carboxy formyl fo rmyltransferase/inosinemonophosphate cyclohydrolase (PUR- H(J))	sly1008370	slr0597
sly1008380	sll0565	hypothetical protein	sly1008380	sll0565
sly1008390	sll0564	hypothetical protein	sly1001950,sly1008390,sly1009580,sly1010630,sly1010830,sly1014950,sly1015410,sly1015420,sly1017650,sly1023060,sly1023120,sly1024820,sly1026120,sly1026530,sly1026840,sly1027340,sly1028930,sly1029340,sly4000160,sly2000900,sly2001130,sly2001520,sly2001940,sly2002190,sly3001530	sll0564,slr0089,slr1763,slr0525,sll1693,sll0829,sll1526,sll0487,slr1618,sll0418,slr0482,sll1300,sll1407,slr1071,slr1039,slr1368,slr0608,slr1870,sll1909,slr0303,slr0407,slr1183,slr1115,slr0401,slr1117,slr1610,slr1815,slr8021,sll5122
sly1008400	slr0598	hypothetical protein	sly1008400	slr0598
sly1008410	slr0599	serine/threonine kinase	sly1008410,sly1008420,sly1010800,sly1011880,sly1011930,sly1012430,sly1014190,sly1016540,sly1016570,sly1018100,sly1023800,sly1027310,sly1027880,sly2000300,sly2000310,sly2000700	slr0152,slr0599,slr0600,sll1491,slr0439,sll0163,slr0868,slr1225,sll0776,slr1697,slr0143,slr8038,slr1409,slr1410,slr0978,slr1443
sly1008420	slr0600	NADP-thioredoxin reductase	sly1008410,sly1008420,sly1010800,sly1011880,sly1011930,sly1012430,sly1014190,sly1016540,sly1016570,sly1018100,sly1023800,sly1027310,sly1027880,sly2000300,sly2000310,sly2000700	slr0152,slr0599,slr0600,sll1491,slr0439,sll0163,slr0868,slr1225,sll0776,slr1697,slr0143,slr8038,slr1409,slr1410,slr0978,slr1443
sly4001230	sll1716	putative transposase [ISY523a: 967549 - 968419]	sly1023460,sly1023470,sly1023480,sly4001230,sly4001240,sly4001250	slr1496,sll1791,slr0799,ssr2078,sll1792,slr1246,slr0800,sll1716,slr0703,slr0350,sll1860,sll0677,sll0012,slr5040,sll1710,slr0265,slr0511,sll0666,ssr2899,sll0665,ssl1920,sll0161,sll1861,slr0166,sml0010,smr0012,ssl0296,ssl1922,ssr0256,ssr2699,ssr2898
sly4001170	slr7059	hypothetical protein	sly4001170	slr7059
sly4001180	slr7060	hypothetical protein	sly4001180	slr7060
sly4001250	sll1792	putative transposase [ISY802a: 852462 - 853369]	sly1023460,sly1023470,sly1023480,sly4001230,sly4001240,sly4001250	slr1496,sll1791,slr0799,ssr2078,sll1792,slr1246,slr0800,sll1716,slr0703,slr0350,sll1860,sll0677,sll0012,slr5040,sll1710,slr0265,slr0511,sll0666,ssr2899,sll0665,ssl1920,sll0161,sll1861,slr0166,sml0010,smr0012,ssl0296,ssl1922,ssr0256,ssr2699,ssr2898
sly4001260	slr7049	resolvase	sly4001260	slr7049,ssl2789,slr8029
sly1022170	sll1189	glycolate oxidase subunit GlcE	sly1022170	sll1189
sly1022160	slr1305	two-component response regulator	sly5000060,sly5000070,sly5000400,sly5000410,sly1000340,sly1000430,sly1001030,sly1001180,sly1001800,sly1001870,sly1002200,sly1003240,sly1004060,sly1004340,sly1005210,sly1005550,sly1005990,sly1007070,sly1007240,sly1007250,sly1008350,sly1008870,sly1009000,sly1009860,sly1010010,sly1010020,sly1010110,sly1010360,sly1011100,sly1011180,sly1012620,sly1012690,sly1013720,sly1013800,sly1014000,sly1014330,sly…	sll1590,sll1592,sll0797,sll0798,slr0533,slr1798,sll0474,sll1673,sll0779,slr0829,slr1760,slr1047,slr1657,slr0687,sll1330,slr0842,slr0947,sll1871,sll0865,slr1909,slr1212,slr2077,slr1837,sll0750,sll1905,slr1414,slr1759,slr0210,slr1593,slr6040,sll0789,sll1228,sll1229,sll1124,sll0698,sll0337,slr0081,sll0649,slr1783,sll1683,sll0873,sll0267,slr0115,sll1170,slr1584,sll0396,slr6001,slr0640,sll1555,slr1692…
sly1022150	slr1306	hypothetical protein	sly1022150	slr1306
sly1022140	sll0489	ATP-binding protein of ABC transporter	sly1022140	sll0489
sly1022130	sll0529	hypothetical protein	sly1022130	sll0529
sly1022220	sll1166	hypothetical protein	sly1022220	sll1166
sly1022210	slr1503	hypothetical protein	sly1022210,sly3000730	slr1503,sll0370,slr1616
sly1007330	sll0442	hypothetical protein	sly1007330	sll0442
sly1007340	slr0452	dihydroxyacid dehydratase	sly1007340	slr0452
sly1007290	slr0541	probable amidotransferase	sly1007290	slr0541
sly1007300	sll0501	probable glycosyltransferase	sly1001430,sly1002370,sly1002400,sly1002570,sly1003440,sly1004260,sly1004540,sly1005080,sly1005110,sly1005180,sly1005190,sly1005640,sly1006360,sly1006550,sly1006570,sly1006800,sly1007300,sly1007730,sly1009260,sly1010030,sly1010550,sly1011740,sly1012100,sly1012490,sly1013710,sly1013840,sly1014920,sly1015050,sly1015060,sly1015070,sly1015090,sly1015110,sly1015150,sly1015180,sly1015190,sly1015270,sly…	sll1534,sll0499,slr1566,slr1706,sll1377,sll1971,sll1457,slr2048,sll1724,sll1723,slr0344,slr1943,sll0945,slr0626,sll0244,sll0501,slr0751,sll1540,sll1231,slr1816,slr1890,sll1251,slr0171,sll1466,sll0837,slr0384,slr1644,slr0092,sll1664,slr2120,sll1004,sll5043,slr2116,slr5054,sll1020,slr1064,sll0380,slr1076,sll0071,slr1508,slr1066,sll5050,slr1077,sll5048,slr1166,slr1167,slr1063,slr1537,slr1065,slr2126…
sly1007270	slr0543	tryptophan synthase beta subunit	sly1007270	slr0543
sly1007280	slr0542	ATP-dependent protease ClpP	sly1007280	slr0542
sly1007250	slr1760	two-component response regulator	sly5000060,sly5000070,sly5000400,sly5000410,sly1000340,sly1000430,sly1001030,sly1001180,sly1001800,sly1001870,sly1002200,sly1003240,sly1004060,sly1004340,sly1005210,sly1005550,sly1005990,sly1007070,sly1007240,sly1007250,sly1008350,sly1008870,sly1009000,sly1009860,sly1010010,sly1010020,sly1010110,sly1010360,sly1011100,sly1011180,sly1012620,sly1012690,sly1013720,sly1013800,sly1014000,sly1014330,sly…	sll1590,sll1592,sll0797,sll0798,slr0533,slr1798,sll0474,sll1673,sll0779,slr0829,slr1760,slr1047,slr1657,slr0687,sll1330,slr0842,slr0947,sll1871,sll0865,slr1909,slr1212,slr2077,slr1837,sll0750,sll1905,slr1414,slr1759,slr0210,slr1593,slr6040,sll0789,sll1228,sll1229,sll1124,sll0698,sll0337,slr0081,sll0649,slr1783,sll1683,sll0873,sll0267,slr0115,sll1170,slr1584,sll0396,slr6001,slr0640,sll1555,slr1692…
sly1007260	slr1761	FKBP-type peptidyl-prolyl cis-trans isomerase, periplasmic protein	sly1007260	slr1761
sly1003740	slr1438	hypothetical protein	sly1003740	slr1438
sly1003730	sll1541	hypothetical protein	sly1003730	sll1541,slr1920
sly2002280	slr0357	histidyl-tRNA synthetase	sly1030280,sly2002280	slr1423,slr0357,sll0909
sly2002290	sll0312	probable oligopeptides ABC transporter permease protein	sly2002290	sll0312
sly1003660	slr1164	ribonucleotide reductase subunit alpha	sly1003660	slr1164
sly1003650	ssl2148	hypothetical protein	sly1003650	ssl2148
sly1003720	slr0960	hypothetical protein	sly1003720	slr0960
sly1003710	slr0959	hypothetical protein	sly1003710	slr0959
sly1003690	sll0905	hypothetical protein	sly1003690,sly1013080	sll0905
sly4001130	sll7044	hypothetical protein	sly4001130	sll7044,slr8015
sly4001140	slr7057	hypothetical protein	sly4001140	slr7057,sll8040
sly4001110	ssl7042	hypothetical protein	sly4001110	ssl7042
sly4001120	sll7043	hypothetical protein	sly4001120	sll7043,sll1652
sly2002340	sll1433	hypothetical protein	sly1014360,sly2002340	ssl1918,sll1433,sll0428
sly4001070	sll0525	hypothetical protein	sly4001070,sly2002660	sll0525,sll0205,sll1092,ssr0756
sly4001080	slr0810	hypothetical protein	sly1010590,sly1010600,sly4001080,sly3000710	sll1691,ssr2227,slr0810,sll0368,sll1542,ssl1923,ssl2420
sly1018710	sll1743	50S ribosomal protein L11	sly1018710	sll1743
sly1018720	sll1744	50S ribosomal protein L1	sly5000060,sly5000070,sly5000400,sly5000410,sly1000340,sly1000430,sly1001030,sly1001180,sly1001800,sly1001870,sly1002200,sly1003240,sly1004060,sly1004340,sly1005210,sly1005550,sly1005990,sly1007070,sly1007240,sly1007250,sly1008350,sly1008870,sly1009000,sly1009860,sly1010010,sly1010020,sly1010110,sly1010360,sly1011100,sly1011180,sly1012620,sly1012690,sly1013720,sly1013800,sly1014000,sly1014330,sly…	sll1590,sll1592,sll0797,sll0798,slr0533,slr1798,sll0474,sll1673,sll0779,slr0829,slr1760,slr1047,slr1657,slr0687,sll1330,slr0842,slr0947,sll1871,sll0865,slr1909,slr1212,slr2077,slr1837,sll0750,sll1905,slr1414,slr1759,slr0210,slr1593,slr6040,sll0789,sll1228,sll1229,sll1124,sll0698,sll0337,slr0081,sll0649,slr1783,sll1683,sll0873,sll0267,slr0115,sll1170,slr1584,sll0396,slr6001,slr0640,sll1555,slr1692…
sly1018670	slr1826	hypothetical protein	sly1018670	slr1826
sly1018680	sll1740	50S ribosomal protein L19	sly1018680	sll1740
sly1018690	ssl3335	preprotein translocase SecE subunit	sly1018690	ssl3335
sly1018700	sll1742	transcription antitermination protein NusG	sly1018700	sll1742
sly1018630	sll1738	hypothetical protein	sly1018630	sll1738
sly1018640	sll1739	hypothetical protein	sly1018640	sll1739
sly1018650	slr1827	hypothetical protein	sly1018650	slr1827
sly1028640	sll0825	polyA polymerase	sly1028640	sll0825
sly1028630	ssr1425	hypothetical protein YCF34	sly1028630	ssr1425
sly1028680	slr0697	5-oxoprolinase homolog	sly1028680	slr0697
sly1028670	ssr1169	stress induced hydrophobic peptide homolog	sly1028670	ssr1169
sly1005240	slr1838	carbon dioxide concentrating mechanism protein CcmK homolog 3, putative carboxysome assembly protein	sly1005240	slr1838
sly1028690	slr0698	hypothetical protein	sly5000060,sly5000070,sly5000400,sly5000410,sly1000340,sly1000430,sly1001030,sly1001180,sly1001800,sly1001870,sly1002200,sly1003240,sly1004060,sly1004340,sly1005210,sly1005550,sly1005990,sly1007070,sly1007240,sly1007250,sly1008350,sly1008870,sly1009000,sly1009860,sly1010010,sly1010020,sly1010110,sly1010360,sly1011100,sly1011180,sly1012620,sly1012690,sly1013720,sly1013800,sly1014000,sly1014330,sly…	sll1590,sll1592,sll0797,sll0798,slr0533,slr1798,sll0474,sll1673,sll0779,slr0829,slr1760,slr1047,slr1657,slr0687,sll1330,slr0842,slr0947,sll1871,sll0865,slr1909,slr1212,slr2077,slr1837,sll0750,sll1905,slr1414,slr1759,slr0210,slr1593,slr6040,sll0789,sll1228,sll1229,sll1124,sll0698,sll0337,slr0081,sll0649,slr1783,sll1683,sll0873,sll0267,slr0115,sll1170,slr1584,sll0396,slr6001,slr0640,sll1555,slr1692…
sly1005220	sll1721	pyruvate dehydrogenase E1 component, beta subun it	sly1005220	sll1721,slr6101
sly1005210	slr1837	two-component system response regulator OmpR su bfamily	sly5000060,sly5000070,sly5000400,sly5000410,sly1000340,sly1000430,sly1001030,sly1001180,sly1001800,sly1001870,sly1002200,sly1003240,sly1004060,sly1004340,sly1005210,sly1005550,sly1005990,sly1007070,sly1007240,sly1007250,sly1008350,sly1008870,sly1009000,sly1009860,sly1010010,sly1010020,sly1010110,sly1010360,sly1011100,sly1011180,sly1012620,sly1012690,sly1013720,sly1013800,sly1014000,sly1014330,sly…	sll1590,sll1592,sll0797,sll0798,slr0533,slr1798,sll0474,sll1673,sll0779,slr0829,slr1760,slr1047,slr1657,slr0687,sll1330,slr0842,slr0947,sll1871,sll0865,slr1909,slr1212,slr2077,slr1837,sll0750,sll1905,slr1414,slr1759,slr0210,slr1593,slr6040,sll0789,sll1228,sll1229,sll1124,sll0698,sll0337,slr0081,sll0649,slr1783,sll1683,sll0873,sll0267,slr0115,sll1170,slr1584,sll0396,slr6001,slr0640,sll1555,slr1692…
sly1005200	sll1722	hypothetical protein	sly1005200	sll1722
sly1005190	sll1723	probable glycosyltransferase	sly1001430,sly1002370,sly1002400,sly1002570,sly1003440,sly1004260,sly1004540,sly1005080,sly1005110,sly1005180,sly1005190,sly1005640,sly1006360,sly1006550,sly1006570,sly1006800,sly1007300,sly1007730,sly1009260,sly1010030,sly1010550,sly1011740,sly1012100,sly1012490,sly1013710,sly1013840,sly1014920,sly1015050,sly1015060,sly1015070,sly1015090,sly1015110,sly1015150,sly1015180,sly1015190,sly1015270,sly…	sll1534,sll0499,slr1566,slr1706,sll1377,sll1971,sll1457,slr2048,sll1724,sll1723,slr0344,slr1943,sll0945,slr0626,sll0244,sll0501,slr0751,sll1540,sll1231,slr1816,slr1890,sll1251,slr0171,sll1466,sll0837,slr0384,slr1644,slr0092,sll1664,slr2120,sll1004,sll5043,slr2116,slr5054,sll1020,slr1064,sll0380,slr1076,sll0071,slr1508,slr1066,sll5050,slr1077,sll5048,slr1166,slr1167,slr1063,slr1537,slr1065,slr2126…
sly1005180	sll1724	probable glycosyltransferase	sly1001430,sly1002370,sly1002400,sly1002570,sly1003440,sly1004260,sly1004540,sly1005080,sly1005110,sly1005180,sly1005190,sly1005640,sly1006360,sly1006550,sly1006570,sly1006800,sly1007300,sly1007730,sly1009260,sly1010030,sly1010550,sly1011740,sly1012100,sly1012490,sly1013710,sly1013840,sly1014920,sly1015050,sly1015060,sly1015070,sly1015090,sly1015110,sly1015150,sly1015180,sly1015190,sly1015270,sly…	sll1534,sll0499,slr1566,slr1706,sll1377,sll1971,sll1457,slr2048,sll1724,sll1723,slr0344,slr1943,sll0945,slr0626,sll0244,sll0501,slr0751,sll1540,sll1231,slr1816,slr1890,sll1251,slr0171,sll1466,sll0837,slr0384,slr1644,slr0092,sll1664,slr2120,sll1004,sll5043,slr2116,slr5054,sll1020,slr1064,sll0380,slr1076,sll0071,slr1508,slr1066,sll5050,slr1077,sll5048,slr1166,slr1167,slr1063,slr1537,slr1065,slr2126…
sly1005170	sll1725	ATP-binding protein of ABC transporter	sly1000790,sly1001900,sly1002180,sly1002360,sly1003000,sly1003270,sly1003890,sly1004760,sly1004810,sly1005040,sly1005170,sly1005320,sly1005330,sly1005960,sly1007010,sly1008810,sly1009390,sly1012880,sly1013470,sly1013480,sly1014350,sly1015460,sly1015490,sly1016010,sly1016840,sly1016850,sly1019250,sly1019450,sly1019590,sly1020160,sly1020810,sly1020820,sly1021090,sly1021920,sly1022070,sly1022780,sly…	slr5023,slr0354,slr1224,sll0912,slr0544,slr1250,sll1870,slr0864,slr1455,sll0385,slr2044,sll1725,slr1844,sll0374,slr0467,sll1041,sll0575,slr0615,sll1599,sll0683,sll0684,sll1001,slr2019,sll1180,slr1651,slr1488,slr1494,ssr3570,slr0251,sll1276,sll1277,slr1149,slr1735,sll1452,sll1453,sll0182,sll1082,sll0484,slr0044,slr0043,sll1878,sll0240,sll0739,slr0982,slr7092,slr1318,sll1623,slr0075,slr7016,slr7071…
sly1005160	sll1726	hypothetical protein	sly1005160	sll1726
sly2001370	slr0687	probable two-component response regulator	sly5000060,sly5000070,sly5000400,sly5000410,sly1000340,sly1000430,sly1001030,sly1001180,sly1001800,sly1001870,sly1002200,sly1003240,sly1004060,sly1004340,sly1005210,sly1005550,sly1005990,sly1007070,sly1007240,sly1007250,sly1008350,sly1008870,sly1009000,sly1009860,sly1010010,sly1010020,sly1010110,sly1010360,sly1011100,sly1011180,sly1012620,sly1012690,sly1013720,sly1013800,sly1014000,sly1014330,sly…	sll1590,sll1592,sll0797,sll0798,slr0533,slr1798,sll0474,sll1673,sll0779,slr0829,slr1760,slr1047,slr1657,slr0687,sll1330,slr0842,slr0947,sll1871,sll0865,slr1909,slr1212,slr2077,slr1837,sll0750,sll1905,slr1414,slr1759,slr0210,slr1593,slr6040,sll0789,sll1228,sll1229,sll1124,sll0698,sll0337,slr0081,sll0649,slr1783,sll1683,sll0873,sll0267,slr0115,sll1170,slr1584,sll0396,slr6001,slr0640,sll1555,slr1692…
sly1015500	slr0977	ABC transporter, permease component	sly5000220,sly1000250,sly1008590,sly1008820,sly1011140,sly1015500,sly1017510,sly1017550,sly1024450,sly1028940,sly1029030	slr1604,slr1390,slr0228,sll1463,slr0480,slr0374,slr0156,slr2107,sll0535,sll0574,slr0977,slr0870
sly1015510	slr0976	hypothetical protein	sly1004990,sly1009090,sly1015510,sly1020710,sly2000470,sly2002220	sll1461,slr0976,slr1095,sll0995,slr1752,slr1859,slr1612,ssr2708,ssr2710,ssr2711
sly1015520	sll0923	hypothetical protein	sly1015520	sll0923,sll5052
sly1015530	sll0924	hypothetical protein	sly1015530	sll0924
sly1015540	slr0975	hypothetical protein	sly1015540	slr0975
sly1013110	slr0495	HetI protein homolog	sly1013110	slr0495
sly1013120	sll0455	homoserine dehydrogenase	sly1013120	sll0455
sly1013090	sll0454	phenylalanyl-tRNA synthetase alpha chain	sly1013090	sll0454
sly1013100	slr0496	hypothetical protein	sly1013100	slr0496
sly1013070	sll0691	hypothetical protein	sly1013070	sll0691
sly2002480	slr0520	phosphoribosyl formylglycinamidine synthase	sly2002480	slr0520
sly1013050	sll1084	hypothetical protein	sly1013050	sll1084
sly2002490	slr0521	hypothetical protein	sly2002490	slr0521
sly1013130	sll0456	hypothetical protein	sly1013130	sll0456
sly3001770	slr0679	sun protein	sly3001770	slr0679,sll8025
sly3001780	slr0680	hypothetical protein	sly3001780	slr0680
sly3001750	slr0677	biopolymer transport ExbB like protein	sly3001750	slr0677
sly3001760	slr0678	biopolymer transport ExbD like protein	sly3001760	slr0678
sly3001810	slr0682	histidinol dehydrogenase	sly3001810	slr0682
sly3001820	sll0314	periplasmic protein, function unknown	sly1001430,sly1002370,sly1002400,sly1002570,sly1003440,sly1004260,sly1004540,sly1005080,sly1005110,sly1005180,sly1005190,sly1005640,sly1006360,sly1006550,sly1006570,sly1006800,sly1007300,sly1007730,sly1009260,sly1010030,sly1010550,sly1011740,sly1012100,sly1012490,sly1013710,sly1013840,sly1014920,sly1015050,sly1015060,sly1015070,sly1015090,sly1015110,sly1015150,sly1015180,sly1015190,sly1015270,sly…	sll1534,sll0499,slr1566,slr1706,sll1377,sll1971,sll1457,slr2048,sll1724,sll1723,slr0344,slr1943,sll0945,slr0626,sll0244,sll0501,slr0751,sll1540,sll1231,slr1816,slr1890,sll1251,slr0171,sll1466,sll0837,slr0384,slr1644,slr0092,sll1664,slr2120,sll1004,sll5043,slr2116,slr5054,sll1020,slr1064,sll0380,slr1076,sll0071,slr1508,slr1066,sll5050,slr1077,sll5048,slr1166,slr1167,slr1063,slr1537,slr1065,slr2126…
sly3001790	slr0681	probable sodium/calcium exchanger protein	sly3001790	slr0681
sly3001830	slr0354	ATP-binding protein of ABC transporter	sly1000790,sly1001900,sly1002180,sly1002360,sly1003000,sly1003270,sly1003890,sly1004760,sly1004810,sly1005040,sly1005170,sly1005320,sly1005330,sly1005960,sly1007010,sly1008810,sly1009390,sly1012880,sly1013470,sly1013480,sly1014350,sly1015460,sly1015490,sly1016010,sly1016840,sly1016850,sly1019250,sly1019450,sly1019590,sly1020160,sly1020810,sly1020820,sly1021090,sly1021920,sly1022070,sly1022780,sly…	slr5023,slr0354,slr1224,sll0912,slr0544,slr1250,sll1870,slr0864,slr1455,sll0385,slr2044,sll1725,slr1844,sll0374,slr0467,sll1041,sll0575,slr0615,sll1599,sll0683,sll0684,sll1001,slr2019,sll1180,slr1651,slr1488,slr1494,ssr3570,slr0251,sll1276,sll1277,slr1149,slr1735,sll1452,sll1453,sll0182,sll1082,sll0484,slr0044,slr0043,sll1878,sll0240,sll0739,slr0982,slr7092,slr1318,sll1623,slr0075,slr7016,slr7071…
sly1017300	sll0936	putative oxidoreductase	sly1017300	sll0936
sly1017310	ssl1792	hypothetical protein	sly1017310	ssl1792
sly1017240	slr0962	hypothetical protein	sly1017240	slr0962
sly1017250	slr1867	anthranilate phosphoribosyltransferase	sly1017250	slr1867
sly1017260	sll1776	deoxyribose-phosphate aldolase	sly1017260	sll1776
sly1017270	slr0969	precorrin methylase	sly1017270	slr0969
sly1017320	sll0938	aspartate transaminase	sly1001700,sly1010500,sly1017320,sly1021020,sly1024490	sll1958,sll0006,sll0938,sll0402,slr0036,sll5086
sly1017330	sll0939	hypothetical protein	sly1016640,sly1017330	sll0939
sly1003030	slr2103	hypothetical protein	sly1003030	slr2103
sly1003000	slr1250	phosphate transport ATP-binding protein PstB ho molog	sly1000790,sly1001900,sly1002180,sly1002360,sly1003000,sly1003270,sly1003890,sly1004760,sly1004810,sly1005040,sly1005170,sly1005320,sly1005330,sly1005960,sly1007010,sly1008810,sly1009390,sly1012880,sly1013470,sly1013480,sly1014350,sly1015460,sly1015490,sly1016010,sly1016840,sly1016850,sly1019250,sly1019450,sly1019590,sly1020160,sly1020810,sly1020820,sly1021090,sly1021920,sly1022070,sly1022780,sly…	slr5023,slr0354,slr1224,sll0912,slr0544,slr1250,sll1870,slr0864,slr1455,sll0385,slr2044,sll1725,slr1844,sll0374,slr0467,sll1041,sll0575,slr0615,sll1599,sll0683,sll0684,sll1001,slr2019,sll1180,slr1651,slr1488,slr1494,ssr3570,slr0251,sll1276,sll1277,slr1149,slr1735,sll1452,sll1453,sll0182,sll1082,sll0484,slr0044,slr0043,sll1878,sll0240,sll0739,slr0982,slr7092,slr1318,sll1623,slr0075,slr7016,slr7071…
sly1002990	slr1249	phosphate transport system permease protein Pst A homolog	sly1002990	slr1249
sly1002980	slr1248	phosphate transport system permease protein Pst C homolog	sly1000550,sly1002980,sly1004770,sly1013460,sly1020800,sly1029590,sly4001610	slr0327,slr1248,slr1454,sll0682,sll1451,slr0041,sll0238
sly1002960	slr1247	phosphate-binding periplasmic protein precursor (PBP)	sly1002960	slr1247
sly3000450	sll1566	glucosylglycerolphosphate synthase	sly3000450	sll1566
sly1003050	slr2101	hypothetical protein	sly1003050	slr2101
sly1003040	slr2102	cell division protein FtsY	sly1003040	slr2102
sly1001440	sll1533	twitching mobility protein	sly1001440	sll1533
sly3000460	slr1670	hypothetical protein	sly3000460	slr1670
sly1001360	slr1940	periplasmic protein, function unknown	sly1001360	slr1940
sly1001390	sll1536	molybdopterin biosynthesis MoeB protein	sly1001390,sly1022660	sll1536,sll1547,sll6053
sly1001380	slr1939	hypothetical protein	sly1001380,sly1020100	slr1939,slr0241,sll1280
sly1001410	slr1629	ribosomal large subunit pseudouridine synthase D	sly1001410	slr1629
sly1001400	slr1628	hypothetical protein	sly1001400	slr1628
sly1001430	sll1534	probable glycosyltransferase	sly1001430,sly1002370,sly1002400,sly1002570,sly1003440,sly1004260,sly1004540,sly1005080,sly1005110,sly1005180,sly1005190,sly1005640,sly1006360,sly1006550,sly1006570,sly1006800,sly1007300,sly1007730,sly1009260,sly1010030,sly1010550,sly1011740,sly1012100,sly1012490,sly1013710,sly1013840,sly1014920,sly1015050,sly1015060,sly1015070,sly1015090,sly1015110,sly1015150,sly1015180,sly1015190,sly1015270,sly…	sll1534,sll0499,slr1566,slr1706,sll1377,sll1971,sll1457,slr2048,sll1724,sll1723,slr0344,slr1943,sll0945,slr0626,sll0244,sll0501,slr0751,sll1540,sll1231,slr1816,slr1890,sll1251,slr0171,sll1466,sll0837,slr0384,slr1644,slr0092,sll1664,slr2120,sll1004,sll5043,slr2116,slr5054,sll1020,slr1064,sll0380,slr1076,sll0071,slr1508,slr1066,sll5050,slr1077,sll5048,slr1166,slr1167,slr1063,slr1537,slr1065,slr2126…
sly1001420	sll1535	putative sugar transferase	sly1001420,sly1016710	sll1535,slr0820,sll5057
sly2002260	slr0522	hypothetical protein	sly2002260	slr0522
sly3000530	sll0996	hypothetical protein	sly3000530	sll0996
sly2001330	ssr1155	hypothetical protein	sly2001330	ssr1155,ssl3446
sly3000540	slr1020	sulfolipid biosynthesis protein SqdB	sly3000540	slr1020,slr0272
sly2002270	slr0358	hypothetical protein	sly2002270	slr0358
sly1011340	slr0329	glucokinase	sly1011340	slr0329
sly1011310	sll1509	hypothetical protein YCF20	sly1011310	sll1509
sly1011320	sll1510	hypothetical protein	sly1011320	sll1510
sly1011290	slr1600	hypothetical protein	sly1011290	slr1600
sly1011300	slr1599	hypothetical protein	sly1007920,sly1011300	slr1875,slr1599,slr1182
sly1011270	slr1601	hypothetical protein	sly1011270	slr1601
sly2001320	slr0689	hypothetical protein	sly2001320	slr0689
sly1011260	sll1508	UDP-3-0-acyl N-acetylglcosamine deacetylase	sly1011260	sll1508
sly2002320	slr1364	biotin synthetase	sly2002320	slr1364,ssr6048
sly3000560	sll1020	probable glycosyltransferase	sly1001430,sly1002370,sly1002400,sly1002570,sly1003440,sly1004260,sly1004540,sly1005080,sly1005110,sly1005180,sly1005190,sly1005640,sly1006360,sly1006550,sly1006570,sly1006800,sly1007300,sly1007730,sly1009260,sly1010030,sly1010550,sly1011740,sly1012100,sly1012490,sly1013710,sly1013840,sly1014920,sly1015050,sly1015060,sly1015070,sly1015090,sly1015110,sly1015150,sly1015180,sly1015190,sly1015270,sly…	sll1534,sll0499,slr1566,slr1706,sll1377,sll1971,sll1457,slr2048,sll1724,sll1723,slr0344,slr1943,sll0945,slr0626,sll0244,sll0501,slr0751,sll1540,sll1231,slr1816,slr1890,sll1251,slr0171,sll1466,sll0837,slr0384,slr1644,slr0092,sll1664,slr2120,sll1004,sll5043,slr2116,slr5054,sll1020,slr1064,sll0380,slr1076,sll0071,slr1508,slr1066,sll5050,slr1077,sll5048,slr1166,slr1167,slr1063,slr1537,slr1065,slr2126…
sly3000320	slr1434	pyridine nucleotide transhydrogenase beta subun it	sly3000320	slr1434
sly1000450	sll0658	hypothetical protein	sly5000390,sly1000450,sly1000460	sll0658
sly1000440	sll0659	hypothetical protein	sly1000440	sll0659
sly1000390	sll0514	hypothetical protein	sly1000390	sll0514
sly1000370	sml0013	hypothetical protein	sly1000370	sml0013
sly1000430	slr1798	hypothetical protein	sly5000060,sly5000070,sly5000400,sly5000410,sly1000340,sly1000430,sly1001030,sly1001180,sly1001800,sly1001870,sly1002200,sly1003240,sly1004060,sly1004340,sly1005210,sly1005550,sly1005990,sly1007070,sly1007240,sly1007250,sly1008350,sly1008870,sly1009000,sly1009860,sly1010010,sly1010020,sly1010110,sly1010360,sly1011100,sly1011180,sly1012620,sly1012690,sly1013720,sly1013800,sly1014000,sly1014330,sly…	sll1590,sll1592,sll0797,sll0798,slr0533,slr1798,sll0474,sll1673,sll0779,slr0829,slr1760,slr1047,slr1657,slr0687,sll1330,slr0842,slr0947,sll1871,sll0865,slr1909,slr1212,slr2077,slr1837,sll0750,sll1905,slr1414,slr1759,slr0210,slr1593,slr6040,sll0789,sll1228,sll1229,sll1124,sll0698,sll0337,slr0081,sll0649,slr1783,sll1683,sll0873,sll0267,slr0115,sll1170,slr1584,sll0396,slr6001,slr0640,sll1555,slr1692…
sly1000410	sll1662	probable prephenate dehydratase	sly1000410	sll1662
sly1000400	sll1663	phycocyanin alpha phycocyanobilin lyase related protein	sly1000400	sll1663
sly1009570	slr0526	3-methyl-2-oxobutanoate hydroxymethyltransferas e	sly1001540,sly1009570,sly1012350	sll1399,slr0526,slr1675,sll5004
sly1009580	slr0525	Mg-protoporphyrin IX methyl transferase	sly1001950,sly1008390,sly1009580,sly1010630,sly1010830,sly1014950,sly1015410,sly1015420,sly1017650,sly1023060,sly1023120,sly1024820,sly1026120,sly1026530,sly1026840,sly1027340,sly1028930,sly1029340,sly4000160,sly2000900,sly2001130,sly2001520,sly2001940,sly2002190,sly3001530	sll0564,slr0089,slr1763,slr0525,sll1693,sll0829,sll1526,sll0487,slr1618,sll0418,slr0482,sll1300,sll1407,slr1071,slr1039,slr1368,slr0608,slr1870,sll1909,slr0303,slr0407,slr1183,slr1115,slr0401,slr1117,slr1610,slr1815,slr8021,sll5122
sly1009610	sll0026	NADH dehydrogenase subunit 5 (involved in const itutive, low affinity CO2 uptake)	sly1009610	sll0026
sly1009620	sll0027	NADH dehydrogenase subunit 4 (involved in const itutive, low affinity CO2 uptake)	sly1009620	sll0027
sly1009590	sll0518	hypothetical protein	sly1009590	sll0518
sly1009630	ssl2153	probable ribose phosphate isomerase B	sly1009630	ssl2153
sly1009640	slr1160	periplasmic protein, function unknown	sly1009640	slr1160
sly1009240	slr1627	hypothetical protein	sly1009240	slr1627
sly1009230	slr1626	dihydroneopterin aldolase	sly1009230	slr1626
sly2001290	sll1890	cobalt-chelatase subunit CobN-like protein	sly2001290	sll1890
sly1009170	slr0395	nitrate assimilation transcriptional activator, LysR family protein	sly1001780,sly1003180,sly1004830,sly1008740,sly1009170,sly1019030,sly1029560	sll1594,sll0030,sll0998,slr0395,slr1245
sly1009160	slr0394	phosphoglycerate kinase	sly1009160	slr0394
sly1009150	sll0364	hypothetical protein	sly1009150	sll0364
sly1009220	sll1537	similar to mutator MutT protein	sly1009220	sll1537
sly1009210	sll1538	similar to beta-hexosaminidase a precursor	sly1009210	sll1538
sly1009200	slr0981	hypothetical protein	sly1003870,sly1009200,sly1015430,sly1029170,sly2001120	sll0740,slr2092,sll0488,slr0981,slr0885,slr0300,sll1938,ssr3550
sly1009190	sll0329	6-phosphogluconate dehydrogenase	sly1009190,sly1025130	sll0329,slr2081,sll1272,slr0229
sly1026310	sll0443	hypothetical protein	sly1001050,sly1001340,sly1005410,sly1005430,sly1010040,sly1013340,sly1015690,sly1016600,sly1024980,sly1026310,sly1027800,sly2002250	slr0517,ssr3572,ssl2921,sll1233,sll1552,slr0853,sll1469,slr1501,slr1906,sll0443,sll0310,sll6060,sll7050,slr8036,slr8037,ssr2755,sll7030
sly2002310	slr1363	hypothetical protein	sly2002310	slr1363
sly1025930	sll1911	hypothetical protein	sly1025930	sll1911
sly2001280	slr1969	two-component sensor histidine kinase	sly5000060,sly5000070,sly5000400,sly5000410,sly1000340,sly1000430,sly1001030,sly1001180,sly1001800,sly1001870,sly1002200,sly1003240,sly1004060,sly1004340,sly1005210,sly1005550,sly1005990,sly1007070,sly1007240,sly1007250,sly1008350,sly1008870,sly1009000,sly1009860,sly1010010,sly1010020,sly1010110,sly1010360,sly1011100,sly1011180,sly1012620,sly1012690,sly1013720,sly1013800,sly1014000,sly1014330,sly…	sll1590,sll1592,sll0797,sll0798,slr0533,slr1798,sll0474,sll1673,sll0779,slr0829,slr1760,slr1047,slr1657,slr0687,sll1330,slr0842,slr0947,sll1871,sll0865,slr1909,slr1212,slr2077,slr1837,sll0750,sll1905,slr1414,slr1759,slr0210,slr1593,slr6040,sll0789,sll1228,sll1229,sll1124,sll0698,sll0337,slr0081,sll0649,slr1783,sll1683,sll0873,sll0267,slr0115,sll1170,slr1584,sll0396,slr6001,slr0640,sll1555,slr1692…
sly1025920	sll1912	hypothetical protein	sly1025920,sly4001030	sll1912,slr1327,sll8027,ssl7046
sly2001160	sll0485	two-component response regulator NarL subfamily	sly2001160	sll0485
sly4000700	slr6090	hypothetical protein	sly5000440,sly4000700	slr6090,slr6031
sly1025970	slr2031	putative PP2C-type protein phosphatase, gene re quired to recover from the nitrogen or sulfate starvation induced stationary phase	sly1025970	slr2031
sly2001180	sll1485	hypothetical protein	sly2001180	sll1485
sly1024060	slr0580	aluminum resistance protein homolog	sly1024060	slr0580
sly1024070	slr0581	hypothetical protein	sly1024070	slr0581
sly1020610	sll0761	hypothetical protein	sly1020610	sll0761
sly1020620	sll0762	hypothetical protein	sly1020620	sll0762,sll0763
sly1024030	sll0542	acetyl-coenzyme A synthetase	sly1023910,sly1024030	sll0542
sly1024040	slr0579	hypothetical protein	sly1024040	slr0579
sly1024050	sll0541	acyl-lipid desaturase (delta 9)	sly1024050	sll0541
[truncated: 839 more rows]

## Sheet: Table_S5_unique_genes_6803
gene ID	gene product	comment	reference	amino acid sequence
norf2	CHP	novel ORF conserved in non-cyanobacteria	Mitschke et al., 2011a	MYAIEFEADLQDGVLTIPDHYKSLKNQHVRVVIMLDGHGNELELRALSDHSATLIDEWHDPSEDDVWI
norf3	CHP	pseudogene ISY120 transposase	Mitschke et al., 2011a	LEALSITAEEHPDTFHGISKRETVGIERNNSDNRH+FARFHRRTKVVSRSAHMVDITMEIFAKFRVNGSMELLPNWYFSLLS
norf5	NA	novel ORF similar to ssr2549, sll1954, ssr0759	Mitschke et al., 2011a	MPNFQTFVAIVTTLLVFLTGVGLKYDTIYLRNYEISIPQWAEFSFPGLTFSPVQLVFRGYLNPLFLQCILLPLFMPSFYRLGISCSVYLYRRNH
norf7	Slr1003	novel ORF similar to ssl7074, conserved in cyanobacteria	Mitschke et al., 2011a	MATIETDLKDILAKIDERLDRIERKLEALPRIEEKLEGLNGRVNRLEDSQNRQIWALH
sgl0001	triphosphate tunnel metalloenzyme (TTM)-like phosphatase superfamily protein			MELTYTGEKISLLPWIGEEVTDDARYYNVNLAQHPYKNW
sll0010	unknown protein			MIKIRGFPAHKKVKLFRVTVSPHRTEFVVTNYLSQDSTQATREECRVRWKIEHFHRELKQLTGVEACQCRKGPIQRNHIHCALQVWNFLRRQAVNSPLTVYEISHQPWSDFLHQQLRSPALKFSFA
sll0012	putative transposase [ISY523f: 2482725 - 248359 5]			MIIREFYSTDITDSQWQLVEPHLPKAKTGGRKRKTSLREILNAIFYMLRTGCAWRLLPHDFPKWRTVYGYFQPWHEDGTWKKLNRIFREKVRLKAGRNTHPSAGCLDSQSLKKAGTGQETGYDGGKKVNGRKRTILVDTMGLLLDVVVHGAHRSDHQGLILLATWFAPLWQCLQVIWTDSTFGGKDFIYWVEHTFGWNLNVVSKKQGQKGFEVLPRRWVVERTFAWFGRYRRLSKDYEYLPTTSETMLYVAMVHLMLQRLA
sll0092	putative transposase [ISY391c: 2997600 - 299898 9]			MTKTREAKKTVQCVDTYSELYKDIFPEVRSYESFRYIIVGILSDIKRKSLPAIASSLELKNEQGLLHFMTDSPWELKELEKRRLNIILEVLEGREIIVIIDETGDPKKGKITDYVKRQYIGNLGKIESGIVSVNAYVYCDGVTFPLESKVFKPKERLKEGDKYKTKPELAVEIIKELEESSFKIKRIVSDSLYGESHSNFISAVEELKIEYAVGSGAIMGSGFQRKLK
sll0140	unknown protein			MPLSSICPAIATNGHNLSIPWTSLPKFANLLGVFTEKKWTEDNWHRDDWNRPPQRWVL
sll0161	putative transposase [ISY523p: 2328180 - 232905 0]			MPTLVLVVWTHSQSVRKAGAGQESGYDGGKKVNGRKRTILVDTMGLLLDVVAHSAHRSDHQGLTLLGTWFAPLWQCLQLIWTDSTFGSKNFTAWVNETFG
sll0178	hypothetical protein			MSQQNYNWKRFWCPRSGNISLRDGGYLDDPNTKWGKACNPDLVSLEDIAEIPCLVLLGEPGVGKTHELEKLQRFTEETICEYSKVLGLNLRTFTNLKEDLFRDKTFSDWLEGHYHLHLFLDSLDEGLLNVKSLAIGLVDEFKKPKYRSHINRLHLRLTCRTLAFPSILEEALKALWEESNFAIYELAPLRRIDVINAVEAEGFSSDDFLKAINQRDIVPLAIKPISLGFLLNTYRRHNSQFPPEQKRYESYLEGCKCLCEEVSKCRHALKETGNLDIDQRLIVAARIAAVTIFANRFAVWIDVEQGQVPAEDVPRQKLCFGYEESNGREFEITQEVIQEVLDTGLFSSRGLHRMGWAHQTYAEFFAAWYLTQRNIDLSKIKTLLYSSADSTPKLIPQLH…
sll0181	unknown protein			MNINKGKVTYFNGFYFRGRTEAAWASIFRMIGAFFEYEPKTFKLPNRELYVPDFYFPKLDFWVEVKCEPPNDRSINQIFELSRITKLPCFILYGIPCFQMFSDAKVLTNFGITYFTPPDEKICIYSGKLSHGLKSMFEAISLINDMNILNFENLVIQATNLIKEENSGPRKIDEMTIQYLVNSQKWFRINDENERLDALQKCLLESD
sll0191	unknown protein			MAGIFTEFKHHSVDKLVAKAEEKIRRLQSQYPQINLSLSEPTLHQQSESIFLPGTYGEIKNFLSPEENQKIITEAIDKKEEYIKSNTTTKANQYRQSYVLFSQKIPALSALIRERIKQKLPELLGQLNFSPFEVAEIELQLTAHNDGCYYRIHNDAGSEKTASRQITYVYYFYQEPKAFSGGELRLYDTELKNNTITTHPKFQTITPINNSIIFFNSRCRHEVMSVVCPSREFAHSRFTVNGWIRKKMN
sll0200	putative transposase [ISY100s: 2524547 - 252549 2]			MAYSLDLRQRVVAYIEAGGKITEASKIYKIGKASIYRWLNRVDLSPTKVERRHRKLDWEALKKDVEENPDARLIDRAKKFGVRPSAVYYALKKMKINRKKKNYVIEKETGRNELSTIEC
sll0201	putative transposase [ISY100s: 2524547 - 252549 2]			MLRELIKLYGSQAIVYIDESGFEAIQACIYAWSKKGKKVYGDRQGKRGVRENLVAGRRKGKKDLIAPMVFTGSLNAEGFEGWLKLYLLPSLDIPSILIMDNAPIHRKTAIKELAKEAGHEVLFLPKYSPDLNDIEHDFSALKRARMYAPIDTSLDEIIRSYCGV
sll0217	flavoprotein Flv2	sll0217, sll0218 and sll0219 constitute an operon for photoprotection of PSII		MVTLIDSPTSAAVQPRLTLQTADIAAHTTAIRCLDWDRDRFDIEFELRHGTTYNSFLIRGEKTALIDTSHRKFEAVYLQLLQDLVDLRSLDYLIVNHTEPDHSGLIPDLLELAPQVTVVGSKVAIQFLEKLVHRPFESQIVKSGHSLDLGQGHELQFISAPNLHWPDTILTYDSGTQVLYTCDVFGMHYCDDSLFDETPERLEPDFQYYYNCLMGSNARSVLMALKRIAPLQVVLVATGHGPLLQHHISHWLGQYDAWSQNQVKAETFVALFYVDGYGVSDRLVQTIADGISKTGVAIELVDLSVADTHEVRTLAQCAAGLVVGMPPQSSTSTTLDPLLGTILAAVHPKQVIGLFESGGGQDEPIYPLRNRFQELGLQEAFEPILLKTEPTAATDQLCR…
sll0218	hypothetical protein	sll0217, sll0218 and sll0219 constitute an operon for photoprotection of PSII		MQLLSTNVDSDAKPTLLYFSRAVVVRLLETVQDFIVISLCVGLFSFMVMQLREMFVSLFPPLDFPRVTADILFLLILVELFRLLIIYLQEHRVSIGVAVEVSIVSVLREIIVRGVLEVPWEQVLAACSFLLILGVLLVVRVWLPPTFEGVDPEREISRRHQIRQSGKESPSI
sll0219	flavoprotein Flv4	sll0217, sll0218 and sll0219 constitute an operon for photoprotection of PSII		MISPIGGLSQALHSPSDSIFVASLPRDIQVAEIAPQTKVLRSRLWDRLKFEVEYGRRRGTTSNSYLIQADHTALIDPPGESFCDLYLAELPKYLDLAQLDYIVASHVNPNRMVTLEQLLRRATKAKLICSRPAAKVLKATFPHWEERFQTVRSQDMLDLGRGHKLQLMTLPTPRWPDGLCAYDAGSQILFSDKLFGTHVCGDAIFDEDWRQLGGDRRFYFDCLHAPQTRQVETALDQFDPLTLKMIAPGHGPLVRFSLSRLYSDYRQWCQQQPSQTLKVALIYASAYGNTATMARAIAQGLVKAGVAVETINCEIAEPNEIVEAIQACDGFIVGSPTLGSHAPVQIQTALGIVLSSATKTKLAGVFGSYGWSGEAIDLIENKLKDGGYRFGFEAIRIQF…
sll0238	unknown protein			MRSPTSFGGYWEKLGLVVSALVIFSPLLALVIGAFMGIMAGHLDWLALALPWGRRGHLLWQSVKLAAVVAIAGTVVGAMIACLGWQYQAVRRWRWCLLPLLFIPPYIHALAWSKLGTVLGKTLTLVGINGDILPPWWGGAGIELMAWLPLAVGLTLIGFLAVPLDTIEAARLLAQDEQVLQKVVLPLAMPSFWASGALLFLLSLTDYSIPSLFGVSSYALEIFAEYSASNEPIRAFFLAIPLLLISALGIISLQTPLQQTLQKRIQCPAWQIPWQWPRWLLAFQAIAMGLGLFQIIVPVGSLALINFQEGGYPLSILESALPEAGVTLGLASSTAILSLPLALVINVSLQRESPWQWFVWTLLIGALVLPAPLVGVGLIALGYAPWGNPFYGGLAMPIL…
sll0240	ABC transporter ATP-binding protein			MIRVEQVSKTYGSVAVLRQLCLTIPPGGKTAILGRSGSGKTTLLRLIAGLDRLDGGEIYLGDRQVSCPQHYLPPHQRGIGFVFQSPALWPHLTVQQNIAFGLAHLSKTEQQERIEPLLARLAIAPLIDRYPHQLSGGEAKRVAFARTLAPRPPFLLLDEPLSNLDQGLKEELLTYLQDYLDFTQACTLYVTHDLAEAQFLTSDIQLLRDGQLVPHSNP
sll0241	unknown protein			MKMKPWRFLLLLGIFVILSVELLGLMRRNFQSKRRPGWQIIRPPHEVSALVLQNQILWSGGKDGVVGIDIQKREIVKTITCDPPVNFVQALVLDRQNWLWIAHNKGLSYYDGQRCQAYQSDDSRFREPINTLYLDRQGQLWIGTWQGAAVKEKAGWRWLGMADGLPDLMINLIAQDSQGGMWFGSSVAPRGGLNYCLKKTCQKFSTSNGLPHNNITSLWIKDSNKVWVGTGFFDRGGAAQLEANNSGWVVRKTLTAANGLAGAKVRSIYQDRQGVLWLGSENDGLARLAGENWLTLTEADGLANQEVKVMLEDQAGNFWIGTKDGVNYIPAEQLLKLGDK
sll0242	unknown protein			MDFVEAEQMYYDWCQQLHERHISATEFTAWLDRLRVQDAQGNWWHIEHPGGMWLCWNGQAWERKNPPKEATDSPPGTALTQQMKEPQNLGQLLGWLAGSVLKGIPKQIVLGIFLIVIVWLLHLFLLVVVNDGFNLTGTNPWFDSVLVLGGEVIAGSLFWIFTGILLSQLIHGTLGQYLKAITSFPATVVSFCQQSSQFKAPILWLGFSGALVFALLFGNLLVSLQILLFTLVALQESTHFLRLVLKLSWQDAQKLIRKGKSLHPLTSDQCQQLLSGMAVGFGLAALLLWLAPSLLRLFFIAAIAVTLWQFFSGKRSTTSALSLFIIFTAGSLTLGQMEPVWADDGGWAECGQSLQTWIQCGGTDQAILNSGLAGLAIWLGWILGGLQIPSASMASSGVI…
sll0243	unknown protein			MIDFIKKKESLLIPRKSINLLISHFRLPLSILGKVFVETEENINQDDTSVDQWINSSSPLDQEIINWISFLANPLLLADIRIYYHQISQLRTWALTGKIEDDAPWLFIAPVNDGQDYKIQPVEGRDVLVNSLFAYIEPGSPIWETDVSFQCTLTEFSVLVALVDIYSRIQYASLILHQPVPLSISIEDLLQAYDNVTEYEDQRYLFWSIIHFLPQELQTIDQSTFLNTIKRLTQRQLIESDGDKIAWTESGLFLISSLHRRLCILAIDLLGYNETNLLGRQGALLIRAENSLWFFDIDPSPNGLVSVVSISLDKAYELLDEIFTPVGKPQIDSYSQSLGTQTTSSSLEPLPGASTPNYCQACHQSLQEGDKFCTHCGTSVAVMEPPKPQICPQCGHTPT…
sll0280	unknown protein			MEKDHCSLDYYRQRLGQLSPVSAKRKQILRQIFSEVVRIAGDDVNLQLQLLIEQAKKLSGDGLDPIQKTLCEREILAQAMGILEASEKLWRNYEEQYQDAYAEAWLKTLEYFYRRYRDYNAQQAQVATWLNFRLKNEFKTQREKQYQQRQQVQSSTSEDDREDLLAMITSPSYGQDADIMRRGIEDWLQLEEELVGVTVKNQPTITAQLLLQKRFIEEVEWNQLAKEYGVAIATLSSFYERQCRGRLIAFMESNYDFIQPDTPINPCEHLRGLLGKKELRQNQFEQQLQEWIETESTLRELRLAQKPGITGQRLLQELLLTIRKPRQGLTQVAQSLGVEPGELERFYEFQLLPHILQFVHKNLSQSR
sll0281	unknown protein			MVAIDNNLKIPLTSADHQWVKTIALQSGCQGEKLQRLIKNLLAVRAIAHWLEIYGIDYDEGESYSRQPPIHLGETVADLYLPNLGRLECRGIGHQEEEIYFGAESWQDRLGYAVVEISEDLRQGEIFGFLESFTAEIVPKQQLQPIEGLFRVIATAEQASMVLAPVEVVQNAVNRVTDVIQTWVERVTTTTWQLGTEQWVPQLIPVRSLGTVERIIDKFQGAKDEATKQRLIITLGELATENDQPQAIAKLVEIIDGTNNEDTRWLAAGTLARIDAKHPQAVHSVTKTIAHDLALGQIPLTLTVSLMPRGDHTIAGLITLQPLQSTQTLPAGLALALLTTDDQLIDSIGVGEEEQGGKNLLKMSLEIDPGSDFRIRVSLGELAVTEDIHL
sll0282	unknown protein			MQKNLMAMQFLLLKVINGDFQSGFTVALDVERIDGSSVTTVQRDFYGTLPPITSPLAELYQDWALEITSPRPGQAHRRRGIRIISTQAVATSYQYQGQGTERKLLRQAMVQWLSSSLPAWQNLEKEILRCLSQSDGETLLILQIGQSLYQTSPETAAILAKLPWQEWPLLQSASPKIHCAVNTCQYSFTPAPTSVTHPTNFTAKLHRYLCPELRILHLIGNSDGIDLEPDRQILANLTKNRGLRVQVTELLQPDYGQLSRTLRRSPGFDLFVYSGHSEASYGQELAAMLFAGRQGVTIPDLQLSFQQAIASGPGFDPPSNSYRGRG
sll0283	hypothetical protein			MFNSIRRLFDQFWNKSRTVKNEPLNKVSLIVIILIDIFILINVFNGIEDIGQWYLAPNLAYPCHASWQNYQSQTISDKNLQIIREAIATDPIDQYSLEKSFRESERGHLGQVSQVCLTYAQYHDKIQTTDNQNFIIKINQTVAQINELEESNNTIRSQYDSTLLEKIAGQGKENSINQTPPEKAKQQLNQNIAKIASLEQEIASLEQQILAKPESINFLKFINQKDIWEELNQSYINAVFWYPTIRFFFQALFLTPLILTALWVHSVAVKKGYGLVALISWHLLVIFLIPLILKVFEFLQFGLIFDLILNFVQAVFGGLIFAISYLYILLIPLVGFGVIKFFQRVVFNSKSQAAKRFQKSSCVKCAKRIRPQDSYCPHCGYYQYVECVSCHALTYQHLP…
sll0296	hypothetical protein			MVTTPVKTLSLAEFMALPETKPAQEYINGTIRKKPMPKGKHSLLQTLLSANLNRVFSPQRRALALSELRCTFGDRSIVPDIAVFTQDRIPRDHSGEIADLFDLAPDWTIEILSPDQSPVRVIKNILYCLEHGTQMGWLVDPKEQTLLVYRPDKQVQIVDEAPEVIPVPAFAEDFQVTVGELFAWLM
sll0309	unknown protein			MVNLLVISLRIAPAAEAAFTEFYHHHYIPKLLEVVPEITTARRYEEYGVAGSLKWFSKRLLTFYELAPNVSLEQINSALSRPGREEETATWQHWKVNALQGLSRVAYQQTYAHSRRPWDGIFGNRPFFQVSVEVKPEAEPEFRAWYEESYLPKIMADVPTWAACRRYTSFDRDPVIYHTIYETANLADLETSFASMRSAYLYGSNADWDRWVGTAITYQDAASYRPIFRRPG
sll0315	putative transposase [ISY203i: 2443391 - 244392 4, join 2444874 - 2445513]			MISNFGHIVKTYLSNFPKDDYPVLDTFKFVSIWLGLVLDQSQTSMRSMFKRLNLRGETVDISTFSKASKKRDVGVFREIIFSLKKELSKRKEIKQGELEIFPLDSTIVSITSKLMWNLGFHQVKVFSGINLSTGIPGGIVIHFGQGHDNKYGNETIEETPENGVAVMDRGFCDLQRIKRLQKENIVVSNKAETLNATVRTDNFIKRRVNRSVHSSSFQGTKVMLNII
sll0317	putative transposase [ISY203i: 2443391 - 244392 4, join 2444874 - 2445513]			MVGTGKNKIESRVVIFTHDNSEFRLVTNLPIESKEIEGVSDEKIAEIYKKRWQIELLWKFLKMHLKLNRLIAKNENAIGIQIYTCIIAYLILKLLVIPKEAGTTMLDKLRYLQAFMCEKISYVHWLRELALR
sll0405	unknown protein			MTQSYGDTTIETSLTGAGISPGKVRSKDIGELIAATEEIISTYVHDKHSEIRTNDIIVGLKNVKGDGYILEYEPSLPEITVPAFEAVSHCIETRKLEILPSKTVESIAKIRQLSKKGGFNTEFYAVNGSRKYLTSINQTLEIPASITMQGETTLYGEIIRVGGSEPKVAIKMMSGKILYCDAKKAIVRQAGQRLYEIVGIRGNAEWRMNDMEIQSFQIIEFTDYQDSPITETFNHLKQSISDAFSHIDDPVSYFAESQNGD
sll0406	unknown protein			MSIICLDTNIVVWGIQRQSSSDRQENIPKAEALMNQLEANRNHIIIPAPVFAELLMGCNPQDNPRVMEEISRRTKIVPFDVPASIEYGKIHINKWGLREELGIQREKMKIDMMVLAVALAQKASCIYSEDDDIHKLGKEIIEVRRMPSIALQGNLLDAQNT
sll0419	unknown protein			MYFLLVTLVILVFPLLSIALEWTTSGNSQALVDVLARWFVFWGVGVRLFLAGVVQITKPSFTAEKILGVQSQDSLILVKELGIGNLAIASVALGSIFVNAWVLGAALAGGIFYLLAGINHILQPERNAKENYAMATDLFLGLLLGGILFFAWQP
sll0428	unknown protein			MIIEEIVNTLLTTMTRIMQEPLQSKLHAVIQQLNLVKQVSDSEFWITTEELCILLEFDADTLNMLKTQEVLFQFAWRNFVCTLVSHQGNYKLWQIINQSQVESSSQSTVSQAEESYAPSFLINHNFYKNLSNNSSIGQIQIERQSTSATPQASPEILPSHFIQVKDFLSATELEQLFKFVIQNENNFLPTSNSANDSDYRRSMFLPIFAPFSELIIERVKAILPQLISDLQIQPFQIDYVEAQLTAHNHGNYYKVHNDNGSPDSATRELTYVYYFNREPKAFSGGELAIYDSKIENNFYVAAESFKTVQPVNNSIVFFLSRYMHEVLPVNCPSQAFADSRFTINGWVRKK
sll0431	putative transposase [ISY100h: 3512289 - 351323 5]			MAYSLDLRQRVVAYIEAGGKITEASKIYKIGKASIYRWLNRVDLSPTKVERRHRKLDWEALKKDVEENPDARLIDRAKKFGVRPSAVYYALKKMKINRKKKELRYRERNREERVKYYRMLRELIKLYGSQAIVYIDESGFEAIQACIYAWSKKGKKVYGDRQGKRGVRENLVAGRRKGKKDLIAPMVFTGSLNAEGFEGWLKLYLLPSLDIPSILIMDNAPIHRKTAIKELAKEAGHEVLFLPKYSPDLNDIEHDFSALKRARMYAPIDTSLDEIIRSYCGV
sll0441	unknown protein			MRIILVVAPREYAYNLLYTSTYGLTMPALNVYVTDDLKSRMAKVDANWSDICRKAIETELLRRENKGLGSLDIEDVKEWITEELDPLSEHGSVVVKPYLHTKGKAANEVKILSQFYEEIISEVKKYYLNSIKGNFSLLLEDKYQVDLLFPGREWISGALGLQLSLLLNTPKEEEINDEVIDGEFLETSNFIPLLESGLTQVEMKMGQNNESNEITKYIDIDPEIQSYQQKEFEIPELPSEIYSIFRKAWKNIYDREYCDPPKPPTANKLKQLWQEWYYPEAWNDAQNWLDKWQNRYKSKKYVYEWENIIASFMCVLDGQEFDPLDSELPEELNSWNSSDFLFLSFIEYISKFIYDGIFLEITQINPAKLSAVPIEERDELPEQPGIYFVLNKDDAIQYI…
sll0447	unknown protein			MVSIAISILNNKKMRGFSSDFRKVKKISETVETQGKKILLNTSDINQVQQQLNVLSNQIQKYKEKNITLHTKVADLSSQLNYLNSVNRYHDNRPKSFNVNELQVGEIEQQKEQIDQVKIILEQYAQLNVDYFNHPNFIPVELTEESKDNRRAIDGEPIIEFKSISDKANAIYLIFQFNNQFYLIPNATMPKISRLIKLNNDSRIFEMNAVSDRFELKFPAHLELIKENHWKLTSKGSFGDK
sll0450	cytochrome b subunit of nitric oxide reductase			MLLGAGAAIYKNAPPIPVTMVSPQQEIVMTQAEVQRGQATYLARGGQHIGSVWGHGSYLAPDWTADVLHRWGLATAGVLYDGDANFSQTDLEALPPVAQAQLQAEVKQEFKPNRYDPETGILSLTNAQTQGLAQVFDDYQALLLNGSAIHSIPRDWFPEAGDRHDVTAFFAWTAWTAAANRPNSPLSYTANWPHDDLIGNQAPGQFIVWSIVSVIVLIAAIALFLFVYLTQEDAEEVQAVAERPALRLATPSQRITTLFFGVAMALFGVQLLMGMVTAHYAVEGEGFYGIPLQQYLPYAASRTWHLQLAVFWIATCWLAAGLYFAPRFGKHEPKGQAIGNGILLAALTLVVVGSLVGAWFGIQGYLGNDQSFWFGHQGYEYVELGRLWQLLLIGGMVFW…
sll0451	hypothetical protein			MEINWSWQRFNDISGEAMHEMLALRQEVFVVEQGCLYLDADGLDKQSWHLFGRTNDQQLVAYARLNFPNTRYPEPSFGRVLTSKAIRGMGAGRKIVAACIQKSLREYPNLDLQISAQAHLTEFYAEFGFTKVGDPYDDHGIEHISMIFRVPPNG
sll0517	putative RNA binding protein			MSIYVGNLSYDVSEADLTAVFAEYGSVKRVQLPTDRETGRMRGFGFVELEADAEETAAIEALDGAEWMGRDLKVNKAKPRENRSGGGSFGGGRKSYGGSRY
sll0532	hypothetical protein			MEPPAEANTKSQPLNAEPSTAWIGNFSPWNSRVLPAERGEAKSFNSARGKFRLASNSSNSVPTAPVAPRMATRIGDGKAYSSSS
sll0539	unknown protein			MMELNFFLRNQNLCVYSPSTIFSKGKLAKSTVIKLLVSALAVVFMGSEATGAEPECKAINREVLMSHGMTFNEDDSCRQTDDPYEFPSRVFIRPDPDRVRRWQNEDGRLFWSTATPPGANPADAGQCVNVEHFRPVIGITPGELNFLGLKPTENQVVIANVRDLDGFAIAVFSRDSIADMIFQVVEADVPVLGRLGIHSQVRMRLKPGHQVLLHHQWPYEAVPYKIVDELFFSIHGVGSGQEIGRINYNPKLLLSVLDGSRLLVFAIHTREFRLWDTYARLKNANINQYPLQLNHNEINRYIDKFLRISSESRLNKHYLLTERNCTNGQFRLLEYAKGHQFQPDCLWPPWTNGTIHPDKSAEALRTRGLIAPDEVNAIGHYEEEPAVLELLQSWGFL
sll0549	hypothetical protein			MGKGWDVFISSTNPLSGWHLFMVNDLISPQSQQMERQLTTVWQSLTPTSCPRFYNFHLHTRCSDGQMTPEGLIEQAIHQELQGLAITDHHCVAGYYRAQRWLTEHCHYPSLRPQLWTGIEITANLDGTEVHILGYDFDPTHPVLDPYLTGDRPDKYYAQAPKVIKALHDAGGLVVLAHPARYRQPASHLIPAAARHGIDGVEAFYAYGNPKPWQSSVPQMEEVCYLGDLYNLFRTCGTDSHGESIMYRL
sll0563	unknown protein			MSTLLTDPHLKRRQIFLSLIKKRVKPGTGSSLIFLNKRTWNLPVTDIRQLIKDVPFAVVGGVATRLYMPERMTLDLDIIIPADRAQLAYQNLRDAGATKVSDLTIPGSQWNLPNGTSLDVLEVDEPWLETALKFPNYAPDGLPIIDLPYLILMKLNASRSQDLADISRMVGGATDTQLEKVRMMVAKHLPTATEDLESLIMLGKLEQQAN
sll0590	unknown protein			MKRIGHMLVTFTIFLLLVLTIPTVGVAQNSAQSGVLQSQTQTENAIDGFPVTLDGRPIFFIRRGVSSFSAEDRANAITQRIKRIAQNYSIALENLKIAPNPYDNSLYLSLDKEVILTITEQDARAYFSTPEVLARDALQSIKDAIEQYRQARRPEQLLRNIIYTAIASFAFLSTVFLIIKLSGKLFPWFRALIEFHVPGIKIQNAEIISSSKISFLGLRILQIIRLVFLLLLLFSYVAFVLRLFPWTKVFGESIVDHLFQSLELVLSGISKYLPNAFIIAIIIFLTYYLIRIIKPFFTAIERGNLVIPGFYTDWAKPTYNLLLFIIIALAAVLAFPYLPGFDSPAFRGISVFLGLLLSLGSTSAITNVIGGIILIYTRAFQIGDHIQVGDVIGDIIEKN…
sll0624	unknown protein			MHLSVPLLLEYEEVLLRELPNLYLSSEEVGELIDFYCAVGIRHEIFFLWRPFLRDPKDEMVLELAVKAGCQTIITYNARDFVGVEQFGLNVLEPSEFLRVIGKLP
sll0650	putative transposase [ISY100j: 421739 - 422684]			MAYSLDLRQRVVAYIEAGGKITEASKIYKIGKASIYRWLNRVDLSPTKVERRHRKLDWEALKKDVEENPDARLIDRAKKFGVRPSVVYYALKKMKINRKKKNYVIEKETGRNELSTIEC
sll0651	putative transposase [ISY100j: 421739 - 422684]			MLRELIKLYGSQAIVYIDESGFEAIQACIYAWSKKGKKVYGDRQGKRGVRENLVAGRRKGKKDLIAPMVFTGSLNAEGFEGWLKLYLLPSLDIPSILIMDNAPIHRKTAIKELAKEAGHEVLFLPKYSPDLNDIEHDFSALKRARMYAPIDTSLDEIIRSYCGV
sll0656	unknown protein			MSNLIITGIIDGPLPGGLPKAIELYVLADIADLSMYGIEAATNGNASTGPEFTLSGSATAGDYIYVASETSGFNSFFGFNPNFTDGVANINGDDTIILFENGSIVDVFGEIGIDGTGRPWEHLDGWAYRNNGALPSSTFNASEWTFSGVDALDDDAANVNATATPSWPIASFSAGGTNGLDLSTYVRIGRYDLPVPTRTVAPPAGSELALEVSAITYNPDTNTLFVLGDEGTAIVEIDKRGQLISSMTLTAGDFADPEGLTYVGNGQFVLVEERLRQANLFTYAAGGTLSRADVQAVTLGTTVGNIGLEGVSKDPVTGGFIFVKEVNPQGIFQTTIDFGAGTASNGSPTTQDSSNLFDPALLGMTDIADVFALANSSFVSGAIANNLLVLGQEDGRLVE…
sll0664	unknown protein			MIADSFLLNLPKVSLATKDNLPIFSGIYYVVDEQNLVWYVGKAKNIRNRWQGKSHHRFFQLESQKNHYFSIYYRIVDEIELAKIEKEEIEKYTPQLNTSKVKTKTFRPTETLLRETLIKIQGFAFIIGVDYQTKELEAINSVLGKRKNSISPVIHIAINPTLIKKKLSSDSEDNTSDIIHSMFQTRKQYAKKWEVIPKFRQSYQLGASIYRLHVNNFIVEYGTVTTQLTIQEFPLDFSQTFLAQESIPALTEESLSKLKNRIAAKNGRSYFTYILQNLKAYENDLVNIHFNDSVEKEKLEQAMTTA
sll0665	putative transposase [ISY523r: 3109761 - 311062 6]			MIIREFYSTDITDSQWQLVEPHLPKAKTGGRKWKTSLREILNAIFYMLRTGCAWRLLPHDFPKWRTVYGYFQPWHEDGTWKKLNRIFREKVRLKAGRNTHPSAGCLDSQSLKKA
sll0666	putative transposase [ISY523r: 3109761 - 311062 6]			MDTMGLLLDVVGAHRSDHQGLILLGTWFAPLWQCLQVIWTDSTFGGKDFIFWVEHTFGWTLNVVSKKQGQKGFEVLPRRWVVERTFAWFGRYRRLSKDYEYLPTTSETMLYVAMVHLMLQRLCLKLFKHFLRGGKGKKN
sll0667	putative transposase [ISY352e: 2921301 - 292159 5, join 3108631 - 3109754]			MLIDETGDRKKGRKTDYVARQYIGNLGKIENGIVEVMCYGIIKGMTVPLISKVYKPEARLKEGDKYKSKPEIAGEIIKEIKELGFNIKVVLADSEYGESSENFVRVLEKENLEYVLAIRSNHGVWLGKEERVRANKWRKFEREFASGKSEIRYVREIIYGKRGEKRYWQVTDSKEKMPSNSTYCIMTKVSEIKYKEVGNLYGARNWIEYGLKQIKNELE
sll0668	putative transposase [ISY352e: 2921301 - 292159 5, join 3108631 - 3109754]			MMDYSRIEKWREIVMSVYLMISLQIENLPPHDNSLNKSKQTREIAYQNIQKHPWWNQKSGWKNILNNMRLIIQPLCYFNLLKPWMTVIYTPQLLRSFHCLFDRLKKAVMALGDLIIAPIILPSHLH
sll0669	unknown protein			MAADVQYFLPMEEEHYGLDQNRQSWTNPSPTSAERAPLRRQLFMAVDTMVGNDVNLLQIFIEQAINCSGTDLIQFRKPCVKEKYSPSLSSSFYSRWQRFLRLIKSL
sll0670	hypothetical protein			MLWPLVRYWGSGLMIAGICLTQLIGVDLFIPMVSAQTYQDTLNQKMAILKKSEERWIEVNLSTQRLIAWEGNKPVYAIIISTGKKGTPTIPGIFTIQSKRSIDRMRGADYDIDDVPYAQYYSGGYAIHGAYWHNKFGTPVSHGCINLAVDHAKWLFNWSEISTPLVIHY
sll0671	magnesium and cobalt transport protein			MPNKPQFRQSNLVSHFNYFNSPESIPGTLNLSPNAPPPRIILIDYNKNQATKIELKNPLDCEAYVDTESVSWINIDGLGNHTTWEQLGEVFKLHPVALEDIVNVPQRPKVVEYENHLIFISRMVTLDQSSQTFISEQISFILGKHYLLTIQEEPKYDCLFSVRERIRTKKGAIRQKNADYLFYALIDAIIDGFFPVMEVYGELVQSLQSEIISCPTNKSLAKIHQLQQDLLIMRRAIWPQRDAINSLLRDGSDLISDEVRVFLRDCYDHTIQILDMIETYRDLASNLTDIYLSSVSNRMNEIMKTLTVISSIFIPLTFIAGIYGMNFNPDKSPWNMPELNWYWGYPVIWMVMLTVGGMMLYFFWRKGWFRNLNDVEKGNR
sll0672	cation-transporting p-type ATPase MgtA			MKACCYFFISMPPSASFQGQPLITWHTLSADQVVSDLHGDRQQGLSQQQVAENLQVYGKNELIETGGRTSWNILVDQFTNIMLLLLIAVAVISAAIDIYQAQQLGKFIFPKDAVAIFTVVLLNGILGYVQERGAEKALAALKDLSTSRVRVIREGKTTEVESTELVPGDLILLEAGVKVPADGRILEGANLQIREAALTGEAEAVMKQGDVLLPADSALGDRLNLVYSGTEVVQGRGTVIVTATGMKTELGKIASALQSVEPEPTPLQKRMTQLGNVLVSGSLILVAIVVVGGTLFKPDLFMQLVEVSLSMAVAVVPEGLPAVITVTLALGTQRMAKRNALIRQLSAVETLGSVTTICSDKTGTLTQNKMVVQSIISDRHRLVVTGEGYNPVGEFQAGE…
sll0677	putative transposase [ISY523h: 3093889 - 309475 9]			MIIREFYSTDITDSQWQLVEPHLPKAKTGGRKRKTSLREILNAIFYMLRTGCAWRLLPHDFPKWRTVYGYFQPWHEDGTWKKLNRIFREKVRLKAGRNTHPSAGCLDSQSLKKAGTGQETGYDGGKKVNGRKRTILVDTMGLLLDVVVHGAHRSDHQGLILLATWFAPLWQCLQVIWTDSTFGGKDFIYWVEHTFGWNLNVVSKKQGQKGFEVLPRRWVVERTFAWFGRYRRLSKDYEYLPTTSETMLYVAMVHLMLQRLA
sll0678	hypothetical protein			MDYSHRIVNLWTVFLLAMLFHTDLGLMPLFHDLSVAEFHGQTMADVSPIFWLMLIFFILPLFAIIVISFSQSRKVRQVHFGLTVVYSVLNLGHLIADLSLETIVWYQIFLMIFLFLLGLLINAVSWRWLKTVKSTLVHSMSGSKN
sll0690	probable transcription regulator			MQYPYLLDRNILSNLIRHPNGTIFFKIKEVGEANISTSIIVACELAFGAEKKQSKRLQERVNLILDLVPIAPMLAGMEKVYGKIRAILEHQGTPIGGNALLIASQAIYANLILVTDNTGEFKRMPGLSVENWL
sll0699	putative transposase [ISY100i: 123475 - 124420]			MAYSLDLRQRVVAYIEAGGKITEASKIYKIGKASIYRWLNRVDLSPTKVERRHRKLDWEALKKDVEENPDARLIDRAKKFGVRPSAVYYALKKMKINRKKKNYVIEKETGRNELSTIEC
sll0700	putative transposase [ISY100i: 123475 - 124420]			MLRELIKLYGSQAIVYIDESGFEAIQACIYAWSKKGKKVYGDRQGKRGVRENLVAGRRKGKKDLIAPMVFTGSLNAEGFEGWLKLYLLPSLDIPSILIMDNAPIHRKTAIKELAKEAGHEVLFLPKYSPDLNDIEHDFSALKRARMYAPIDTSLDEIIRSYCGV
sll0709	putative endonuclease			MRNVSNIILSKWLKTDLQKQQPYETMEDFESLKRRDFIAKTNKEFERLRWRQSEQYNYIRKTYGQIVRDKLTDEQLLDLLDRLQHQGNDKSKGHYKVMNSPIQKIFFGCPGTGKSHKISNDDDGGIVKQVLGIDKNIHPENLIKTVFHPEYTYGDFMGKLMPMTMNDDKDKSVYYQFYEGHFLKALAQAYKNIIIAQKEGVQAQNVALVIDEINRGNSSAIFGTVFQLLDRGRDGWSAYGINISDLEFRKMVELIGFQQTGIDDGNPTYKYQNKGSSNVLEKFTVFEEIKIKVKVNTAVGSSIRIPYNLSIFGTMNTSDNSIYFMDNAFKRRWEWEYVDWKQDNDQEINNVILIDYGNVNLKWTDLVEKFNNFIKDNHNSVRSGRIEDMQIGYHFINTA…
sll0710	unknown protein			MWNFSQLNLKTNSDFVGIKSEPDGYAFYLPKGFDNFIDKYQNAATSEDTDKFNKVRDSFFLMYRTLRKFDRDNENNSRVTRKDAKNKKNQDQVNLSTGGISLDYKEASECILYSKLSMIERILEAYDDLALNSIEKKARRSEEIDYSKIYKYLDRAIYLNNGAIYIDVMNLPRSMISHESTDIVDLYCFILDEIIQQLQEDVLDHIYDRSQDIQFLSQRFRDHYLTINHSLFDQDTFEETLSICKEALDNIDRNTHYKDADYWGLYEAIEIFLYGGLNPNLDDGDFWGIQGEQGFDYVWEDMCQTYFFKKNFNPIQNDFNKIGFADTDIPIVGYKNNRIRNSKHHRPESEQNRVGWWKNKSSNQWLYQKKQSEVDHPNNYKPLYWRELFCIEWDLKARI…
sll0720	RTX toxin activating protein homolog			MTADKYTVAINENALKILGEIVFLMGASQNFAKYPVSFIINYLLPSIYLNQYRIYRTVKDNKPIGFACWAFINDQVEKELIENDINLSVEERNSGENIYVLYFIAPFGHAKQIVHDLKNNIFPNKIVKGLRLDKDGKKVLRVATYYC
sll0721	unknown protein			MEGFKMGKIWQGSESADNIDLRPSDRHKFDVVWAKSGDDLVHGRNFSSLSGANDTISGANGNDVIYGHHGDDFLSGEGDSDTIYGGFGNDAIRGGYHDWIPGGTPDGADKLYGEEGDDMILAEGGDDQIWGGPGNDRLFGEHGNDQIWGEDGDDYIDVGPGLDSAWGGNGNDTITSNWMAGRKYLSGEDGNDTIFGAENSDIIEGGPGDDVLWGLRAYPSSVGDAIDRIYGGPGNDLIYGDSFYFPNDGLWSSVLQYTQDIIWGGLGNDTIQGMAGNDTIYGGEGNDIIYGGYDPSGSFIPPAEFHGDNFIDVGTGHNFAYGGPGNDVIKVSGEISEQGFNILIGGDGDDLIQGGDNSVPIEDLVVLPGLEEQVKELKEFIKTLENAEGVVPTIGDFID…
sll0722	unknown protein			MIRTKLVELSTIEAVAYRQKLKDPSKSGVVILRYDADQSGLATINKASGEPDLAANVPVDLFPVEAFREALELTSGLPYSKRGKVKLTTTVSVPTNPPDAVEDDGPEDLETVCSQEYEAIVRAYTNKKSELSYDLLNKDFIQFANSSKIVSTMVAEKASEEDIRNHIVKVKLESLTNNRELSMGQTKLIVEMLDAVSPRGVFRELNAEIRRMLARR
sll0723	unknown protein			MANKFKFTGNLLEQKTVFLENGTEATKSVYDDVKLYWDGTALIQVGDGRRSDGNYIEVLEYVNKDGKKIQNVAALGTFYSLAGPQPIRLFRGAVAFNDVLSEKNKDKLVGQVKRSDRIEGGYDPVQDIIGLNYQNITFFDGENNAGAVSYRAAPDIFPGINIPTTDSFFDLTFPGGTPTISGGRIQLPDINLGNAFNWYYQKKNKGAFNIPTFEPRDPKPGKPDDPKKPIKIGGITGVALEINSIDKYVQVQGKADVDLFKMAKIGVDIAGQRFIRIFDNDVQTVFLASIEFVDFGAVRINLLSFDFNSIKKQATVAGEILIRPWNNLKVGGRIGTEFTTNPAGGIADIRISTIGLYADNLNALISTPESQIYLQRIGVDFENIPPLAPGQSFNLGGSL…
sll0751	hypothetical protein YCF22			MTAGRNQRLSPVLLQSSIGLLILTALILLAFSTLWLKNIRFGSRSYRATVLFSDAAGMLVGTRVDYRGVRVGQVVSVTPQPEGVAVEVEISPTDRLISSRAEIQARQSGLIGETSINIIPSEVVLPQEVNYKPLDKDCNPEVIICNGSILMGQDALDVNALIRAMNAYF
sll0763	hypothetical protein			MVLGSQNDRDFEVPTAELTDYGLNPAGTELTIQLVNGKTHRLQLGNPDFAGNSLYALVNPVENADIPAESQQVSLVPRSLEELTRRSPADWQQADLESDDENLDGSGPEGGVSSEFPAR
sll0775	unknown protein			MKIIFSPKNVLSISGLSLLSTCLAASPALAGYSAIAQGVRGWGWATGYSTMEKARQAAIRNCRGNGGGSCSVSTAEKDDWYFVGGYCGGMPYTAASKHNWNVAADILRRKAKKDGNYNCHIEVER
sll0777	putative carboxypeptidase			MDCQSISKLLDLILRKMLKFLKNNFQLVNFFVAALLVGMLYGWWYLPNAKQLSINETSGIHNQEKIPSPPPLEDRELSSLPVPTPTPTNLEPLITEVPEIQTSPLLPGLPPDYEQLSPLAEQQGSREVPNNIAVKTNLGHYSFPENSQQRLVKVGEYYGRSESLDQEAATAFKKMQADAQVQGVRLTIISGFRSIASQDALFQNQIKRKGGKEAAARFSAPPGHSEHHTGYALDIGDGANPANDLKINFENTSAYQWLARNANQYGFELSFPPNNSQGVSYEPWHWRYVASPRASQIFMVARSGI
sll0780	unknown protein			MQISIPDSILQSIRLSEQRIERELLKELALGLYEAATKCGVLAISGLSDTSSVTIGSTTIDEFVGFACINNESKQIRKPPSLLKLLGNFNHDNTFSSSLH
sll0789	two-component response regulator OmpR subfamily			MRLLLVEDEPDLGMALEKALRRENYVVDWVQDGNLAWSYLDQGWVNYTLAIFDWMVPGLSGLELCQKLRGQRSSLPILMLTAKDQIADRVEGLDAGADDYLIKPFGMAELLARLRSLQRRSPELQPQQLQVGQWWLDYGTFAVVTPEQARITLTAKEFQLLEYFMKHPQQILSSEQIKNQLWALSAESTSNVVAAQVRLLRRKLEEYSHGNLIETVYGLGYRFQPHPTHAEQ
sll0790	two-component sensor histidine kinase			MQNNRLFNLSRWRLASYYAGVMGLILGLCGLAVYEMTSQDHWRSLDQELTSLAGTLHDGLEPLLQQPGQLEPSVKQILPNLCLGTVACPRSPQRRHILNATQQPGYYVRFLDLNGQLLATAGENPPGLAFERETTRQKPLTDQKGNRYHQVSLLLKTTTGEPWGYLKVGRSLVEYDHHLHTIQGFLVWGLPIVMIVVGGASWWLAGLAMEPVYRSYQQIQQFTADIAHELRTPITAIQATLETTLNAEPNAEETHSTLQTLKRQNYRLSHLIHDLLLLSRMDLTTVNPTQFTLCCLNDLVEDLTEEFASLAIAAGVLLSAKLDNQANIWVRGEEEQLYRLVGNLISNAIHYTPTGGEVTVMLETDKQQAIIKVQDTGIGIASENQSRVFDRFYRVDTAR…
sll0792	Zinc-responsive repressor ZiaR	part of a contigous a Co2+ and a Zn2+ response system	Garcia-Dominguez et al. 2000	MSKSSLSKSQSCQNEEMPLCDQPLVHLEQVRQVQPEVMSLDQAQQMAEFFSALADPSRLRLMSALARQELCVCDLAAAMKVSESAVSHQLRILRSQRLVKYRRVGRNVYYSLADNHVMNLYREVADHLQESD
sll0793	hypothetical protein	part of a contigous a Co2+ and a Zn2+ response system	Garcia-Dominguez et al. 2000	MILRSLLYFVMAGLCEIGGGYLVWLWIREGKSVWLALVRAILLTVYGFVATLQPANFGRAYAAYGGIFIILSIIWGWQVDNVVVDRLDWLGAAIALVGVLVMMYANRA
sll0794	cobalt-dependent transcriptional regulator	part of a contigous a Co2+ and a Zn2+ response system	Garcia-Dominguez et al. 2000	MKTNHLTIKELTDAVGGGVTPRMVRHYHTLGLLPPVQRSEGNYRLYTQQDVQRLQRVIALKQQGFQLSHIRQLLDSHSEESLDPTLMVQLQQQYQAVIQQITRLRQTASALEGLLGRDQSCQITQAEALAQLKQLDVDVQEGLGKLDQLWTNLDAETTTHPEAFQESLKHLLPDLSAYSEITIHLLHQLVLACGDVSLVNAVRLSQGAIASARDALKAGCPVVTDVPVVAAALDQTRLAHLGCTVKTLIDDPHITGLREAEQAFWHHDHWQQRLQQIPQGCVLAIGYAPSVLLTACKLIEQQHIQPALVIGMPIGFSHAPGAKRRLMTSPIPHITIQGSLGGGLLAAVTLNALVETLIAKPDCHCYLTCL
sll0800	hypothetical protein			MFDNLCKFLAESFSEDYAAWLLGRPIKLTKLSPTELSLEPIWADSLILEQSEDLVLHLEFQTEPEPTMGFRMLDYRVRVYRRFPQKTMYQFVIYLKRKRHCGLKFRQELKFLHLPQSQQQCVQTEQRVFCPS
sll0802	hypothetical protein			MGQKTTTLYDTDFNLWIEQTVRQLKQGDLQSLDLENLIEEIESMGRSDKREVYSRLKVLFLHLLKWKYQPQKRTGSWKNTIDEQRDQLNLILADSPSLNPYVQTIFADCYLKGRKGAANETNLPLSNFPVDCPFSLAEMLDAEFFPD
sll0808	putative transposase [ISY508a: 1710788 - 171175 3]			MAYDLDLRLKVIDFIESGDGITKASRTFRVGRATIYRWLGREELAATKVETRQHKINIKELEEDVKNNPDMLLKERAKKFGITPASLCYQFKKMKITRKKQLLYQERDVQKRAEYQKILSQLVLIYGIESRVFIDEAGFGEFVSSLYGWSNKGGRVYGKKQGKRGEKENLVARRRKTKKDLIATMLFT
sll0811	unknown protein			MQLFRVTVSPHRTEFVVTNDLSQDSTQATREECRMRWKIEHFHRELKQLTGVEACQCPKGRIQRNHIHCALQVWNFLRRQAVNSPLTVYEISHQPWSDFLRQQLRSPALKFSFA
sll0815	unknown protein			MARQARYQNLLGLNPRTESRSLIWCRRFSVRPNCLGLLYRKNCFEKTLEPGIYSFWDFRSELELFLIPRSDQFFIVTNQEVLTKDNIPLRFSYIVNYRITDGQKLLTYIDPAQMGYIEGLASMIQTLIHPLTQIYWRSAISVINSLELNEQWEAFIPNIPDELQESAQKFGVMIEAMKLRDITFPKNIQTLFALQLEAKIRGQTDLENARTAVATARALKNASQLIGDDQNIKFLQYLETLIKIASSGKHTFVVGGSEKITSDS
sll0843	unknown protein			MKLAFFQKCLSFLGFIWLLSWEAPPVQAFSCYIVPGHEYLTKFALTRLQSSDDKLTRVFYGDYVGGVNYLSHPLAYGNVVNDFPQLDPAFATSLIGILLGQEWEHFTAQEQKKILTGMIEHSESHSQVMHFTRNYLDPHQQQALSAKESCILSQNFIKNAVIYGTEVMAGQQIVNQNLDRYQRKQLGLKFIGASLHTVQDSFAPAHVKRHPQTHLLTDVCSFRYPYFGRNQASVYSVGCVHTVFAHERDFGGGSILEDDQIWQRSQDHCQIQSNGMVEKSFNCLTDQAQLGTIVSQDFLASLVPFLDQALRKQTVAYEDLTMVLDDFLNIYHPYPAKGLTTQGIMACDGLADFTPHTRFEYQENY
sll0849	photosystem II reaction center protein D2			MTIAVGRAPVERGWFDVLDDWLKRDRFVFIGWSGLLLFPCAFMALGGWLTGTTFVTSWYTHGLASSYLEGANFLTVAVSSPADAFGHSLLFLWGPEAQGNLTRWFQIGGLWPFVALHGAFGLIGFMLRQFEISRLVGIRPYNAIAFSGPIAVFVSVFLMYPLGQSSWFFAPSFGVAGIFRFILFLQGFHNWTLNPFHMMGVAGILGGALLCAIHGATVENTLFEDGEDSNTFRAFEPTQAEETYSMVTANRFWSQIFGIAFSNKRWLHFFMLFVPVTGLWMSSVGIVGLALNLRAYDFVSQELRAAEDPEFETFYTKNILLNEGMRAWMAPQDQPHENFIFPEEVLPRGNAL
sll0888	hypothetical protein			MLALQPRFKSFDEYLAYEDDTDQLYELFNGELIAVPTESGLNFQIATFLLLKFAEIVGYRRVRGHGLELEVHGEPKNRFPDLTIIREEHIAQLAKRNTIRLSMLPPLLVVEVVSPGELQRERDYIAKRQQYQACGIPEYWIVDPQTQTVLVLELLAGCYQEVGNFKEVMAIQSPTFPQLSLTVNEIFKDL
sll0909	unknown protein			MDDLTIYTSPEEEELTAKKAELETLESELAENELKLTTFQAELHSFEQQYLGLIGSRYTELERIEAQITEYMDYLESSRNFKPSDGLKKLYREVAKRVHPDLATDEVERAKRQNLMAAANQAYEEGDEQRLREILASWESDPHSVQGEGVAAELIRVIRQIAQCRSRLVAIHRDMAELRQTELFELMEQVEQARQSGQDLLTEMAKHLDEQIAEAQERLQDLKEQLGV
sll0910	unknown protein			MTDNYKQNLARYSSDVVKKGLQLTQKITLSKSEKKFEDCTKILTKSSNHEHLFKLGVEQYILGNISDAIDSFTKALEFNDRFCEAYFLRGFAHSFLGNNIDSKNDLYLGLKHKQFYQDSVIAFYSKIIIISELQASSFILSCYNDLLQIKTDINKCYNPIELSIQGAINRLLGNTQDALEKINEALKLNSNFVSSYILRAEIHNLLGDFDAAIEDCFTSLRLNPMHINKDNTLYILGSSFLSLEKYQSAIDYLDQSLALNGNLFNGFYNRGLAYYKMGQIKKAIKDFSDALIVKPTFVWAYINRGVAYYDLGCHQKSLDDYNQALVIDSKCKAAYVNRSIVFRELGNHEKALEDLQKAQTIID
sll0911	unknown protein			MNIQEIQTIANQLTLTLDSPQSVKLQVKQINLAQKQLRAIKKEINAHIRQINQDASQAYSDSIVSVGLDIFGKNKWAGRVRAETRRMIERNKKDARQPYMELKDYIDQLILKGDKLKLSAEQYLLSRE
sll0922	unknown protein			MIPVPGPLLLTYCPPNDDGEGPASIIMACPKWAEILPGIYVAVLPWTANGSKLLAFHRLHFLFLATGILHTFLAWSKNTADETEICGTVEAPARVEKRKFNCFYKKKTFTPAESLY
sll0986	putative transposase [ISY120f(partial copy): 66 4387 - 664775]			MIRHMSVLLGDSSTGNWELGNRDSQTLSRLLERLAKWKVTVYCTDDWRPYQQLLDEHPDAFHGISKRETVGIERNNSDNRHWFARFHRPTKVVSRSAHMVDITMAIFAEFRVNGNIELLRNWRLSLLS
sll0990	glutathione-dependent formaldehyde dehydrogenase			MKSRAAVAFEVGKPLQIVEIDVAPPQQGEVLVKITHTGVCHTDAFTLSGDDPEGLFPVVLGHEGAGIVVEVGEGVTSVQLGDHVIPLYTAECGKCLFCRSGKTNLCVAVRATQGKGVMPDGTSRFSYNGQSLYHYMGCSTFSEYTVVAEVSLAKINPEANHEHVCLLGCGVTTGIGAVHNTAKVQPGDSVAVFGLGGIGLAVVQGARQAKAGRIIAIDTNPAKFELAKQMGATDCINPKDHDQPIQQVIVEMTGWGVDHSFECIGNVEVMRSALECAHRGWGQSVIIGVAGAGQEISTRPFQLVTGRKWMGTAFGGVKGRSQLPGMVEQSMRGEIQLAPFVTHTMELKDINQAFDLMHDGKSIRSVIHY
sll0992	putative esterase			MERLEHHASFGGWQSVYSHHSAVLNCTMNVGVYLPPQATNQHCPVLYWLSGLTCTEQNAITKSGLQQHAAKHGLIMVTPDTSPRGEGVTDSEDYDLGMGAGFYLNATQPPWAAHYQMHDYIVQELPTWIEANFAATDARSIFGHSMGGHGALVIALRNPGRYRSVSTFSPIVAPTQVPWGQKAFQAYLGDNQLSWQAWDTCALIKSAPERLPFFVDYGDADPFLPTQLRPELLQAACTAANHPLTLRMQPGYDHSYYFIASFIGDHMDWHGAALLN
sll0995	hypothetical protein			MTVALDREIIYPDSDGQPMADNTEQFEWIVLLKENLECLFAHNPDVFVGGDLLWYPVEGHPEIRVAPDVMVALGRPKGKRGSYRQWQENNQAPQVVFEILSPGNTLKEMTKKLKFYDHHGVEEYYVYDPDDNELTGLQRIGGELTIIEEMAHWVSPLLGIKFELSAETLRVYYPDGRPFLSTVALATQAEQASQRANEEAQRAEREKLRAELAEAENDRLKALLAEAGIDV
sll1040	unknown protein			MPMGCRFATVKRLILLGLLAFTLAVLIPPATAQITLSSGGNNGSQNTSSTPWWDTNKARRCGRLWCSDVFLQGSSQVTFTVGLIPNPEESSQAAAQAIENRAKQVESIFNSIYSRLISLNTVEIPEKDVQFLRSKVFDLRESRLGYHSNPSNWPGTSPAPPNSRDSTTTAPEINQNNQESSSVERRTPTTSFRNAPQSAIRIISSPAPNLANVAADEIHPFTPNVEVGIQNNETVIFVPSQPSLGLAQQTIVTVNQADEIINGKPINLLAHEWRDRIQSSFDKALWGHELDRQHPWDRYYISGAFMVVALAIVTIMGLIRSFFYRRDRYLRQELKVLAQSITKDIEAESAESVRLASQEVSEFPELGPDRQGEEGQNGHGSPSKERNFPLYVPLADQVR…
sll1061	unknown protein			MDRIEQKVKELYDLAKIYPDDENLQIAVGTLKSIRRSRGSLQSWNSRYRSQISELNSSIEIQEEEKNRLQAELDQIKIEVQNSIVEKQKMIIERDKIKAELKNIQTEIELAAFKVKESRSWFGKFHILWTFVNSVFFDEPPDMGLIDTSPKSDPDKPQMDTKPSSIGRDSG
sll1062	unknown protein			MSKFSKLLDQLDEIDQQDTKNTAKLLGATAVLYERLQEIVNRKTTQFLDQEKEVNKEFLIKHFGNYRNTYSAYNKTYGIKAKGWDSLLPKIKSLPVPQSLEDRVKELETQVQYLAQIFGEFLEKN
sll1072	hypothetical protein			MTMMEKTEIMAHSPMVTTNSPTRVAILENGDHLNRQEFERIYAESRIKKAELIEGIVHVASPLRHTYHGQPHSQIIGWLITYQAQRTGLAVSIEATVRLDDENELQPDAILFRLGGNAQIDEDDYISGAPELVVEIAASTASYDLHSKKRVYENHGVKEYIVWRTIDREIDWFVLVNGKYERLSPDDNGLMASQEFPGLVLNTPAMLANNMADVITTLNSFSR
sll1076	cation-transporting ATPase PacL			MNSSTTVWSIAPEAVYERLETSPQGLSGEEAARRLQRYGLNELAEPVQRPLWLRFVDQMTHFMALLLWVAGILAFVSGTPQLGWAIWAVIWINGLFSFSQEFRAEKALATLKKVLPAQVKVYRDGTLQSVLARELVRGDVVQLEEGDRVSADLRLVSADSLYVDVSVMTGESLPVARFAESAQIREVVPKRGGQVLVHGGERALQDPVKAQEIRNLVLAGSTIATGRGVGVVYATGAETEFGHMAHLTTNVKREPSTLEVQISQIVRVITLIAVGMGVLVFVLASLVTHLELKESFIFAIGIIVALVPEGLLPTVTLSLAMGVQRMAKRNALVRRLSAVETLSATTVICTDKTGTLTKNEMTVRSLWIPATNHGQTLTVPGEGYDPSTGKITFPPGKDE…
sll1092	hypothetical protein			MNSVLIDTHVFIWLAEDDSNLPVTTKDTLENMDNVFVSIASFWEISIKLKIGKLSLCGDFNSIEASFQRTRFKLLPITLKDTIKLYNLPLHHKDPFDRILVSQSINHSLILVSRDQALDDYPIQRLWL
sll1094	putative transposase			MIFEGYCNAQVVCRWIEEMLLPELIPGQILIMDNASFHPKERIKELLAKAGCEVIFLPPYSPDLNKIEKFWAKLKRYVAQLVSNGESLIAALDIALRELS
sll1156	putative transposase [ISY120b: 1385747 - 138654 8]			MSTHCHCPQCGHGNVVKNGFVKGKQRFKCKRCQYKFTNLSKERGKLLWMKLEAVLLYMGGMSMNATAKLLGVSTQSLLNWIRDFGEANYEKPAPDSAIVVELDELWHFLQAKKTSYGSGRHMTVLLGDSSTGNWEIVIVKP
sll1157	putative transposase [ISY120b: 1385747 - 138654 8]			MAFSSGQKNKLWLWKAYDRVTGRLIDWELGNRDSQTLSRLLERLAKWKVTVSCTDDWRPYQQLLDEHPDAFHGISKRETVGIERNNSDNRHWLARFHRPTKVISRSAHMVNITMAIFAKFRVNGNIELLRNWRLSLLS
sll1161	probable adenylate cyclase			MNKVPTLICLPDNRLLEIDSNETILDALLKGDIAHISVCGGKANCSTCRIMVLDGIKNCSPPTSIEQALAKKLDFPFHVRLACQTKLSNSATIRRLVLDEGDIDLIDHQLTTGAINTERNVALLMANIRGATNFDEVNFPYDIVYVMGRYFSQMQKIIEKYGGTISNVMGRKMLVAFGLKEFDVSAAERATWAALEMFKSVQELNTLLNQMRYRPLNLSMGIHSGSVVFVPLVAAQSTLLTPLGEVAAIVNLLESANKLKGTQLLVSQDVYQVIKNQARVGNQIILKEKETTLQAYEILAMQGTPPIIEDVEVVPRRQRLLTFVKKFAGSWLKSS
sll1201	hypothetical protein			MFDNLCKFLAESFSEDYAAWLLGRPIKLTKLSPTELSLEPIRADSLILEQSEDLVLHLEFQTEPDPTMGFRMLDYRVRVYRRFPQKTMHQFVIYLKRSNNDLVYQDSFQLGETVHRYQAIRLWEHPSEIFLQSPGLLPLAVLTQTSDPTLKLREVATALEQIEDNRVKANLMAATSVFGGILLTPELIKTILRSEIMKESAVYQEILQEGEQRGLLKGKLEGRLEAKLETIPLLKKLGLTIAEIAKELDIDVELVNRFVANQNN
sll1202	iron(III) dicitrate-binding protein of ABC transporter, FecB homolog			MKKYKINYFSTLMIFMTSLLTSCNTNIDRSSHLQQSDKKGCRIIEHKMGETEICGIPQRVVVLGPYLLEPLLALNIQPIAYADHIAFHKEDYDHPTEQIPYLGQYINKPIANVGIAYMPSLEGIFKAKPDLILSPDHNKNEYQKFSQLAPTLMLSWNEPTENLEKIAQAVKQEEKVEQLLQETQQEIEKAKQEFSKIVAGYPKMLLLHAQNLQELSIANNEDLCSSLIEELGFELVSLPGAGTSTNSRLPLSLESLPKLNNANSIIILGYNFQEFNKSKSRQNFTEHQLSNLQQQWSENAITQSMKASRENRVYYIPTYLCTGLPGFFGTKLYLNELKKQLLTNQKP
sll1203	hypothetical protein			MINCQFCSVISKSNGEDPIGTANSSDRWLIMELPQPWTEERFHHDPILKPIHDLFHQLSDQGVKVSPMAIASDHEYSQSGFSRIIHYQKFNLLFSSFIKEEYLVPDDQRWDLIKNLCYQSPELENFRNYKLSDVVDRDMMVCTHGNIDVACSRFGYPIYKQLRQKYASKNLRIWRCSHFGGHQFAPTLIDFPNGQVWGHLESEVLDNLVRQEGQVKQLYKFYRGWVGVTKFAQIVEREIWTQRGWQWLNYQKSAQILNMDDNQHDPNWVEVQFDFISPDKVKGAYFARVEVNGSVMTARNSGDELISVKQYSVSYLKEIDK
sll1204	similar to macrolide efflux protein			MKTFVTLCLGQALSSIGSGMTYFSLTIWIWQKTNSAMSVALILVFYQLPQIIITPLSGILTDYFSHKKLLIVSDIGSAVCTFSVGILAFLQILNVKYIYLIASIIGCFGNIQTLSYITLVPLIVPYQHHARASSMGAITAYSAGIVAPALAGILFPVMGLTGITIIDMTTFMIAAITILILPIAFGIKSPKITNQTLFVVRLKENFVDDIFFGLKYIYNHPNLSKILIIFSLFSFVEGITEVIYQPMILAKTGGNTEILGIIVAIGGVGGIVGGTICSIWGGFKRRTTGIFIGFIINGFSRLAMGLIAQPKFWLLANVGASLPSPLITSSYTAIWYEKVAREIQGRVLAADYLIGTVISSLSGLAAGILANQISVMLTHLSNFLILPINEIFGPPPGSG…
sll1232	hypothetical protein			MLQIAPPSISLKDFLDLPETKPAQEYVEGQVIQKPMPQGKHSVIQGELVAVINSSLKNRKIARAFPELRCTFGGRSIVPDLSVFAWSNIPRDDDGKIANFFPLAPNWAIEILSPDQSQTRVIRNILHCLNHGSEMGWLIDPAEQIIFTYISGKQPNIFDQAEQILPVPTFASSLQINFGLVFDWLSE
sll1250	hypothetical protein			MECRGESKMLKVGNTNLTLTEFLALPEEKPPLEYRDGQVSAKPMPKGKHSTLQTALSFAINMALKKEKIAWAFTELRCSFENRSIVPDIAVFTWENIPCDQDGEIADNFYLPPNWMIEILSPEQSQKK
sll1255	putative transposase [ISY203c: 1728942 - 173011 5]			MISNFGHIVKTYLSNFPKDDYPVLDTFKFVSIWLGLMLDQSQTSMRSMFKRLNLRGETVDISTFSKASKKRDVGVFREIIFSLKKELSKRKEIKQGELEIFPLDSTIVSITSKLMWNLGFHQVKVFSGINLSTGIPGGIVIHFGQGHDNKYGNETIEETPENGVAVMDRGFCDLQRIKRLQKENNKYHVLRIKNNIKLEKLANDNYMVGTGKNKIESRVVIFTHDNSEFRLVTNLPIESKEIEGVSDEKIAEIYKKRWQIEFLWKFLKMHLKLNRLIAKNENAIGIQIYTCIIAYLILKLLVIPKEAGTTMLDKLRYLQAFMCEKISYVHWLRELALR
sll1256	putative transposase [ISY100p: 1725405 - 172635 0]			MAYSLDLRQRVVAYIEAGGKITEASKIYKIGKASIYRWLNRVDLSPTKVERRHRKLDWEALKKDVEENPDARLIDRAKKFGVRPSAVYYALKKMKINRKKKNYVIEKETGRNELSTIEC
sll1257	putative transposase [ISY100p: 1725405 - 172635 0]			MLRELIKLYGSQAIVYIDESGFEAIQACIYAWSKKGKKVYGDRQGKRGVRENLVAGRRKGKKDLIAPMVFTGSLNAEGFEGWLKLYLLPSLDIPSILIMDNAPIHRKTAIKELAKEAGHEVLFLPKYSPDLNDIEHDFSALKRARMYAPIDTSLDEIIRSYCGV
sll1268	unknown protein			MNTDLCRDRRVIMKPRFVLNFLTAGRKKDSAGFALPLVIMGGLVITVAAAAIVMKGMNDQNQVTAQAAKSTADQAAEAGLTQVQAFLLKNPVLAKKHFSQWGSTASGSFVPNDAFLTEAAAELQGASCNYKNMTVDEVKDALATEITAFYDQTMSAPKALPNPSGNGAKAPKFQMVDYRFDASQQKGVVHVRGLAGEDNSPNQAKTNLVASFPITDGSAPFTGVVPGLWVKGTITAGQNVNNPGSVNAQVIYECDKPTFTTSAGNGQNSGYTEYVSGSQRIALPNSMDPPGASPIPMPDPPTSAPAGVTPASLPTVTGNLTLPRSGTDTTSSSNYNSANQTYYYTINSTSGKSVSGNGVNLQFTPGQKVVLFLTGNVDIGGNSQIVHDCSGVSGCDATD…
sll1272	unknown protein			MSEIEESAKAVQEIAKATSNAIDKTSELSRFISQIIGPAIQDLGDIVKQYTEHWKISNALHLRDKLDRILIERGNPEISSLPLRIGLPLLGAALSEDDENLQTLWANLLASALTESDRTNSTKSFVEVLKQVDIVDAELLNVLYLLHLRVMAKPDEFTYANDSRKYNIVQISVALNNLERLGLLIIHKYDDTPVDEEARISIWYMQDGNRSFKAHVSLTLFGIHFMRVCTDRKMTLSDGSEVLPIEDRFYYSRAAD
sll1273	unknown protein			MKLSDKGLTIKDLDFGTVDAEADRRLADYFISTPQVDQSLRFRSAHFLGRKGAGKSAIFTQLLRLATERYKESVRVSLMTPDQYAWGAMKDYQEQGLLLEQAHTNAWKFTIAVDASAVLLDVSPERLDENARKALDRICKFVTNNFGENAPTPTNTVRTLLKGLNAFNLEAFGFGIGFERDKQQQMLTPQVIDLLLDAINAVCNDLGVIVAIDRLDDSWDGSEVSKSLMIGLLKATKEINDKYSLATGKGIHVITFLRSDIYQGLQFDDKDKHRAIEEEIIWSPELLKDMINARLPNNISVDEIFEEGDMRGGIAPFNYIVKRTFLRPREVIQFLQECQKRSASDAIEVSKDTIRESEERYSSWKVEDLKQEYRRLFPYFGDLVESLRQTQHRYDSVDE…
sll1280	hypothetical protein			MSEFMSNSIPLVGLKADHFRHPLDQMATTNLKQIPGLDLMVRGLLGSVAEQFFALNNLAASVRVGEKQLPHLHQLLLDACKILDLEAPELYIQQNPQPNAYTFAMRGKKPFMVMHTSLVDMLTPAEIQAVMAHELGHLKCEHGVYLTLANIMVLAAGLIPNWGAVLTQSLQSQMLEWVRCAEFSCDRAALLAVQDPKVVMSVLMKLAGGSPQLAPLLNLDAFIDQAREYDRLGEDEMGAMLRNMQTQNLTHPVPVLRAREIDRWSDSQTYQNLLKGRKNAYNLNTEENKGGWRNW
sll1344	unknown protein			MDRCKFSNVKTIAKISYQHKQNPMRTFTLALLAIGTLAPSASAQTEEFNWWLDWVKSRTNNEPIPVQIRSPQALPAKFNQPRQDLEQLQRQYTPYRYRSNSNQVNSIPITVEERFSNTPNSSNGVVIPSTSTSTIAPVSSQPPQIRQGLQRNDYIEIDFPSSPPNLPTRTEVEFIPRSALPTPLRTRYPGGPTVKETESRIVRRLCTEYKRGLTPGELDELARNLVEKNRLYLSGEGKSPRGYAIDARNTKKC
sll1355	hypothetical protein			MQIMQSPLLTDNLDLFLQRAEIEASPAWEFIRGQAQQKPMPTLFHSRLQRNLVNVINAQTRDYEAIQELRCIVPPFSPVPDIAVVKSNLLAEEDGPLKGAPDWLIEILSPDQNILSLQTKILHCLTNGTKLAWLIDIYRQQIWVWNQESLPLIYQGLENPPTLDNLLTLTVNDVMAMTRQR
sll1378	periplasmic protein, function unknown			MALTMPRFFSAFLSPLSVVLLVAGMGFPAVQALELGEPEGQLQALRKVFCSTEDGQPIIYWWEGKTYSRIPGEPDRLLFLVEGMNIRQCGPLADGHDDEDFRMVSREILLYKDPVTGEVLRQWENPWTGKTVEVFHVANDPVNFSYRLKDNDGSPIARELTVLGNQWWMNVTVPLFYPNPLGGKFQRYVGGTYHATEMFNFFGDVDALTDPQGTSAPASVGWARLSNWLPWMEMGDRVGLLYFNTAGRKLASFDDLSAVMQKEITTNFPEYVEPPPLSDQRPNETSWSSFRQLLESGKNQ
sll1389	hypothetical protein			MTDLPHSPESASTSDRDRQIFLEAIAGRERTLVDVIGQAGGDFLKGESPVPKLIQRKTELKLFVNDHLQDSEGALLLVLQTRIDEADALISKHLELPLIALTTMVEQVLDNSALLTEIVRQADFRWGQIYGERPHFEIPGNPPHPDDPYTMTSVTAQLETLLRVLPPKSPEVKTFDSLRLRAIVDGLC
sll1397	putative transposase [ISY100a: 52234 - 53180]			MAYSLDLRQRVVAYIEAGGKITEASKIYKIGKASIYRWLNRVDLSPTKVERRHRKLDWEALKKDVEENPDARLIDRAKKFGVRPSAVYYALKKMKINRKKKELRYRERNREERVKYYRMLRELIKLYGSQAIVYIDESGFEAIQACIYAWSKKGKKVYGDRQGKRGVRENLVAGRRKGKKDLIAPMVFTGSLNAEGFEGWLKLYLLPSLDIPSILIMDNAPIHRKTAIKELAKEAGHEVLFLPKYSPDLNDIEHDFSALKRARMYAPIDTSLDEIIRSYCGV
sll1400	hypothetical protein			MKLLFDENLSPKLPIQLGDLFPNSLHVRNVGMEATIDPIVWDYAKNNDLMIVSKDADMHDLSLVFGSPPKVIWLRLGNCSTSQVENLLRREFRMIQLFYEDKNSSLLALSWPD
sll1401	unknown protein			MRYKVDLESPFYPHYLYVIRPRRICMDPIKDSHKIFKGLAEKYGNKNISNRVQVADFFKDLLEATGGLIIVDFLDMENWDVIESFSFDEKSEILTLVWHDFRKLVETERRRELRQSLFPASLYSCALQINTILPVPAKESALFIINGYAKTSKEIKNLYRFGTDEIEIYDNGFFKKRVIRKVSGHYEVIDFHCTPLYSLVMMPKASGISSAHSKRFLYWKNVHVALIRIRKILDSFDEIDEFSHDEVSEKVNSVRRAMEYLLKVECCSKGLKISKEYSQVFLGDLIAIVKYTRESHIRDLLAKVAKFSNEFSHDTGKKTISTKENLPLYWLVYMQL
sll1408	transcriptional regulator			MKDVNVFDPNTTIVLPNQPTTSRQIVDFDEFTVHFQDNETIINLPQRLGKGYNRSIQLRDGLTIEIIQVQLAEVMYLKRNHKKNFPLVAHFYLTGNSVVETFKTKEIEPKYTELAGRNYLYHLPNLSELEQWPCDTEIKLVSVYAPVDYFSCFYQSENFAPSLINQLITGDRDLKFHLSLGKNTLKVTEILQQIYQCPYQGIIKQIYLESKALELFAWQFNCMDATKSEKKASQLKKDDLERVKYAQEILVKQVLDPPSLAQLSRQVSLNERKLKQGFRQLFGTTVFGYLYNYRMQQAQQLLADNNLSVAQVAQRVGYTNPEAFCMAFRRKFGVSPKTHQKTIFYK
sll1409	ferrichrome-iron receptor			MWGAQKMIKILEQTSLAVLIGLTALHSGVALGSVGESNLSEKEKLEDQELQNEYKANVKIENWQQQISQAQIKEVIQIELKDTQTGIELILKTADQSQLIPLIISEDNILIIDILDAVLRLPDGENFIVENPSEQISQITAVQTSSNSLRITVTGNGTVPAAQVIPSSENLILSLTPPINTVESEEEIEIVATREEEAAVQEFFVPNTSVATGTDTPIMDTPFSAQVVSEEVIRSQQAITLEDVLTNVSSVTFGGTTGGRETIFGIRGFGNQFSDTVPILRDGFRLYGGFQGITEVSHLQQVEVLKGPSSILYGQIEPGGVINLNSKKPLNEPFAEVEVQLGNQGLVRPRFDISGGLNPSGNLRYRLNGVYSNEASFRDFNQPLERFAYAPIVTYAITD…
sll1411	hypothetical protein			MSKSPNREWHFYIDDMICFAKKALAYTIEMDQETFIASEINYDATLRNLELIGEAATHIPNEIRATHPEVPWRQIITTRNRLIHGYLGIDNDTVWSIIRDNIVVSNKAETLNATVRTIGAIKSFFPFLLPATRFSLTPLFPCLSP
sll1429	unknown protein			MILVLPWLIGAGATATFVWGFNKIKNAWDEEDKKKEEEKRKKREARNTEAKAIWDAVERYGEMLVFEKERISQEWNQVSKNILSEDRKNTKNLEEDIEHIEKYIEQSKTIYSVWETVDSQSRLIEDHYYDTRICKEMKEENNEKRNKMKKWEESSNYINSHIIFLYDTLDLKKECKEQQKLIESGMDSIDKMDGVDFEKVLLTHFTRMGYRGSLTQQTQDFGADLILMKDRKKYVIQAKRSASAVSVKAIQEILGAKGYYDADIAIVVTNNSYTENAKELAYRNKVELWDRDKLIEFILESRKI
sll1436	putative transposase [ISY100q: 1901359 - 190230 4]			MAYSLDLRQRVVAYIEAGGKITEASKIYKIGKASIYRWLNRVDLSPTKVERRHRKLDWEALKKDVEENPDARLIDRAKKFGVRPSAVYYALKKMKINRKKKNYVIEKETGRNELSTIEC
sll1437	putative transposase [ISY100q: 1901359 - 190230 4]			MLRELIKLYGSQAIVYIDESGFEAIQACIYAWSKKGKKVYGDRQGKRGVRENLVAGRRKGKKDLIAPMVFTGSLNAEGFEGWLKLYLLPSLDIPSILIMDNAPIHRKTAIKELAKEAGHEVLFLPKYSPDLNDIEHDFSALKRARMYAPIDTSLDEIIRSYCGV
sll1441	acyl-lipid desaturase (omega-3)			MRLEISSPQTKLPYPKTEELPFTLQELRNAIPADCFEPSVVRSLGYFFLDVGLIAGFYALAAYLDSWFFYPIFWLIQGTLFWSLFVVGHDCGHGSFSKSKTLNNWIGHLSHTPILVPYHGWRISHRTHHANTGNIDTDESWYPVSEQKYNQMAWYEKLLRFYLPLIAYPIYLFRRSPNRQGSHFMPGSPLFRPGEKAAVLTSTFALAAFVGFLGFLTWQFGWLFLLKFYVAPYLVFVVWLDLVTFLHHTEDNIPWYRGDDWYFLKGALSTIDRDYGFINPIHHDIGTHVAHHIFSNMPHYKLRRATEAIKPILGEYYRYSDEPIWQAFFKSYWACHFVPNQGSGVYYQSPSNGGYQKKP
sll1461	hypothetical protein			MVIAPHRTIIYPDSDGQPMADNTEQFQWIVLLKENLECLFAQDDNVFVAGDLLWYPVEGHPEIRVAPDAMVALGRPKGKRGSYRQWEEDNIAPQVVFEILSPGNRAKEMIRKLQFYERYGVNEYYVYDPDDNELTGLQRGENGLEVIETIEDWTSPLLGIRFFLTPDTLQIYYPDGRKFLTTVELDREMVKEKQRANEEQQRADRLAAKLKELGVDPEEI
sll1471	phycobilisome rod-core linker polypeptide CpcG2	A unique CpcG2 protein complex connects the phycobilisome rods with a minor allophycocyanin component, to support energy transfer to Photosystem I	Kondo et al (2005)	MTLPLIAYAPVSQNQRVTNYEVSGDEHARIFTTEGTLSPSAMDNLIAAAYRQVFNEQQMIQSNRQIALESQFKNQQITVRDFIRGLALSDSFRRRNFEVNNNYRFVQMCIQRLLGRDVYSEEEKIAWSIVIATKGLPGFINELLNSQEYLENFGYDTVPYQRRRILPQRISGELPFARMPRYGADHREKLEAIGYFRNQAPLTYRWEWQKQPYPAGVYLAGKVVLYVGGALVSLGIIAVALSAWGIIGL
sll1472	unknown protein			MLKLAGKKASALTCKKTKAKIGILEMDRQWYQSVKRFLCPSFEISAINFQDILFNNVDVGEYHSILVGCGIKYESIDISATLDLVTIIKKLSAKPPALLLITDCADSQITVQARSYLPQIDGVFAKDHDLALLLKVMKIIAKQKYFK
sll1473	phytochrome-like sensor histidine kinase pseudogene (disrupted by insertion of IS)			MGKFLIPIEFVFLAIAMTCYLWHRQNQERRRIEISIKQQTQRERFINQITQHIRQSLNLETVLNTTVAEVKTLLQVDRVLIYRIWQDGTGSAITESVNANYPSILGRTFSDEVFPVEYHQAYTKGKVRAINDIDQDDIEICLADFVKQFGVKSKLVVPILQHNRASSLDNESEFPYLWGLLITHQCAFTRPWQPWEVELMKQLANQVAIAIQQSELYEQLQQLNKDLENRVEKRTQQLAATNQSLRMEISERQKTEAALRHTNHTLQSLIAASPRGIFTLNLADQIQIWNPTAERIFGWTETEIIAHPELLTSNILLEDYQQFKQKVLSGMVSPSLELKCQKKDGSWIEIVLSAAPLLDSEENIAGLVAVVADITEQKRQAEQIRLLQSVVVNTNDAVV…
sll1474	putative transposase [ISY203g: 3400332 - 340150 5]			MISNFGHIVKTYLSNFPKDDYPVLDTFKFVSIWLGLVLDQSQTSMRSMFKRLNLRGETVDISTFSKASKKRDVGVFREIIFSLKKELSKRKEIKQGELEIFPLDSTIVSITSKLMWNLGFHQVKVFSGINLSTGIPGGIVIHFGQGHDNKYGNETIEETPENGVAVMDRGFCDLQRIKRLQKENNKYHVLRIKNNIKLEKLANDNYMVGTGKNKIESRVVIFTHDNSEFRLVTNLPIESKEIEGVSDEKIAEIYKKRWQIELLWKFLKMHLKLNRLIAKNENAIGIQIYTCIIAYLILKLLVIPKEAGTTMLDKLRYLQAFMCEKISYVHWLRELALR
sll1475	phytochrome-like sensor histidine kinase pseudogene (disrupted by insertion of IS)			MRFNDSAVEVINYRKDGSEFWVEFSLVPVANKTGFYTHWIAVQRDVTERRRTEEVRLALEREKELSRLKTRFFSMASHEFRTPLSTALAAAQLLENSEVAWLDPDKRSRNLHRIQNSVKNMVQLLDDILIINRAEAGKLEFNPNWLDLKLLFQQFIEEIQLSVSDQYYFDFICSAQDTKALVDERLVRSILSNLLSNAIKYSPGGGQIKIALSLDSEQIIFEVTDQGIGISPEDQKQIFEPFHRGKNVRNITGTGLGLMVAKKCVDLHSGSILLKSAVDQGTTVTICLKRYNHLPRA
sll1476	unknown protein			MGKGKADPGKCCCCPKKSPISLGFLPILRDLSVIIKMAMAFIQLLTENNPSGEFVFGLWSGAGPGETLIEEFLKILEKIHNLRRRTMEKASEFCFRSKFLEN
sll1542	hypothetical protein			MKTDKWFYELFLSQPGMMAELVPGIEPEWEFVYSAPVVKEKEFRLDGVFMPVSEDPLVPIIFAEAQMQADEQFYGRYFAQLFVYLYQYRVSRDWRGLMILQSREQRLGNDLPYRDLLAQRVTRLYLSDLRTGEASSPNLALLQLLVADKNKTLELSKGLLRSAPTDNEFQRRLSLIETILANKFPDLTKEIIMQMLDLKQMDITKSLFYQEIIQEGLEEGRQRGLEEGRQEGIQEGLEEGRQEGEANLIVRLLTRRLGELSNEQIGQIRELAVPQLEELGEALLDFTTMADLEQFLANLY
sll1543	hypothetical protein			MKLYLDTSVLNRVFDDQTQARIALKTQALRMILQLVETEEVEFLNSAVLEFEAQKNPYPPRQRWVQQCLALAKAYVPMDEEIVARGQSLEQMGVKSIDALHMASAEKGGCDYFLACDDRLLRRYHGKVKALNPVSFILLLTEGER
sll1552	unknown protein			MYEPIQLDSVSAVNFKELTYPAYQSHLLHISEDNSWIAFGLEIESYPVGLVLAKDAICEEKKVAEICSLFVIPEYRQRGIGAALLRSLENELIHRGCEKVSLGYLDNPNKVFIEQMLASCNWEKPAKTALICYGNMGKLKNASLLKNFDKLSAKLPAQFSLFPWSSLTEADAEAIKNTMEANPLIKKFNPFVESHKLESLNSLGLRYKDEVVGWMLTHRIAPDTIRYTQMFVDPALQPLSRSLIMLATAMNIQIKTAPDAPKATCRVDIDNYPMVNFVERRLAPHLDNLKYAWRASKLLT
sll1560	putative transposase [ISY203d: 1970882 - 197205 5]			MISNFGHIVKTYLSNFPKDDYPVLDTFKFVSIWLGLVLDQSQTSMRSMFKRLNLRGETVDISTFSKASKKRDVGVFREIIFSLKKELSKRKEIKQGELEIFPLDSTIVSITSKLMWNLGFHQVKVFSGINLSTGIPGGIVIHFGQGHDNKYGNETIEETPENGVAVMDRGFCDLQRIKRLQKENNKYHVLRIKNNIKLEKLANDNYMVGTEKNKIESRVVIFTHDNSEFRLVTNLPIESKEIEGVSDEKIAEIYKKRWQIELLWKFLKMHLKLNRLIAKNENAIGIQIYTYIIAYLILKLLVIPKEAGTTMLDKLCYLQAFMCEKISYVHWLRELALR
sll1562	unknown protein			MASVPFTDREMQKAWRNNLQASTHCSRTNAHRLLLFYSIECGLKAVLMKRQSASCTSFCDEITEAQHNINKLLDYLSAAPSLKLSASLQMEPIQIKGKKIERKIDAGKINQAWRYGGCLIDTVNSSSSLRTIEDDKLEKQLMCISEWIRQELNS
sll1563	unknown protein			MYIRVDSTGAKFVMRSLKYLTWLDVKRFIRKITFNGEKLPDCINSISCFSDALEIGIPNLNCIEAAQGILTKWFQDWYQLDQNLIRLDLGDAALPIEFYENEPSQFDISGFIRPFWQEIAYISSDSDSNIDLVKLTSKFHFPETALSSPKIIAFYSFKGGVGRTLHLASFLFALLEASKEHNKRITVLVVDADLEAPGLTYWDKSEKQRPAISFIDFLEAYHYTPIDRQETIVLLAEEIKKTPRYEEGSTFYFLPACLSNEQLLDTPVLPEHLARSPEGEWSCGNALHQLGIALSADYVLIDLRAGLSEISSPIIFDPRIQRFFVTTATEQSTAGMSLVLEQISHIAPSEEEISSGKFYDPSIIISFLTPELKKLSAFENSLEKFNSAYNPGDQSDDEN…
sll1574	SpkA: serine/threonine protein kinase	regulates cellular motility (pseudogene in 6803, disrupted by frameshift mutation); gene is intact in 6714		MTPDSRHRRLLANRYQLVELVGSGAMGQVYRAEDKLLGGVTVAVKFLSQALLNPRMKERFEREATISALLGEKSIHIVRVRDYGLDEKEIPFYVMEYLQGENN
sll1595	circadian clock protein KaiC homolog			MTDNSQSLSLIKCPTGIQGFDEITNGGLPQGRPTLICGSAGCGKTLFGVEFLVRGAVEYGEPGVLVSFEESAKEIIQNVASLGWNLQDLVAEEKILIDHIYVEASEIQETGEYDLEALFIRLGYAINKIGAKRILLDTIEVLFSGLENTNIVRAELRRLFHWLKQKGVTAVITGERGDKNLTRQGLEEYVSDCVIKLDQKTVEEVATRTIQVVKYRGSRHSNNEYPFLIEENGISVLPITSLILNHSVSQERISTGIPQLDDMFGGQGYYRGSSILVTGRAGTGKTTLAAFFAQATCLRGERCLYLATEESPQQICRNLNSIGLDLSPYLDSQLLQFDATRPTNYNLEMRLFKIHSWVRNFKPSLVVVDPMSNLITSGNLNQTKNFFMRLIDYLKSQKI…
sll1596	circadian clock protein KaiB homolog			MENLNALSGNQNLEVWQLRLYVAGQTPKSVTAFINLKKICEEYLNGQYQIEIIDLTQQPELAIEDSILALPTLVRKLPEPIKKIIGDLSNTEKVLVGLQILPSMDWKI
sll1601	hypothetical protein			MTKPLPYDLIIVGATGFVGGIVCRYLLSHWETAAAKNWAIAGRSQAKLDRLVQSLGPQAAHLPTFVVDIKDEAAVTTLCSQTKVVVSTVGPYALYGETLVRVCAITGTDYCDLTGEVQWVQQMIQKYEAIAKQSGARIVHCCGFDSIPSDLGVYYLQQQSQRRWGEPCIRVKMGVKACQGGISGGTIASGINLIQEAIADPSTRQALRNPYILCFKPDHRSDHPPSLIPVQNDPIFSGWTAPFVMAGINTPIVLRSNTLQNEVYGEGFQYEEGILTGPGIIGWLAAQGIKWSLDLMALALAIGPSRWLLLQILPKPGEGPTEEAQQQGFYDLRFWGETASGQSTMVKVTGDQDPGYGSTAKILAQAALCLAKDRPKSSLQGGFWTPAASFGQDLIHRLI…
sll1609	hypothetical protein			MMVVATTKILTAAEYLQREEQATEKSEFIQGEIIPIAGASANHNRLTFNLSRLLPLEIGDRQYEIFVSDMRLWIAESESYFYPDVMVIAEEPKFTDNSQMAVTNPSLIAEVLSTSAAGFDKNQKFGFYRTIPKLQEYLLIDQFCYRVEHYQKVGDRQWLLTELMGENAEIEFSFMKI
sll1642	hypothetical protein			MMDLGECLLFADDMVFQKTGRHLDDIEFGVIEGVLQRKKYADIARDLNCTEGYIKDIGYELWKLFSEIFGEEINKSNIRSSLLRHKFANNVSISGNDNTVGSIDQVSFYVGLDKRSDKSCQNDQFLTRLIEKLLTFGLSHEQIAECLNINLEKLGIKNEPKNT
sll1651	hypothetical protein			MNPKIDGFEWDEGNEQKCQKHGLTKADIEAFFKNQVWIAPDVKHSLQEERFLAVGYSDSGRPMFVVFTLRIQDENTLLRPISARYMHQGEVQKYEQAFTKNEQ
sll1652	hypothetical protein			MNKPLPKMNSDQEAEDLLEQDLTDYLVPENFTKTTFEFAPKDKSITLRLSSELLTAVKNTASAQGMNYQKYIREVLEQSVLRP
sll1685	protein involved in light-induced Na -dependent proton extrusion			MLPDKKLGSPNHRFHHWLVRQAIAALDNAQVSAQAIESIEKTYFDGGKIAPDSQRGVNTYNYFKSTLERELLKIKFNLARFNATNLLNNSEDFQITEAEIIVKLDAIEKIIAKYRFSEDLVEVDSQSSAEINNISPKRSNFFNIQRDLSAQDEQKILQNLRNLRLQRRIATRFLIVLIFIPLTVQILTKNLVFAPLVQHFRVDIVAWEKIHYQEETIEHYFEEFARYKETLEIKQLLSENQPLNQEKIHQELKKKAEELIRQAATNSQQGIVNLLADIAGLVAFVVLIIVFRGKSIITQQYLSQSFLALNDITKVFIFILLTDMFVGFHSAHGWEVVLENLTSHFGLPENRHAVYIFIATVPVFLDSLFKLLIFNYFTRQSPTSVAILEKMQQ
sll1710	putative transposase [ISY523b: 1275354 - 127622 4]			MIIREFYSTDITDSQWQLVEPHLPKAKTGGRKRKTSLREILNAIFYMLRTGCAWRLLPHDFPKWRTVYGYFQQWHEDGTWRKLNRIFREKVRLKAGRNTHPSAGCLDSQSLKKAGTGQETGYDGGKKVNGRKRTILVDTMGLLLDVVVHGAHRSDHQGLILLATWFAPLWQCLQVIWTDSTFGGKDFIYWVEHTFGWNLNVVSKKQGQKGFEVLPRRWVVERTFAWFGRYRRLSKDYEYLPTTSETMIHVAMLHLMLQRLA
sll1714	unknown protein			MLRELRTNRASWKIFTGKKLRKQYLLSLISTQRSSLDNTKEGQAILKKVHSFYKMMLQELEAVFDGTALQLEVPLNLAAGTRVRIVVESVLPNEVKAPKTFLQTAQSLKLQGEPDWSEKIDQYLYGETLSDND
sll1715	hypothetical protein			MNLIGQRKLINICMGKLFLTMTEVFLDTSFAIALSSITDQNHVRAIQLANQIEANKIRLVTTQGILLEIGNALSKQRYRKAAIQLLESLETDPSVEVVLLTNSLYKSAFNLFKQREDKEWGLVDCISFIVMQDRGITDVLTADIHFQQAGFRALLRD
sll1717	unknown protein			MSVLKWINVGKVSAERDDELVNYFYDNGVLNSVLTNKSSFLVLGRKGAGKTAVFRYLKENPHQYLSDKDILVSLSFEDYNWKVHSLLSNSETAESLAYKHSWRFVILVEVIKAYASRCAKDGVTVPQPIAKAQTLLEKLFDHPLPSVYQLIGRKLLGLSKVKLPRAGLDLEDGSFDSVEVSGGELSFEEVSADNDIRTALAQNVSNIIAYLEAALAKIQPCEYRTVICFDRVDEAWDNVSLDVSRKVLAGLVSASDSLTAKYNGVVRPIIFLREDIFSVLPLNDSNKLREDCGALLKWDRDDLFKLLLRRLSYFAQKNDVDAVEDLDGLFDKNEMRQRSKPSNYLLKRTMMRPRDMICFLSRTIDAVKESVNDPFEETPANFDHLPVEAIYTAEPGYSE…
sll1749	hypothetical protein			MESQLQFPISPSEVLSELYEQDPAQWLEVTVSLFRQNSLAEVDWVHLIEELESLGRQDRNRVAYLLEQLIRHCLLLQYWQEERGRNGNHWRAEIQSFRTQLRRCLTTTLKNYLEEELPQIYQGALGYVQEKTGHGVDFPLTCPYSLQQLLESSPPN
sll1774	hypothetical protein			MFDNLCKFLAESFSEDYAAWLLGRPIKLTKLSPTELSLEPIRADSLILEQSEDLVLHLEFQTEPDPTMGFRMLDYRVRVYRRFPQKTMHQFVIYLKRSNNDLVYQDSFQVGETLHRYQAIRLWEQPSETFLQSPGLLPLAVLTQTSDPTLKLREVATALEQIEDNRVKANLMAATSVFGGILLAPELIKTILRSEIMKESAVYQEILEEGKIAGKLEGRLEAKLETIPLLKKLGLTIAEIAKELDIDVELVNKFVANQNN
sll1780	putative transposase [ISY203b: 1200306 - 120147 9]			MISNFGHIVKTYLSNFPKDDYPVLDTFKFVSIWLGLVLDQSQTSMRSMFKRLNLRGETVDISTFSKASKKRDVGVFREIIFSLKKELSKRKEIKQGELEIFPLDSTIVSITSKLMWNLGFHQVKVFSGINLSTGIPGGIVIHFGQGHDNKYGNETIEETPENGVAVMDRGFCDLQRIKRLQKENNKYHVLRIKNNIKLEKLANDNYMVGTGKNKIESRVVIFTHDNSEFRLVTNLPIESKEIEGVSDEKIAEIYKKRWQIELLWKFLKMHLKLNRLIAKNENAIGIQIYTCIIAYLILKLLVIPKEAGTTMLDKLRYLQAFMCEKISYVHWLRELALR
sll1825	hypothetical protein			MRILIIGATGTIGKAIVTSLQGKHEVLQASRQGSHFSVDLTDPASIQALIEQVGVLNAIVSAAGETRLKPLAGLTDQDFEFCIGSKLMGQVNLIRYGLQALTDNGCITVTSGVLSQKPIPGGSAVSLTNAGLEGFVRAAALEAPRGIRINVVSPPWVNETLLSLGMPLGNGLPAATVAQAYVHSLEGTMTGEVLYP
sll1849	probable dioxygenase Rieske iron-sulfur component			MEIFNNWQIIAKGWYIVCPSRTLRRGQAKSLALCGQKIVVFRGEDGKARALHGYCPHLGTDLGLGQVEDSWIRCNFHRWAFDETGKCRHIPCQSEIPPKAQLAPYATAEKYGFIWIFPEEIAPNDLPEFDELQGQKLVTQADKAFERKCHHHICMMNGIDAQHLKTVHHLDIKMDLSLRQNASGTQIDFTMKGNVPNTTLRESFIHYSSFK
sll1851	unknown protein			MRYDNGCIGLLTIMKNVRFFPPLHMIYAYVPLPSLHGDDVNLELSKIRIQPIYVTAKRRGIMGYLVSHFLLLCTKLAYYFLRHEDGLIYDNIQFKPNILLSVDKPLAHYINYVNHLEPSAWSRQEVKE
sll1860	putative transposase [ISY523d: 2226601 - 222747 1]			MIIREFYSTDITDSQWQLVEPHLPKAKTGGRKRKTSLREILNAIFYMLRTGCAWRLLPHDFPKWRTVYGYFQPWHEDGTWKKLNRIFREKVRLKAGRNTHPSAGCLDSQSLKKAGTGQETGYDGGKKVNGRKRTILVDTMGLLLDVVVHGAHRSDHQGLILLATWFAPLWQCLQVIWTDSTFGGKDFIYWVEHTFGWNLNVVSKKQGQKGFEVLPRRWVVERTFAWFGRYRRLSKDYEYLPTTSETMLYVAMVHLMLQRLA
sll1861	putative transposase [ISY523o(partial copy): 22 25804 - 2226597]			MIIRELYSTDISDSQWQLVESNLPQAKSGGRKRKTNLREVLNAIFYMLRAGCAWRLLPHDFPKWRRVYGYFRQWQEDGTWKKLNHILRKKIRLKAGRNANPSAGCLDSQSVRKAGAGQESGYDGGKKVNGRKRTILVDTMGLLLDVVVHSGHRSDHQGLTLLGTWFAPLWQCLQLIWTDSIFDSKNFTAWVNETFGWNLEVVSKKNGQKDYEYLPTTSETMIHVAMLHLILRRLCLELFKHILRLCNDKIVIKL
sll1867	photosystem II D1 protein			MTTTLQQRESASLWEQFCQWVTSTNNRIYVGWFGTLMIPTLLTATTCFIIAFIAAPPVDIDGIREPVAGSLLYGNNIISGAVVPSSNAIGLHFYPIWEAASLDEWLYNGGPYQLVVFHFLIGIFCYMGRQWELSYRLGMRPWICVAYSAPVSAATAVFLIYPIGQGSFSDGMPLGISGTFNFMIVFQAEHNILMHPFHMLGVAGVFGGSLFSAMHGSLVTSSLVRETTEVESQNYGYKFGQEEETYNIVAAHGYFGRLIFQYASFNNSRSLHFFLGAWPVIGIWFTAMGVSTMAFNLNGFNFNQSILDSQGRVIGTWADVLNRANIGFEVMHERNAHNFPLDLASGEQAPVALTAPAVNG
sll1880	hypothetical protein			MISSAATFRQHQEILVIATQGKSLHNFNSKIQAVVQHSGVKTGLCTVFVRHTSASLIIQENADPDVLTDLAIFFAQLVPEDGRRYRHSTEGLDDMPAHIRSALTKTSEHIPIVNGRLGLGTWQGVFLWEHRQRPHQREVIVHVSGEV
sll1891	unknown protein			MVNHPLPLLLATALTFTVSAPQTIASGVDDLSFSPTPTETLVSLKFPQAGDRGTTQSSGGGGTRGGSCFTQANTNLRIVAPSQDTFTATANPSLFVYVPANKGVEGEFVLVDGAGELIHSQTVAVPSKESILAIAVPTTVGLEPGGEYAWAFAVNCTIDNQVVGSAVEAGLVRQELDVEITEQIEETNEPLSKANLYANQGIWQDTLMIVASLPEQRQELVELFDSVGLGQFSDVPILFVGTDEAGDVPLTN
sll1930	putative transposase [ISY100k: 605515 - 606460]			MLRELIKLYGSQAIVYIDESGFEAIQACIYAWSKKGKKVYGDRQGKRGVRENLVAGRRKGKKDLIAPMVFTGSLNAEGFEGWLKLYLLPSLDIPSILIVDNAPIHRKTAIKELAKEAGHEVLFLPKYSPDLNDIEHDFSALKRARMYAPIDTSLDEIIRSYRGV
sll1938	hypothetical protein			MATLTPPISSINQGSLLLNVSHVTLKVSPEHFDQLCLDNPDLRLELTKDGELIVMAPAGGETSRKNLDLAIDVGLWNRRTNLGQAFDSSCGYDFTSLGGGKLSPDVSWIEQSKLEGIEIVGFIPVVPDFVIELRSATDNLKPLQEKMQEYRRLGVRLGLLINPQNQQVEIYRSSQATEVLTLPKEIDCNEVMPGFVLDLTRIW
sll1954	unknown protein			MTNFPPLLREAKRDNRSIHFSATIPDFQTFVAIVTTLLVFLTGVALKYDTIYFRNYEISIPQWAGLSFAGLTFSFVVLDQLLRGFVRLEEIQQTTEARNRRAEEEQRRSEDRARTVAREAKQDREREEELARAENERAEARDRRAEAREREARRVGQEARRTRIENQYRLALIRYQLEPNSPHRRQLENILALLDEYGDTL
sll1956	hypothetical protein			MIHAIETTSSISLEEFLNLPETKPAQEYQNGKIIQKPMPQGKHSKLQTTLASEINQRAESHQLAYAFTELRCTFGERSLVPDITVFKWNNIPLDSRGQIVDRIDIPPDWIIEILSPDQSPLKVIEKISFALRNGCQLGWLVSPSENIVMVFQGNQLPETKMGKDPLAVLAELQEWFITPEIIFGWLSFERLK
sll1965	hypothetical protein			MQFEYDPQKAKSNRQKHGISFAEAEMVFFDPLTIHELDPDSTTEERFIALGMGNTGSILVVVYTLRGEIIRLISARRATKQETKIYETGI
sll1982	putative transposase [ISY352c: 1553414 - 155390 3, join 1554854 - 1555726]			MGRIEWRKKAEMQRWYMVAPREAKETVQFIDKYCEGYRDLFPEVRSFEYFKYLYLGLIANIKRKTFPEIAKVVGLENGQGFDYFFGNSPWSLEEVRERRINKILSFAEGEAITMLIDETGDRKKGRKTDYVARQYIGNLGKIENGIVEVMCYGIIKGMTVPLISKVYKPEARLKEGDKYKSKPETAGEIIKEIKELDFNIKVVLADSEYGESSENFVRVLEKENLEYVLAIRSNHGV
sll1983	putative transposase [ISY100n: 1553903 - 155484 8]			MAYSLDLRQRVVAYIEAGGKITEASKIYKIGKASIYRWLNRVDLSPTKVERRHRKLDWEALKKDVEENPDARLIDRAKKFGVRPSAVYYALKKMKINRKKKNYVIEKETGRNELSTIEC
sll1984	putative transposase [ISY100n: 1553903 - 155484 8]			MLRELIKLYGSQAIVYIDESGFEAIQACIYAWSKKGKKVYGDRQGKRGVRENLVAGRRKGKKDLIAPMVFTGSLNAEGFEGWLKLYLLPSLDIPSILIMDNAPIHRKTAIKELAKEAGHEVLFLPKYSPDLNDIEHDFSALKRARMYAPIDTSLDEIIRSYCGV
sll1985	putative transposase [ISY352c: 1553414 - 155390 3, join 1554854 - 1555790]			MKLSVLTVAFSVSALFETTIKYKEVGNLYGARNWIEYGLKQIKNELGWADFRMMDYSRIEKWREIVMSVYLMVSLQIENLPPHDNFLNKSKQTRKIAYQNIQKRPWWNQKVDGKTYLTT
sll1995	hypothetical protein			MLEAPLLSICIPAYNRPNWLQRGLESIAVGEGSDIEIVITDDSDTDQGQAIASEVLKNWSGSWCYEHHQQPLGMAQNWNRAIQWATGQYVMVLHDDDFFLPQGLGLLVNKLRQLGSSSPVLLFGVRVVDAQERVVKRQGFRQDKLLPPHDALIRLFSDSSFVRFPAMVIRRDLFTEVGYFNPDWREPCDLEMWMRLFARYGVYCCREATVAYRVHGQALTMGSFHGETVNILLRLFGELEKLNILTTRDIEFCKGLFFHQYILAGAWRQLRRRRWREFKQVMGLFDLPELKSLSCPVKWRFLRGLFSLT
sll1997	putative transposase [ISY203h: 1623060 - 162369 3, join 1624643 - 1625182]			MISNFGHIVKTYLSNFPKDDYPVLDTFKFVSIWLGLVLDQSQTSMRSMFKRLNLRGETVDISTFSKASKKRDVGVFREIIFSLKKELSKRKEIKQGELEIFPLDSTIVSITSKLMWNLGFHQVKVFSGINLSTGIPGGIVIHFGQGHDNKYSHFN
sll1998	putative transposase [ISY100d: 1623697 - 162464 3]			MAYSLDLRQRVVAYIEAGGKITEASKIYKIGKASIYRWLNRVDLSPTKVERRHRKLDWEALKKDVEENPDARLIDRAKKFGVRPSAVYYALKKMKINRKKKELRYRERNREERVKYYRMLRELIKLYGSQAIVYIDESGFEAIQACIYAWSKKGKKVYGDRQGKRGVRENLVAGRRKGKKDLIAPMVFTGSLNAEGFEGWLKLYLLSSLDIPSILIMDNAPIHRKTAIKELAKEAGHEVLFLPKYSPDLNDIEHDFSALKRARMYAPIDTSLDEIIRSYCGV
sll1999	putative transposase [ISY203h: 1623060 - 162369 3, join 1624643 - 1625182]			MDRGFCDLQRIKRLQKENNKYHVLRIKNNIKLEKLANDNYMVGTGKNKIESRVVIFTHDNSEFRLVTNLPIESKEIEGVSDEKIAEIYKKRWQIEFLWKFLKMHLKLNRLIAKNENAIGIQIYTCIIAYLILKLLVIPKEAGTTMLDKLRYLQAFMCEKISYVHWLRELALR
sll2015	hypothetical protein			MATTADDVWQILAELAASQKQTQQNLRETERLFKEQGQELDRRFQETDRRFQETERYIKRVSRDVGKLSNRLGEFVEWQVRPAVVGLFQDRGIDVHEFHPGVSVQREDGGLEIDLLVVNETQAILIEVKSKLTEKDVDEHLERLGKFKQFMPRYRDVKALGAVAAMVLSQEVVSYAYGKGLFVLAPSGDTLVILNDANFRPSYW
sll5002	hypothetical protein	located on plasmid pSYSM		MPDIQTWEYKTIRFDFLGRGITQEFNLLDVDGTRVKGWSMNNTAIKTLPQMMLALGQEGWELVSHVVNQDNQANNVTLHYMTFKRPGELLVETEDPALTGSANIRQIRDKFFVIP
sll5003	hypothetical protein	located on plasmid pSYSM		MIELTNPFKLLIDEDLSPSIAQVISQKLGIEAVAVRDRGLINAEDQAVFEYAYKNDYIVVTANIRDFEQIARATEIHPGIIFICDGELIRAEQIEVVTLAAIALAEEMATGRDMINRVLYVEIDRSLRFETMPN
sll5004	hypothetical protein	located on plasmid pSYSM		MNMLGRHSGRNRDKSPSNVELSPQENAQFQRWAEGLVQNPAIMGGETVFPDSRLTVLRVASLVERGESPSVILEDYPYLKPIDLKFAPIYCQCQTCDRAYQPL
sll5006	hypothetical protein	located on plasmid pSYSM		MSIAGKSKGDVVQQLEKSYGVARTTVFNRLKYLGYSLDKVDDLFSLSNEQMAELDKLHRWISDGGKMADYPKPGQLTMVTDERELEQYGEVINFDALEGDEELGHAELIRAAQNQAAGILIAQNLLTAEILKNPQHLPADLQAQVEQSKVAIAPKPQNPLVIASQWITKAKAYQSNQNHGPLAA
sll5014	hypothetical protein	located on plasmid pSYSM		MSQIFQCPYCKALAIWKKGNYIHRRTCENSECRKKLNRDTAKKYDQLRQKKKIQELKFQGFNIVTCQICNEEFEMIHHSHLKTHGLTVAEYRNRFPNALICNSRNHKKRSQAALERSKYKSYSGKNIDNDFLEFLTGSLLGDGSLEKGKKKLNARYAEGGANKEYINWKFNFLKDYFYCTFQECLSSPHVKSGKQYQGWWIRTGVHPILTDLHCIWYLEKKLLPRKFVEKYLTEFAFCIWFYDDGCSSSGLSLYPMSFSEDDVNFLSLIILQKFNLKNSVLKTKQGHFFIRISQKAKSELKAILDKFSIPGMAYKRNL
sll5026	hypothetical protein	located on plasmid pSYSM		MADTHNFIDIKDALNALILGKRLPDALYIHYSIISHLSPILRRYESLARQIFDENYQSKLNQNLQFTLIKFNLNEPKISYLDYPNFDLDAHPALRQSTQVNLELNNCQVRHYGDNPPILHRKETFVCADYPLYQTFAELTQAEEKLGLLADPRQIGYRQQWEKRLQQFRVRIENHKLIEIQEFAHQSPKIDRHKAAIIRRQMSRPVRSLLDANLLTEGMTFFDYGCGHGEDLKFVAEKGFEVHGWDPFYEPEGDRHPADIVNLGYVINVIENPAERREALFQAWELAQKILVVSAQVLIADGGAGHIAYGDGVITSRNTFQKYYGQEELKLYIDQVLGIDAIPVALGIYFVFRDEAQAQAFRASRFRSRATTPRIRLSVKRFEDYQDLLQPLMNFLTER…
sll5030	hypothetical protein	located on plasmid pSYSM		MKTSLDCIPCLLHQSLDAARLVSQNPSVHEQIIRDALSWAGEMDLNQSPPAMAQQIHRRLREITGVTDPYRKTKDWQNRVAMELLPTLRAKVEAAKDPLLMAARLAIAGNVIDMGVDGSLTEADVREALEQALKGPFFAEEDRLREVIAQAKSILYLADNAGEIALDRLLVEQLSPERVTLVVRGSPVLNDATLIDAQTVGLDKIVEVVDFCFNFPISYCAFFTINYFSDIPIFLFSIPSYVFKPPPLICPYFSFLWKLDPMIAPDSHCIFYF
sll5032	hypothetical protein	located on plasmid pSYSM		MNSENLAALKPYLSFFHPITMWALLALAIYTLYLGIQVRRTRLAEGEPKKELIKGRFAIRHHQIGSMFLALIVMGAIGGITVTYINSGKIFIGPHLFAGLGIVGLVSTSAALVPFM
sll5033	hypothetical protein	located on plasmid pSYSM		MKSILSFIKSVFILGILVGVLIINLAVSPAQAVIRQLEEAPGPTVYQSEISKSRQILKDQQGGSWQAIAFERTIPDHEDSIYLRLVDFPGTANIDHSKPLIITNMMSETLSAVNVSEDMFMDKTKMSPDAGEYDLQPILMQLESAIPLRLILPTLDQQKIVLNVSPAVVEEWQSLTTQK
sll5034	hypothetical protein	located on plasmid pSYSM		MQTLPQRILSLMLIIGISLLLLGGNAAIATAAPIIPNANELAQAVQEIESLDAMRTGLASSLEGRTEAPTKQTMKEVCRPVGMRAMQLSKENGWQVQQIANKYRNPDHKPNNLHDQIALAKFNQEPELVGFWDRETLNKQTGTRYYRRIEVESTCLACHGLKNSRPQFIKDGYPQDLAYDFNVGDLRGMYAVFIPDDIQKAMQDAIK
sll5035	Transcription regulator ArsR	located on plasmid pSYSM		MQISVNKTLNPPNFERLSELFKLMGDQSRLHILWCICEEECSVGTICDMTGLSQANVSKHLQILRMGGIVGCRKQGNSRIYFLANPKYLNLCAQSLIELSNLSTDVLSSCED
sll5036	Sulfide-quinone reductase	located on plasmid pSYSM		MAQIVVIGAGLGGLPAAYELRHYLGKAHQVILISEFPQFTFVPGLVQVGLGHIPLDHMQLNVPMLAKRHGFKWVQGKVQKIDPLQKRIYTHETLNYDYLIIASGAELANDLVPGLGIYTHSICTPSHVLEARTAWETFCQQPGDLVVGAAPGTGCFGPAYEYVLLAEADLRRRGIRDQVKITYITPEPYIGHLGIANMAHSQTLTEALMNKRGIATLTNAQIVNISSDHIFLADGQSFGFAYSMILPAFRGAKFVKASGLGNERGFLPVLPTMRHRDYPEIYGVGVSVHLGQINDTQVSIGTPKSGQMTEAMAMVAAHNIAVELGSIAKPLQVPTLEALCFAEYGDTGIAYIAAPVLPDRLTGKRRYSYAIKGIWVNWAKAAFEKYFLAKMRLGVGLPW…
sll5041	transposase	located on plasmid pSYSM		MDTLLDELLEEYQTPEEILGESGLLKQLTKRLIERALAGELSHHLKNQAEEEKRNSRNGYSKKTVQSEQGEMELAIPRDRQGKFEPVLVPKNERRIAGLDEKILALYARGMSTRDISPQLEELYGAKVSASMISEVTDAVLEEVKAWQARPLEEIYPIVYLDALYVNIKVSGRISKRAVYIS
sll5042	hypothetical protein	located on plasmid pSYSM		MKCATSTLHEQLALQPGIFMTSLKEPNFFSNDEEFAKGMDYYQSLFAGAQPQDLCGESSTHYTKLPTYPDTVKRLAEAFPQTKFIYVMRHPIDRLVSQYIHEWTQRVVNTDINTAIDQFPEMIEYSLYSKQLQPYFEQFGRERVLPVFFERMLAHSQAELERVCNFIGYQGTPIWQELNPQNVSSDRIRISGWRDFLVEAPGLKQLRRWLIPKSLRTWIRSLWSMKKRPQLSNERLAYLKKIFDQDLQVLGSWLGIPLDCTTFKTTVKSQNSAWFKRDQI
sll5043	hypothetical protein	located on plasmid pSYSM		MAIIASNNSWDLYQLAVVILNYRTPQLVVDCLASLVSQIDPQTQQVIVVDNASGDDSVEEIEKAIANNNWQDWVRLLPSDVNGGFSAGNNLGIQAIRAENYLLLNSDTIVRPGAIQTLLVALEQYPEAGLFSPRLEWPDGTPQISCFRDHSPLSEMIDGARTSVITKLLQPFDVPIPVTEQSFEPQWTSFACVLIRRSVVEQIGLMDDGYFMYYDDIDYCRRARQAAWKIRYIPQASVVHLRGGSGSVKSDVASRKRPRPYLYASRSRYFAKFYGPLGLALANLGWLGGWGIAALREILGQKEPHTCDRQWQDIWFQWRQPLKPYRPE
sll5044	hypothetical protein	located on plasmid pSYSM		MIQEFQRFKILGLPKNAAFFTAVKPSDQGNFPSLGARGCFLSHLGVLKVAKAQNLEQVLLLEDDATFTKDLVQNQTQLLQELQTTSWDFVYFGHNVSANTNSLLHLYDEPIIQAHFLAIHSRIFDQLIDFLETLLERPGGHPDGGPMHVDGAYSTFRQQNPQIKTLVASIPLGFQRASCSSIAPRQWFDRWPAATNIVNLARKAKNIYQKVAV
sll5046	hypothetical protein	located on plasmid pSYSM		MNTSFLESPTFLIGAERSGTTLLRLMLSHHSQIAWCNEFEYVIDQVSDNAQFPKVSDYQDWLKTHRIFQATGFEVSPNLTYGELVQSFLQQKQAQEQKPVVGATVHRHFDRLLAIWPNARFIHIVRDPRDVARSCIGMGWAGNVWTGSQRWLEAEQDWEALKQTLPVNNYVEISYENLIREPQTVLTQLANFLGVAYDPAMLQYNQDTTYDQPDSSFLNQWRRKLGDREIQLVESRVGDLLLQRGYEASGLPTIQLTSSQIKSLKLQDWWARANFRLQRYGAVLFTLNYITSRLPLRAWRDRIQLKINQIDLEYIK
sll5047	hypothetical protein	located on plasmid pSYSM		MTPQAQLVLLLWLPVILYFFRRYPPRTAVMVSFLGGLLFLPQRTGFALPLIPDYQGMVATCYGIVVGLCIHDLERLKKFRIEWLDIPMMLWCISPFMSSVTNGLGAYDGVNESITQTVVWGLPYMLGKLYFNRLIYLKQLAEGIIKAGLIYVPICLWEGRMSPNLHLIVYGYYAHPSGISQAIRYGGYRPNGFMQHGLMVGMWMMTVALITIWLWQSKTFTKIWNYEIKSLIPVLVFTVIWCRSTGAYGYFFYGLIILFTAKFLKSNLPLLILIFGLGWFLYMNVTGQFHGDKILAFLSEYTNPDRIQSLGFRWINEEILAEKARERFWFGWAGWKRNRVYEENWIGEIVDVSVTDSLWIIAFGIQGAFGLLNLTLALLLPPAVFATFRYPAKLWLHPK…
sll5048	hypothetical protein	located on plasmid pSYSM		MKITFVLPYAGLAGGIRVVAIYADRLQKRGHEVFIISQPLPKPGIKQRISQWLRGKKTPAQPSASHFDGLNVPHKVLETCRAVGDRDLPDGDVVIATWWGTAEWVAKLSPSKGQKVYFVQHHEIHPYFPVERVKATYRLPLYKIVIAEWLKKVMAEEYGDSQVSLVPNSVDLELFSASPRGRQTVPTVGFMYSTKAWKGTDLAIQGWQLAQEKLPNLKGIAFGSEPVSSNLPLPEAIAYHHKVAQEKLKEIYASCDAWLFTSRLEGFGLPILEAMACRTPVIGTPTGAAPELIEQGGGILVPPEDPAEIAAAIVKICTQPLEQWQTLSDKAYQTASCYSWDDATTLFEQALEEATMATANDP
sll5049	hypothetical protein	located on plasmid pSYSM		MASLNKLAIRGTIWTFVGYGSSQVLRLAGNLVLTRLLVPEMFGLMALVNTFIIGLNLFSDIGIGPSIIQNKRGDEPSFLNTAWTIQVIRGVGLWLCCCLIALPVSRFYGDRQLIWLLPLVGFSTIIAGFNSTALFTLNRKIDLGKLTRFEFIVQSIGLVVMIVWAWFNPTIWALVMGNFVLSLVKMIWSHYLVAEPRNRFTWDPTALQEIARFGRWIFVSTAMTFLATQADRLILGKIFSLTLLGVYTIAFTLAELPRQVLSRVNGKVMFPVISQQIDLPRAELRSKILKKRWLLLGALAIAIAVMISFGDWLILFLYDERYRAGAWMLPILAAGLWLPTLALTIDPVLYALGKPQLVAIGNFAKFAYMLIFIPLGFHSFGVLGAVIVVAANDLPYYLA…
sll5050	hypothetical protein	located on plasmid pSYSM		MVRSPQFRAQLALEAVKEVKIHLGGSNQWKRKLVQEFMKVAYLINQYPKISHSFIRREILALEELGVVVERISVRPIAQTDLADEADRQECQRTRALLGAGLIPLLGSGLFLAISRLPPWLKTLGLTIQVGRRSHRGLLRHFAYFLEACLLWRWLKAAGITHIHAHFGTNSTTVAMLCASLGDISYSFTVHGPEEFDRPEAIAIPEKISRARFVVAISSYGKSQLYRWCSLADWPKIQVVHCALAADYLQQEITPVPEVPQLVCVGRLCEQKGQLLLVQAVRQLRDNGIAVKLVLVGDGELRSPIEELIEQYQLEENITITGWASSAMVQQHLLASRAMVLPSFAEGLPVVIMEAFALGRPVISTYVAGIPELVKPGVSGWLVPPGSIPDLVEAMQSVL…
sll5052	hypothetical protein	located on plasmid pSYSM		MAHDEAEEFLATEEAEIEAVSPPATSKNLVRVYLNLVLRKWFIIVAFAGAGLVVTSYLSTQDPSTYVGRFEILIEPVTSAEKLTDASVLTRSNDLPSQELLNLDYPTQLKILKSTVLLSKIAAEVHNILPQIPEAAMLQNLQKNLIVKRVQEGNSRFDYTKILEVIYEGNDAVLVETVLKVTAEQYLQYSLQERENSLQAGVSFIDEQIPILETQIRALQGQQRTLQQRYNIISPNQQATNLNEAYQANQLDIQKIDEELEELRSLKSNLESTLGLSPSEALVVLDLSQNPERQNLLQQLQEVETMIAAESSRFTNENPIMQDLFQKRNNLQTLLETRTKEILKSSSLKGDNNPNIFMFQNTSRITMLDQLIVTQNEIAKRLTRRQVLVANQERLRINL…
sll5057	hypothetical protein	located on plasmid pSYSM		MASTIQLIEVPQSFCQQEVAFIQSQLAEWFEAEAQVGRLVFDFAKTRVLDSAAIVYLRQLSQQAKDKGVELLGWSLRPQLKQVLTLAGIDQYFTFTETTNQVFGDNVDVAFDQQVHPSVISKGKRLLDIVGALVGLTITSVLFIPLAIAIKLDSPGPVLFSQTRCGYKGQQFKIWKFRSMVTNAEALKHQVENEIDGAFFKNTNDPRITKVGKFLRKTSLDEFAQFWNVLIGEMSLVGTRPPTLDEVAQYNSHQSNRLEVKPGLTGEWQVNGRSTVLNFDQVVEMDLNYQKRWSLGYDIKLILKTIQVVFSKRSGAC
sll5059	two-component response regulator	located on plasmid pSYSM		MTETSPTVDEQRSPLILVTDDDNSLRSLLVMALRADGYVIEEAVNGQECLAKYQRLQPDLVILDAMMPEMDGFTCCQQLRQFPQSLNIPILMITFLDDRESIEQAFTAGATDYITKPIHWSVLKQRVRYLLSASQSLKQGAIQQQQLDRQLIWQEDWSELLAQLAAVKSLTTDLVSGLEPLREGLGIDRFVVYGADLTPQLESVAANSPSALNYSLLDLGLNQLLPSGEILAIADIPQSSLSPASKTKLKDLQTTALLLIPIGSSSKPLGWLGLYRQFTGEWDSFVQGRCQDLANLFALVMG
sll5060	two-component hybrid sensor and regulator	located on plasmid pSYSM		MINSGTLITKIEELQSTLAKMDIALGTVDEAIVWTDGTGQIQWCNTAFDHLMGKLHILILGKNLVELLPLHRNSQPLEVSHHPFTIIVATQQKFTDHYEFNQNGKWLHLEIMTSPLMNAQGAVLVIRDISDRHLQEQTLQQLNENLEKRVLERTQAVSLINNKLEQELRERKKTEIALKATTSRLEALIQNLQAGVLVENENGKIVLVNQVFCDLFGIDVPPEKLIGFDCRQSAQFAKILFEDPEAFIIGIDNILQNRQIVTNEELRLKDGRTFARDYVPIEVGNHHDGRLWLYRNITPQKQAEVSLRKQYQRTLLLKEITEEIRQSLDPVKIFQVAVSRLGQTLQVSRCIVHLYSDMPQPHLTCVAEYLIPGMTSMLDLNLLIADNPHLLRALNQDDA…
sll5061	hypothetical protein	located on plasmid pSYSM		MITLTSPGDSTELPLIATDHLGIVIRINTAFEETYGWSAADLVGQPLTLILPSYFQDSHHLGFARFNTTSISTILNHPLQLKVVTKDQQEVDSEHFIIVEKQGEQWIFAATLRPLITEENEERTI
sll5062	hypothetical protein	located on plasmid pSYSM		MGSFGLLFSDEPTCLHTIQEYGLRFDIEEAFLDDQSNGWNLQKSEIRFVCALSRLFFLLALATLYATAQGVEVFATGKHRWVAPHWFRGNSYFRIGWDWLKTSLEQGWTLIRHVRFTHALDPQPAMASRKLHHQRIYSIEFKINIYCYPVD
sll5063	hypothetical protein	located on plasmid pSYSM		MIALLQRGEVSLTLWLPYIPCRGVQAQSKQRRLSRWLHNSRLNVHRLYKSLIQAALADWQEEILYLSLDTSLFWDEYCLVRLAVVYRGRALPVVWRVLKHRSASIAFRQYWEMLYQAANRLSQGVKVVLLADRGFIHTDAMTAVTTHLGWHYRIRLKRNTWIWRAGHGWCQFKDIHLQRGEAFCWHNVRLHKGDYYGPVHVAFGCNNVNGEFWAIVQ
sll5069	hypothetical protein	located on plasmid pSYSM		MTQFYKLTTETIHEVIAADLPKSAHKLWLWVCELDPFGDRQVQITWERAKEVLGIGKTTFYRALNQLVDAGLLFSHRIVGFCVSSKNGTQDPNLEIESQNCNPQFQKWDSSLYTDLQTFPYSPDSQSEEKEKIPDRSINTNGRSGIKPKIPEKLATAEISQNSSAIATSQGEEKYSAAGRTKKRTKKNQSFDWLPDGPWSIEGKLDPNFRDWLARNWQKRYGGDFHDKQADVLAHFRKDPANLPIRWEQYQKEFIHRVENTQMRLANGCQIPEDQQQNLITHQRAVTAVLPPEINPVAVVATQSPVLVPGVEEVTRGLEGVEPVADLSSNKNLEEAELAPTETCSLVTDCESSPWESESPTEEPEAVANLSPSKNSETESTPTDNCPEYTILPDGTRLK…
sll5072	hypothetical protein	located on plasmid pSYSM		MGDRLTLTGSLTIHGEDRSITRQATGTEEIDCNSYGDPSSNAEAMALRRCCAKFGLGRDLWRKDKPQPLKMEQRQQQEKQPVLTPGTISREEWLKRKAGKAR
sll5081	hypothetical protein	located on plasmid pSYSM		MNEKFFKLGKNCLRLVTSEIESASFLGGKPLVSSSINWPRKNDKPLGFIAQLDLSEINNEQAIEWLPNSGRLLFFYDFYEWPWGFAPEDRGGWAILYENGSEELHFQELPSDLHKEHIASSIKYVVSEKFMSYPDGQRINFEEGELSEIDKEQYYDFIDEYYRNKTLHQIGGYPRPIQNDDMEKECQLISSGINYAYPEDYNSEEAKQLREQVNDWRLVFQFDSDDDIDVMWGDMGMLYFWVKESESKNCNFSNSWMILQCC
sll5083	hypothetical protein	located on plasmid pSYSM		MIFPFDININLSDSGITGIQNKTITINGGVTTFLGPNGSGKTQLLRGLKLSLRSYANGKKIRYISAGRLGPMEAYRSDYDGQRGRQIRFDQATFGDKSSTTRRHKNETILGDFGTLSERPDILIKVQERLRKLFKRDLMLDWDGGNLKVFFSRVDQETSSNYSSAREASGLLHLVAILAALYDDEVGCLLIDEPEVSLHPQLQSFVMDEILKVAGPNNEAGKKLVFISTHSTEFIEVNSVEQLSTIVFCKDILEEAVQIDPSIGEFRSRKLQALLTRLGQEHKLALFCHSPLLVEGPSDEIICSAINRKLNINLEAAGSQVLPVTGKGQFPVVIKLLRLIGKSPALLADADALTDNLDIIGVFTSLDKANIFANELGHRDAPALAGTIYNDFCKLVADQ…
sll5084	hypothetical protein	located on plasmid pSYSM		MSLSGAILYVPLFLSMLFLLAIYGITFCFIFCINYSFDVYNCQILFSNSMDKNIWLILSLCTTMITACSQKQMQEMASNTMVTQNRTPDKTWRVKPGSVHDGDTFRAVADVTNEEIKVRLACIDAPELEQAGGVEARDYLRSMLTDNREIILMGAGKDQYGRSVVEVFAITDTPGLEVGVNGEMVLAGMAHYYERYKRSCPENAEQYEFLEQEAISSKAGVWANGDAERPWNWRGRNK
sll5086	GntR family transcriptional regulatory protein	located on plasmid pSYSM		MTTSPNQTLYQTVADQIHGLISEGTFQPGDRLPSVRKLHQQWSVSISTVLEAYRLLEDRGLIEARPQSGYFVKTILNFLPDEPSPSTPQSADNPVDTSLAFRVNNSMLKPGIIGLGAAIAGSNLLPIATLNRLMGQVIRAKPEVTHRYSSPQGCEELRHEVARRLIDTGCSITPDQIVITNGTTEALYLSLKAVTKPGDTVVIESPTYHLLLETLEALHLRILELPTHPQHGISLIHLEDALKNDQISACVLIANFSNPLGSCMSDSKKKQLIGLINHYNVPLIEDDIYGDLNFTGNRPKSIKSFDTQGLVLYCSSISKTLSPGLRIGWAVPGRYQTKVEQLKMTTNYMTAVAPQLTIAAFLANGGYDRHLRKLRRTYQAQMMDMTQAICNYFPKMTRV…
sll5089	hypothetical protein	located on plasmid pSYSM		MAQPAVEACYRQPELEGLLHSLYSARSVLVTSGEGMGKTYLVRQVWERLLSDGVTCQYFEPATPKTLLMAIASLLPDIDISTSPAGRILPFISRPLEQRFSHRSATHSLLASLTLAVVSYGLWFLAPVIPLVIIHAINIGYFAGWFLDCFTKSGVEMFYPLGVRCVCPGNRNLRISTGSAAEYWLMVFVVAIAKRDKQRLEIAKVSYPFGEGDSERYLAQLSSYDRQKAATFREWSRLRNQVVQVKLLVLGTGED
sll5094	plasmid stabilization protein	located on plasmid pSYSM		MKGWLLDTNVISELRKKNCHPAVKAWADRQSPTSFYLSTITMAEIRFGIEKAEDEAFRQELNQWLDQVLRPWFGDRLLGVDEDVILQWRWLVEKGRKQNYTFSQPDLFIAAIAVVHDLCVVTRNVGDFEKSGVPVFNPFLFAQ
sll5107	cytidine deaminase	located on plasmid pSYSM		MVDICWEQLHRSAIEVRQNAYAPYSHFLVGAAGLVDDGRIVVGCNIENASYGLTLCAECGLVSHLIATGGGRLLAVVCVDSQDNYLAPCGRCRQVLLEHGGKELQVMTPTGPLPMAELLPWSFGPQDLRRVGGLNTNP
sll5122	hypothetical protein	located on plasmid pSYSM		MNSIALVDCNNFYVSCERVFQPLLNGKPVVVLSNNDGCVVARSSEAKALGIKMGVPLFKIRDLVERHNIQVFSSNYCLYGDLSHRIMTSLQLFSPVVEIYSIDEAFLELTPNQSNTNYGEEIRRCLKQWVGIPVSIGIAPTKVLAKVATDVAKQSGAGTFCLDKAEAADTILATMPIADIWGIGRRLEKWFTTRGVSTALQFKQANPELIRKKMGVVGQRLLLELQGISCLPLELIPNPKQETCVSRSFAQAVTTLDELQTAIAFFVSRAAEKLRRQQQTPAVMIIFARTSFFIEQPISISQTIALPTPTHYTPELLKLAQTSLKQIFRPHHPYKKAGVIMTGLQSERIVQGDLFEQPRDTERQQRLMLTVDQLNQKFGRETLGFGIFGQQQDWRMKSD…
sll5123	hypothetical protein	located on plasmid pSYSM		MPANVLPEIYRPSRRTVYELPLYACPVSAGFPSPAEDYLEGKLDLNQYLIKHPAATFFVRVTGDSMIGAGIHAGDILIVDRSLEPRDGKVVIAVVNGELLVKRLRMEKQKIYLASENSDYPPLVITDLMDFEVWGVVTNVIHPL
sll5130	hypothetical protein	located on plasmid pSYSM		MRFNDSEIEHIWANHFEEHTDEFSHEYEFRDYRNRLGGLVLLPKSVNASLQDKPYSHKVNVYSTQNLLAGSLHPQTYENKPKVKQMQERTGLDLKPIYQEDGKSQFTKVSFEERFALYRGIAEQMWSVESLKELV
sll5131	transposase	located on plasmid pSYSM		MISNFGHIVKTYLSNFPKDDYPVLDTFKFVSIWLGLVLDQSQTSMRSMFKRLNLRGETVDISTFSKASKKRDVGVFREIIFSLKKELSKRKEIKQGELEIFPLDSTIVSITSKLMWNLGFHQVKVFSGINLSTGIPGGIVIHFGQGHDNKYGNETIEETPENGVAVMDRGFCDLQRIKRLQKENNKYHVLRIKNNIKLEKLANDNYMVGTGKNKIESRVVIFTHDNSEFRLVTNLPIESKEIEGVSDEKIAEIYKKRWQIELLWKFLKMHLKLNRLIAKNENAIGIQIYTCIIAYLILKLLVIPKEAGTTMLDKLRYLQAFMCEKISYVHWLRELALR
sll5132	hypothetical protein	located on plasmid pSYSM		MQEIQGKTRTVQELLGNAKYGIDYYQREYQWQTKNISELIDDLTNRFLEDYQPGDGETEFAKYGYYFLGSILISVNDTKKFIVDGQQRLTSLSLLLIFLNNLQKKTSSKTINIESLILSENIFGKSFNLDVPERNACMEALFIDEPFDATQQPDSIVNLVERYNDIEELFPEEIRHEALPFFIFWLQTKVLLVEIEATSDNDAYLIFETMNDRGLSLSPTEMLKGYLLANVTNLNQRALADNTIKKWLLEFKQIAKEADADFFKTWFRAQYAQDIRDRKKDAKPKDFDLIGTEYHRWIRNNAESVGLKTSNSFFKWINNDLNFYARIYKQLLDASKGLTEGWERVRYNADHGFTLQFQLLMAPLQSSDTEEIIKQKVALVAWFIDSWLNRRLWHFKSNS…
sll6010	unknown protein	located on plasmid pSYSX		MTLIAIMKYKILSSLALVTLGITAIAPMVNAGMAKDNYTGKIYSTGHAPRDDVYVYYLDAPLTKKVSANECGIVQISLGSIPHTGSTEVTLIGVGPATVSSFPLMAKADAPKCSNGVATNIPAEGKARYVPNAETGNQSLVWTGQTPFTQYDITFPIPKERKLKSNACGVATISSSSSYPSTGTFRMGASPTVHNFATVTGVNAPPGCKNNTLLLPVGFPN
sll6017	hypothetical protein	located on plasmid pSYSX		MFDNLCKFLAESFSEDYAAWLLGRPIKLTKLSPTELSLEPIRADSLILEQSEDLVLHLEFQTEPDPTMGFRMLDYRVRVYRRFPQKTMHQFVIYLKHSNNDLVYQDSFQVGETVHRYQAIRLWEQSSDAFLQSPGLLPLAVLTQTSDPTLKLREVATVLEQIEDNRVKANLMAATSVFGGILLSPDIIKTILRSEIMKESAVYQEILEEGKIAGKLEGKLETIPLLKKLGLTIAEIAKELDIDVELVNRFVANQNN
sll6052	hypothetical protein	located on plasmid pSYSX		MLNRFWVWFKLVSRHSIMRWFLVKLGFLKKSELTSRMVNFHPAPEEIMSGEVVIVGDRNHKKWACFRCPSGCGELILLSLNKNQHPSWRVDCDWLNRPTLHPSVRQLNHCQCHFWIKRGVTQWCADSRHNK
sll6053	hypothetical protein	located on plasmid pSYSX		MNNQISLTLRESHLQELRKSLWHSDGKEKAAYLICGEVSIQADPWTSMPRKKYLSVEVIPIPDNEIVSHSPQHITWSTDSFVRVLKLAQQKNLTVAIIHTHGKNGARFSEQDDVNEPDLVQLAQNRNGQDTKLLSLILTADGDLVGRCWFNPKEYQPLDLIMCVGDRLQLHYPERGNGISSPIFQRQALAFGEALTQDLSTLRIGIVGCGGTGSAVAMLLPKLGVRQIALFDQDIVEFTNLNRLHGATFNDAQEGLPKVEVIRRSLTDLGIGVEVRTYRAWINDPMCQDALKTCDIIFGCTDDHAGRLLLNRFAYYYLTPIFDVGLAIEVDRSETLRMQALDGRVTTLIPPNTCLLCREIINPEQAFGESLKREQPEEYKRRKEEAYVIGEGNPSPAVV…
sll6054	hypothetical protein	located on plasmid pSYSX		MMTFLPESDRQYLANKDYTYEEITEGSRKGLIFSKFPLPNQKYDVSEVDLLILLPNGYPDIVPDMFYLEPAVKLVQGNRPPRATEARQQFNGRSWQRWSRHEREWRRGVDGIWTMLKRVEHALEVAA
sll6055	hypothetical protein	located on plasmid pSYSX		MVVNAQQFRIQVDQQQLMIPDPVPTGRQILEIAQKRPADEFLVFYLLPSGQLEEIRLDETVDLRQTGIERFITFRSDRSFRFVIDGRRFEWGIPLISGLKLKQLAQVSPQAYGVWLEVRGGEDRPIADHETVNLEAPGVERFFTGKKTTTEG
sll6059	hypothetical protein	located on plasmid pSYSX		MKINRQGQAKVLTEQELHDLFTIGLLTPRDRLLFGICLYTGCRIGETCSLAWADVTTDAMTFRIEKTKTKSSRTVAISLALQVLFDDYRQAQRSVRFPSSYVFRGKRVGSHLHPSMAHKILKAATDRIGVRGVSTHSFRRTALTMMCRKGINLRVIQKISGHKNLNVLSHYLEVSEQEKEQALSTISF
sll6060	hypothetical protein	located on plasmid pSYSX		MTGQEILIRDERKDDAVLITEVTIAAFAPLEISNHTEQFIIEALRSAGALTLSLVAEVNSRVVGHIAFSPVAISDGTKNWYGLGPVSVLPLYQRRGIGKALIQEGLSQLKGLGAKGCCLVGHPEYYKKFGFKNVAGLALEGVPDEVFFALSFDSHYPQGDVTFHEGFRANSSSNVKL
sll6076	hypothetical protein	located on plasmid pSYSX		MFDNLCKFLAESFSEDYAAWLLGRPIKLTKLSPTELSLEPIRADSLILEQSEDLVLHLEFQTEPDPTMGFRMLDYRVRVYRRFPQKTMHQFVIYLKHSNNDLVYQDSFQVGETVHRYQAIRLWEQSSDAFLQSPGLLPLAVLTQTSDPTLKLREVATVLEQIEDNRVKANLMAATSVFGGILLSPDIIKTILRSEIMKESAVYQEILEEGKIAGKLEGKLETIPLLKKLGLTIAEIAKELDIDVELVNRFVANQNN
sll6098	hypothetical protein	located on plasmid pSYSX		MAIASRAGQYVQQVEGYRAFIPKPLPPNPAVEMDQEMWNLLSKADRALGRLDGSTDALPNPNLFVFMYVRKEAVLSSQIEGTQASLIDVLEFESQTLDPDNPQDVAEVVNYIAAVNYGLKRLQSLPISLRLIREIHEKLMQGVRGAERSPGEFRRTQNWIGASGCGLQDASYVPPLIKIGLAHAQFETIHPFLDGNGRVGRLLITFLLCEQQILQRPLLYISYYFKKYRTRYYDLLQGVRDAGDWESWLKFFLRGIAETANEAARTARQIVQLKEEHRILLLDQMGRKSGNAIALLETLYFKPIFTVEHAMEVTGLSYPNANKLVKDLCDVGLLEEITGQKRNRAFCYAPYLAVFKDG
sll6109	putative integrase/recombinase	located on plasmid pSYSX		MKINRQGQAKVLTEQELHDLFTIGLLTPRDRLLFGICLYTGCRIGEACSLAWADVTTDAMTFRIEKTKTKSSRTVAISPALQVLFDEYRQQQCFRFSSSYVFRGKRVGSHFHPSMAHKILKAATDRIEVRGVSTHSFRRTALTMMCRKGINLRVIQKISGHKNLNVLSHYLEVSEQEKEQALSTISF
sll7001	transposase	located on plasmid pSYSA		MMCAYCMICFYDENFNSTLNSTSKYHQKHEKWDKEEGWKKWLNNLRLVISVFNAINLIKKWLKVFPFAHILDELTKLYNKVNKLDRLKYLLNSWNTFYSSSA
sll7002	transposase	located on plasmid pSYSA		MTDFPWELKELEKRRLNIILEILEGREIIVIIDETGDPKKGKTTDYVKRQYIGNLGKIESGIVSVNAYGYCDGVTFTLESKVFKPKERLKEGDKYKTKPELAVEIIKELEESGFKIKRVVSDSLYGESHSNFISAVEELKIEYAVGIWSNHGVWLPKEAKVRANKWRRFEHIRWDGKQEDRYIREIVYGKKAQ
sll7009	CRISPR system, putative transcriptional regulator	located on plasmid pSYSA	Scholz et al. (2013)	MKFQYNSLTFAIEVLKALAKEPCYRKNLTEQLELFLEQHQQPADDVAQKLTRTIRKLRDCGFEIESAPHRPYVLKKSNFPVILSADQRQALYLATHLLEQMGFSQQASQLQDICPLTEGDRPRHLRADFNPPVDYSDIKTKEIITNLQKRLETACRFTIRYRNSLGKEALWDLDRSELRLHNGSLYLFAYVPDILTQRIQKRPNIEQNVLFRIDRILSVNPSSNIHWLLSSFPTLKVQYRMIGSLSKYKPRRHNETVINRNVEQNYVEIETNEDCLFWFRQRILQYGSNVQILTPQWLHQEIVEEHLKAIQSTK
sll7027	hypothetical protein	located on plasmid pSYSA		MVLGLNPGVGYPELQSRDGVWANRIRQTSFSKCFDRSPPGDQAWLKLHVKESPYWRSLMSFGQRCCGNNFEFSQILNFELYPWHSSALTSALNCPPSIIDLYVFQPLAEVQTRHIFAFGKPWDKVFQGLGLTEVRRYGDGFQPLPGVSTPGWTVVIFRSALMTVPIIVSWQQGYAGPPGKPRLQALRAIIENEG
sll7028	hypothetical protein	located on plasmid pSYSA		MSDDCQALLSATRLRLRMQSPFFATLALFARYYVTEAIPTAGTEGKNIYFNPHYLAQLTPAERDGLFLHELLHGALLHQSRRASRLPELWNIAADIVVNGMIVAEGKFVIPKGGLREPELEKYSVEEVYELLIKRESPPALPIADLLQEIPNLTTQSDSNNNDNDLNSNDSEPNGGQSSANSSKIHSHSQDDQEIHRNRLESPRHQEEQLAVHWRNAIQQATVVARSQFQGNLPEGLERHLGEIGQPQLDWRTYLWRFLVHTPNDFQGYDRRFIHQGLYLEALVGESVEVFCCIDTSGSVGDEEMGIFLSELRGIFGSYPQIKCWLWYADADCYGPYELDNLNAVPKPQGGGGTDFRPFFTAVDEKWSREKQAVICYLTDGYGSFPDQAPPLDTLWVVS…
sll7029	hypothetical protein	located on plasmid pSYSA		MTPVQLKNYLEQLVGNQIKTSTMIWGPPGIGKSSIVAQIAEEGKLRFIDLRLSQLAPTDLRGLPVAIPTSKTKPQTGTSAWYPPEFLPKDGAGILFLDELNMAPPAMQGVAQQLILDRRVGSYEVPTDWFIWAAGNRKEDRASVFEMPAPLANRFLHLDVQPDFESFKQYALEQKYHEQVIAFLSFRPGLIHKLDLQRPAWPSPRSWAIANGLHQVNLDVSPAVGEGCAAEFSAFVQLYKDLPDLEAIFRGQGQNIGFPTEPSSGYASTIGLAVRAKDATAGVNAFHWLTDKADSEWVQLFVTDMAGQLRRAGHLGALSIMAKKEPKLKQFMQGYQELLAI
sll7030	toxin component of toxin antitoxin system	located on plasmid pSYSA	Kopfmann and Hess (2013)	MVLKIELLDSRIHQRSDFYCGEASLDTYIQKQASQDLKRKIATIFVLVDNLDKKVLGYYTLSAYTVNIAYLETDFAKGLPRYPMLPATLLGRLAVDQNYKGQGLGELLLIDALKRAWETSQLIASLAVIVEALNDQASNFYIKYGFVPFNQQPSKLYLAMKSVERLF
sll7031	antitoxin component of toxin antitoxin system	located on plasmid pSYSA	Kopfmann and Hess (2013)	MTQITKSKALARLEARISPETKALMQKAAALEGRSLTDFVVASAQAAALKVIEQHQTLQLTIADSQAFVDALLRPSEPNSKLKKAALRHQQIIEIDGVKN
sll7033	toxin component of toxin antitoxin system	located on plasmid pSYSA	Kopfmann and Hess (2013)	MSRLYGDENFPMPVVQALRELGHDVLTCLDAGQADKAIPDEDVLAFAVAEQRAVLTINRKDFIRLHLQNECHCGIIVCTFNADFLAQAKQIDAALEQISEPSNQLIRINRLQG
sll7034	antitoxin component of toxin antitoxin system	located on plasmid pSYSA	Kopfmann and Hess (2013)	MTSALQAIANLLPQLSGGERAQLLQWVAQDLGDLAPGVEVHPLVCGGEPCIVRTRIPVWVLEQARRQGLNDGEILRCYPSLRAEDLVNAWAYVRRHRSEVEGQINENEAL
sll7047	hypothetical protein	located on plasmid pSYSA		MTNRMIETSPLVYARAAGLLYLIIIVLGLFAEIFVRSSIITPGDATATAGSILGAEGLFRAGFLADSIMLLSDVALAVLLFTLLKPVNKTLALVALFFRLTQTAVIAVNLLNYYAAVLLLKGPGYATIFGVAQLNSLSLLFLDLHSYGYDLGLILFGVHCLILGYLIAKSLYLPKAIGYLVMAAGVTYLIGSYTRFLFPDFVGAVSPIYVVPIVSELSLCLWLLIKGVDLERWREVTGSAGVV
sll7050	hypothetical protein	located on plasmid pSYSA		MLITLEPTFYLRNHPLYYSPYDTLMITSIESPIKLSIPDEDFTIREVGFLHAYRLNLSFPPDLLLTYADMLSDSVSNVADYFLGEGQSSCFPENVVSSAQQIIYIEDFYVEPQYRGRNIGLKSLALFLQMLGQGAIVAGCPFPAGEEDSPGARRRQRLLIDYWSKLGLLCHCQKRNILWNDNWQLPKWLEECLWHEI
sll7055	hypothetical protein	located on plasmid pSYSA		MGSSYPFTCHQKHSWRKLAGIFKDPMQWSPFFHRTHRSINPVGGADSGHGSLSPFPLPHQGKAYHNPLSAVDSKNREERETYINWYNAMPHQNFDYSELSPNVTLKLKVIVVMIKDLDLNEDFQLIGELLAEVFLNYLPAAKQKSWVESELQGLMTFTEAMAYYLTEILGEEELISIERL
sll7056	hypothetical protein	located on plasmid pSYSA		MMVLILNNSRGIYVQEESFLLTALRLKSGKEINGSTVLLINAWGEFRPPFKLPVCVTPAELVQPLEEELEGALVIRRAASLCPEAPGLEGAVIPRVQQRVPLLYSTVDTVLFPSRTSMASTPHPQ
sll7062	CRISPR system	located on plasmid pSYSA	Scholz et al. (2013)	MPNVIVSPCGTSLLTNQIDDSLRKLINRNSNLKEAEISSEDKAQIDRHYQQRSQELNEEDIEGAKKLSAELNGILTYSKGQISTSDHYYLIATDTYVGGLTATLVTDWIQSHQGNAFLTIIRDLSTKEIETFRLAMSEIVRWCDYELNNQYPQPAWKRIFNLTGGFKSVNGFLQALAMFYADESIYIFESDGQLLTIPKLPIKLSPEDDLANNLDIFRRLAILGHEIPANECQNISGALLEQVDGRASLSEWGQLVWQQFSGGHYQNQLLPPLTSKLKYSEEFVIDIQSLPRDRLAIINARLDDLTRCLESNGEYNPRSLRFHSLEGRLFRGRLSPEPTHECYAWSDKDAKRIYGHFEDNVFIIDKLGLHL
sll7063	CRISPR system	located on plasmid pSYSA	Scholz et al. (2013)	MTVGTLGVVGSAKNLKLQLSFINTRQQYVQITLFERNSFKVAEEEFSTELVEIIKTALPTLKNKKVEFEEDGDQIKQIREKGQAWVGAAEQIAPYVLPSGNITETPRNVNASNFHNPYNFVPALPRDGITGDLGDCAPAGHSYYHGDKYSGRIAVKLTTVTPLLIPDASKEEINNNHKTYPVRIGKDGKPYLPPTSIKGMLRSAYEAVTNSRLAVFEDHDSRLAYRMPATMGLQMVPARIEGDNIVLYPGTSRIGNNGRPANNDPMYAAWLPYYQNRIAYDGSRDYQMAEHGDHVRFWAERYTRGNFCYWRVRQIARHNQNLGNRPERGRNYGQHHSTGVIEQFEGFVYKTNKNIGNKHDERVFIIDRESIEIPLSRDLRRKWRELITSYQEIHKKEVD…
sll7064	CRISPR system	located on plasmid pSYSA	Scholz et al. (2013)	MPAGGRLMKNLYHYHQYEITLESAVDSCKNHLQAAIGLLYSPQKCELVKLDNSGKLVDSYNRLKFNNLGVFEARFFNLNCELRWVNESNGNGTAVLLSESDITLTGFEKGLQEFITAIDQQYLLWGEPAKHPPNADGWQRLAEARIGKLDIPLDNPLKPKDRVFLTSEEYIAEVDDFGNCAVIDERLIKLEVK
sll7065	CRISPR system	located on plasmid pSYSA	Scholz et al. (2013)	MARKVTTRWKITGTLIAETPLHIGGVGGDADTDLALAVNGAGEYYVPGTSLAGALRGWMTQLLNNDESQIKDLWGDHLDAKRGASFVIVDDAVIHIPNNADVEIREGVGIDRHFGTAANGFKYSRAVIPKGSKFKLPLTFDSQDDGLPNALIQLLCALEAGDIRLGAAKTRGLGRIKLDDLKLKSFALDKPEGIFSALLDQGKKLDWNQLKANVTYQSPPYLGISITWNPKDPVMVKAEGDGLAIDILPLVSQVGSDVRFVIPGSSIKGILRTQAERIIRTICQSNGSEKNFLEQLRINLVNELFGSASLSQKQNGKDIDLGKIGALAVNDCFSSLSMTPDQWKAVENATEMTGNLQPALKQATGYPNNISQAYKVLQPAMHVAVDRWTGGAAEGMLYS…
sll7066	CRISPR system	located on plasmid pSYSA	Scholz et al. (2013)	MRGIEITITMQSDWHVGTGMGRGELDSVVQRDGDNLPYIPGKTLTGILRDSCEQVALGLDNGQTRGLWHGWINFIFGDQPALAQGAIEPEPRPALIAIGSAHLDPKLKAAFQGKKQLQEAIAFMKPGVAIDAITGTAKKDFLRFEEVVRLGAKLTAEVELNLPDNLSETNKKVIAGILASGAKLTERLGGKRRRGNGRCELKFSGYSDQQIQWLKDNYQSVDQPPKYQQNKLQSAGDNPEQQPPWHIIPLTIKTLSPVVLPARTVGNVVECLDYIPGRYLLGYIHKTLGEYFDVSQAIAAGDLIITNATIKIDGKAGRATPFCLFGEKLDGGLGKGKGVYNRFQESEPDGIQLKGERGGYVGQFEQEQRNLPNTGKINSELFTHNTIQDDVQRPTSDVG…
sll7067	CRISPR system, Cmrs, Cas10	located on plasmid pSYSA	Scholz et al. (2013)	MFLVLIETSGNQHFIFSTNKLRENIGASELTYLATTEILFQGVDRVFQTNYYDQWSDTNSLNFLADSKLNPAIDDPKNNADIEILLATSGKAIALVKEEGKAKQLIKEVTKQALINAPGLEIGGIYVNCNWQDKLGVAKAVKEAHKQFEVNRAKRAGANGRFLRLPIAAGCSVSELPASDFDYNADGDKIPVSTVSKVKRETAKSAKKRLRSVDGRLVNDLAQLEKSFDELDWLAVVHADGNGLGQILLSLEKYIGEQTNRNYIDKYRRLSLALDNCTINAFKMAIAVFKEDSKKIDLPIVPLILGGDDLTVICRGDYALEFTREFLEAFEGQTETHDDIKVIAQKAFGVDRLSACAGISIIKPHFPFSVAYTLAERLIKSAKEVKQKVTVTNSSPITP…
sll7069	CRISPR system	located on plasmid pSYSA	Scholz et al. (2013)	MKIIITAKGALLRNLATALVNGAITLTILLIAPLGLLAVITNTVLIMISTFVVNSFGDRVVQWVLKPETMGAQIGYGEQTNVNKENLLPGQGLPQSRDQGPRNY
sll7070	CRISPR system	located on plasmid pSYSA	Scholz et al. (2013)	MENPNQYQNYAQQMDKEKSERLVRKTLYISRRAIWVNILLSILISYVAGYIHTRRWKALGIVVVGTFVFGFLTASENESLEEAVERGITLSPLFGLIGTIDNSLAIRRARQTVANGNVDAPGNQ
sll7075	CRISPR system, Cas6-2b	located on plasmid pSYSA	Scholz et al. (2013)	MSILRYEENGIEFFTVQATGESGMSQSGLARLCGVDEKSIRVVLKSVRSSSCSNFLKPLQNIELTVRNSYHEFKNVTILRDTVCAHILEWYAFESQRPNETARQAFRKFASMGIRTWIQGITGWEQGTEALTLEPEAKKTTADLGKIKTELEQLEHSLLVALKHRHAIHNIVEQPTVVDLTLQQIIHTAVHVQAKTLNEALKQLALLRHWFTEWDFSALMDANQISQHNQFWEEVGTLRAENEALTRRLAILQAQRSNLPYTSPEQAKMNLEERIEWLTQALLTHQKRPDGDRAKKICRLQATILARYEAGESLKAIAQELELDYETARTYVKRTRANLRLQVVMS
sll7077	hypothetical protein	located on plasmid pSYSA		MNLSHPTPLTPRFGDALVLANQLHAQQFRKGSPVPYISHLLGVTALVLEMGGNEDEAIAALLHDAVEDQGGEATLNVIREKFGETVAQLVLGCSDSSTVPKPPWEERKQQHLQKMSRISLAVLKISLADTLHNARTIEIDLHRYGNDIWQKFSRSKSGIIWYYQSLWQIYQDRNPNPWSNELIDIINGWAYGK
sll7103	Exodeoxyribonuclease V alpha chain	located on plasmid pSYSA		MQLKNDYHREVFNGDQGTITAIEREEQILTITYDDRPVDYDFADLNEIDLAWAISIHKSQGSEYPVVILPLYMQHFLLLSRNLFYTGLTRAKRLALVIGSQKAIGYAVRQQKERYRYTRLADRLVISP
sll8001	hypothetical protein	located on plasmid pSYSG		MFECKSGNILTEDTEALVNTVNCVGVMGRGIALQFKKAFPENFKAYAQACKEEKVKPGEMFVFQTGQLVNPRFIINFPTKRHWRTHSRIDDIENGLKALKCTIQKYKIRSIAIPPLGCGLGGLDWAEVKTRIEVILKPLDNVQIILYEPHGELSQAKTVQSLRAPKMTPGRAVLVELVSRYLQGLLDPFITLLEIHKLMYFMQESGEFLQLRYAKAPYGPYAENLRHVLNVIEGHLITGYADGGDQPNKPIALLPNAIEKATTFLQDYPETHTRFEKVTDLVEGFESPFGLELLSTVHWIVKNEPVNSLSDVIDRTYAWNQRKQQFTQRQIELAVNVLNKKGWINRPY
sll8002	hypothetical protein	located on plasmid pSYSG		MTVPAQPKIYHIVHVDRLPSIIADGCLWCDAAISQRNPAGTTIGMNKIKQRRLKELTLTSHPSLYVGQCVPFYFCPRSIMLFLIHKKNTELTYQGGQEPIIHLEGDLIQAVNWADQNNLRWAFTLSNAGSSYFEDRNSLAQLHEIDWAAVQATNWQTCKEGKQAEFLVESTFPWHLVERIGVKSRVIYDQVIKALPTGGHHPQVEVRPDWYY
sll8004	hypothetical protein	located on plasmid pSYSG		MWNGREYMSEPASPEKKVIIIAGPNGAGKTTFAEEFLPQEAQCLTFINADLIAAGLAPFEPEQAAFRAGRLMLEEIYNHAQRGQNFAFETTLSGRSYARLIPTWQAQSYIVKLFFLQLLSPELAIARVAQRVRAGGHHVPEAIIRRRFAAGLHNLETLYKLIVDEWVCYDNSGNEPVLINKGGKL
sll8006	Type I restriction-modification system M subunit	located on plasmid pSYSG		MKLKPYPEYKDSGVSWLGQIPAHWDIKPGFAFLSERKEKNTGMKESTVLSLSYGQIVVKPPEKLHGLVPESFETYQIAEPGNIIIRGTDLQNDKVSLRVGKVRNRGIITSAYLCLETKEKFNPDYAHLLLHGYDLMKIYYGMGSGLRQNLSFSDFKRLPLLAPPESEQSKINKYLQSIQVQINKFIRNKRRLIELLKEQKQNIINQAVTRGLDPNVKLKPSGVKWIGDIPEYWSFLKLKRIACVKTGYAFKSDHYKSVGIPLIRIGDLKHSGLVDIKQAVKLQESDLTHFSCFKIQYGDLLMAMTGATIGKVAKYQHQTEALLNQRVCSFRSFESKCFQDYLLFILSSEVYLKQVTIFCYGGAQPNISDSTLMSFKIPVPPISEQQAILSYVQEQTKTT…
sll8007	hypothetical protein	located on plasmid pSYSG		MRILLDECAPRPLKRELADYEIRTVTEMGWSGKKNGALLRLMNQEGFTVLLTTDQNLRYQQNLEQMDVAVIVLIAPSNRLADLVPLIPGVRDVLRTITSGQVVEVGAEQNVGEVER
sll8009	Type I restriction-modification system M subunit	located on plasmid pSYSG		MQDIDGNEVLSALDNHSMGTIFEELIRRFNEENNDEAGEHFTPRDVVKLMADLIFLSIGDLIESGTYLVYDGACGTGGMLTVAEERLAELAQNQGKEVSIHLFGQEVQPETYAISKADLLLKGEGAEAENMKYGSTLSSDAFPSQEFDFMLSNPPYGKSWKTDLERLGGKGDIKDPRFVTRHGDEADYKMITRSSDGQLMFLVNKLAKMKHNTRLGSRIAEVHNGSSLFTGDAGQGESNIRRWIIENDWLETIIALPENIFYNTGIATYIWLLSNRKNEERRGKVQLIDGTEWYVPLRRNLGKKNCELSEEQIQTIVDLVVNPRETEKSKIFPNQAFGYWKVTVDRPLRVEGADPQRVYKAAEIKAFKSEGRVTEEGVPIIKKIHKKGTRPDPIHGLFE…
sll8011	hypothetical protein	located on plasmid pSYSG		MLGFLLDEHISPVVAQQVISKAPDIEIYPLLTWQGGLYLGFPDEVILEAATTAQLVLVTYDQKTIPPILWTWGEQGQSHSGIIFVDYQSMPPQDFGSLVQALLKLWKDERERGWTDRLLYLKCS
sll8012	hypothetical protein	located on plasmid pSYSG		MSIVVSTRLPDLTHERLQRFARCLGKTPSETTALLVEESLRQQDFPYIEFRQTPLGRHAHLKNSTLAVWEVVRIAQGYALDPEKTAQHFQRPLPWVKSALLYAEAYPEEINIAITDAGAVNETTLTRLLPQLEVQGQS
sll8017	hypothetical protein	located on plasmid pSYSG		MTELAQEAGVSVRTVQTWAKAGYFSKQGSNAYDILGYYRWYTRSLRQDLDEHKAKVARSDWDTKWREGRARKSLAEASLVELQMQSKVKQVVPIDLVISEIDKVLSSSIRLFRDLPSYFSAPHCYQSSSEVAAALEQAVSLALKDFQSQLVSLSLGAELVEKSKVFHDSFSSSDTSS
sll8018	hypothetical protein	located on plasmid pSYSG		MVMGIIKNHLSPRAHSKRKTKTASDHELLGVRINGFPVAVGIRKGAGPKAQLHSIQGDHRILTYKKATYFAVPIKGKVKSESVEVPQSEPNPAIKEFYPRQVKEDFQRLFSHPFKAILKNDQGQWFTCKYSLNKNRIWNYWKSPSTTIGLGFGKSTSWAALDLDADGRYHNSESLAGIREALEELAIVSSQLVQSSDSGGWHLFMFFDRPVKTFPLACLLTETLTSAGFSIEPGHLEVFPNRKQWKAEGSIYNRIRLPLQSGTGSLMLTNDGELDSTGWPDSLELFLKRAKAIARKNDTERIEELGEEAKKRFATARKAQDHGPFLPTRSSKWLKEINTVLEVGFTAHHQSNEILRAVAAKGRVFLGLGGEALASYIEQTVTELPGYGQWCRHQPEIAA…
sll8019	hypothetical protein	located on plasmid pSYSG		MLTTKHLPQSYTGQRFCRFFKHRFNFIKSSYSSTPEWITISDYPIEHRNLWSVYQDPERLIGLSFGTTTHYAVLDIDCSSPYHPGNSESQYRELLGAYEEVGINSVVTLQSSNSGGLHVYFVFPKALPTFKLAHMLRLTAIKAGYEVKDGKLEIFPNTKTYSKHSKTSYKAVRLPLQRGSWLLDKDFVPYSNDIEVFLEQGEGAAEEQDIELIETAIESASHIKQFRRVKGEGDACSFAQDLREQIGEGWTSFGQTNDLLRIIGTYGRVFKGLEGQALADYIVRTAETSPGYQQYCQHKHNIQRRSKDWGRCIEKYYYPYGSEPTRSGTFKDMQRTGNRQARQVKENVVNRTRQEEAVARIKQGMDYVRQTMAVLPVKVGAMKDLLLEAIYHLFGKRTS…
sll8020	hypothetical protein	located on plasmid pSYSG		MSLPDNVTMQIDVQQLQYISLFKELEPLLLGQLAEHSSLKTYESDEVVFYEGDALPACLYLLVTGSLRLTKISESGKETILRLLRADEVFAAPALFGNGVAPATATALEPIKVLTIEREALLNGFREAPEMALHMLGIFNQRLQHLHSRVHCLVSERAIVRLIHYLKYFADSGGTETVPEGQRLRARLTYYQIARSIGITYEECARVFKQLKGSVTYQRGGKITILDTNQLTAIVQQNSN
sll8025	hypothetical protein	located on plasmid pSYSG		MRLKISKRSWLLSLHIATGGVWFGTALCSVALALSILLLKPGEAIHGINLARNVLGQYIIIPAAVFSVITGVLLCGFTNWGFFKHYWVMVKQLVTLVLIMLGSVWLGPMTKEMTALSEAGRSQVLQNPDYLTLQTTATLVGALQTLALLTVIIVSTLKPWGKRRAVQSSTK
sll8027	hypothetical protein	located on plasmid pSYSG		MKASPRVVIDTNLLVSALIFGGVTGKLRGIWQSGGCIPLVSKVTVTELMRVLAYPKFRLSPTEREDLLADYLPFCETVRIPNPPPATPPCRDPFDVPFLVLALVGQADYLITGDKDLLELEVEDSFPCSIVLLEQFLLDVA
sll8031	NA	located on plasmid pSYSG		MSTSTHALTLQNPIQAPQVTKELSENVILTCLDDIYNWARLSTLYPMMFGTACCFMEFMAAFGPRFDLERFGSIPRATPRQADLMITAGTITMKYAPALVQLYEQIPEPKYVIAMGACTITAGMFSADSPTAVRGVDKLIPVDVYIPGCPPRPEAVIDGIIKLRKKVAGESRQDYTEDLQTHRFHAVRHRMKPVSPILTGQYLRHHEDLTPHHDPLLIK
sll8032	hypothetical protein	located on plasmid pSYSG		MSNLILQINVTYDCSQAELENVFSHAVGAIAAFPGLTWKIWIINDGTKEAGGLYCFDSETALTAYVNSPIITALKANPLLPTVQIKAFEAITALTTQTRGPVPALALQSSVGA
sll8033	hypothetical protein	located on plasmid pSYSG		MRALPSFPTTTSIALAIRPLQPPRLLNFQENSMNNFTHNAQTLLEQQRPNLEITLQENTRPTVDQPARLRHFFGRLGNTLVQWLTQKSTLRIHRSTQGETEVWEVYDPRDHRTHFFTHENEVRIWLEECYYR
sll8034	2-nitropropane dioxygenase	located on plasmid pSYSG		MLTTQITQTYHLTTPIISAGMAFVATPKLAAAVSNAGGMGTFSAFMSPPEELRALIRQTRSLSDRPFGIDFITAAANDDHIAICMAERVPVVIFFWSFPPLDWVTQLQNAGVKVWMQVGSLAEATQAKAQGFDAIIAQGQEGGGHNRSEASIFSLLPAICREVAPIPVIAAGGIIDGRGLVAALALGAEAVWCGTRFLASEEAYAHPEYKARVVTATVGDTTRTTLFGPEMPGQLMRVLRNLAVNQWGDRVADATKHGPTQPAIGSTILGGQALPMPKFSAILPTPDTSGDFEEMCLTAGESSGNITAIKSARDILWEMENEALDLLTYRLQAITKEQNLMAAG
sll8035	hypothetical protein	located on plasmid pSYSG		MFANVIATLFRMDDQTWRGHANPWCVWTRLTVAPLLLLSVWSRVWLGWWSLIPIAIALLWNWYNARLFSPPQSTDNWASKGVLGERVWINRHQVSIPTHHYTFPHFLAGLAAVGSVIAICGLWALNLPLTLLGLLLLYMGKLWFFDRMVWLYEDMKTATPEYTSWLY
sll8040	hypothetical protein	located on plasmid pSYSG		MEILTRYNSTPHTEPQHINSDETKNKRSLPPVFKAQKSKKKQLRHCKHGSISALSKVINHATVFTKINFFTWKQTKDGYLYLERDDARSLFNLLDETGIFDFHVTNIQKKIIYQHQVSKFLSNGWRLYANGYFARKGEVEIHHLDANKQNNDPRNLRYVSPGLNYLCARAIKHEYTGEDIPDSVIESYEEAEYLVKLTFKRYLKRLGYSMSKSERDFLLSLKWNIAREILQSWQPPAQVTELIEKLVQK
sll8042	transposase	located on plasmid pSYSG		MLRELIKLYSSQAIVYIDESGFEAIQACIYAWSKKGKKVYGDRQGKRGVRENLVAGRRKGKKDLIAPMVFTGSLNAEGFEGWLKLYLLPSLDIPSILIMDNAPIHRKTAIKELAKEAGHEVLFLPKYSPDLNDIEHDFSALKRARMYAPIDTSLDEIIRSYCGV
sll8043	transposase	located on plasmid pSYSG		MAYSLDLRQRVVAYIEAGGKITEASKICKIGKASIYRWLNRVDLSPIKVERRHRKLDWEALKKDVEENPDARLIDRAKKFGVRPSAVYYALKKMKINRKKKNYVIEKETGRNELSTIEC
sll8048	hypothetical protein	located on plasmid pSYSG		MNTSITTTLHLGELTVAITYKGIKNVHLTVHPPQGEVRVSAPLTMNPDTVRVFIISKLAWIRQQRRRILAQEREAPREYVNRESHLVWGQRYLLKVVEHQAPPKVNLAPKTLDLYVRPHTPQEKRHQVISEWYRQQIKDVVPGLIAKYETVMGVEVREFGVKRMKTRWGTCNPRAQRIWLNLELAKKPPACLEYVVVHEMTHLLEPKHNDRFWGFIDSFYPQWQHYRDELNRLPLG
sll8049	Type I site-specific deoxyribonuclease chain R	located on plasmid pSYSG		MKTTDTSEKGLETIIVNSLVNEAGYVLGDPKDYDREHAVDLVKLLEFLETTQPDTYGVLGINREGPKRTQFLHRLQGEIAKRGVVDALQTGIRHGPAHVELFYGTPTPGNVKAVERFSNNIFSVTRQLRYSSVETALSLDMAVFINGLPIATFELKNRLTKQTVLDAVEQYQRDRDPKELLLQFGRCAVHFAVDDHEVRFCTHLTGKGSWFLPFNKGHNDGAGNPPNPNGIATDYLWKEVLTKEGLTDILENYAQIVEEKDEKTCRKKLKQVFPRYHQLTVVRQLLATAKQDGVGKRYLIQHSAGSGKSNSIAWLAHQLVGLEQDGKALFDSIIVVTDRQVLDRQIRNTIKQFAQVSATVGHAERSGDLRQFIKDGKKVIITTVQKFPFILNEIGDEHR…
slr0014	Mg2 transport ATPase			MEWNESLLRLTVAFVLGSTLGIERQWRQRMAGLRTNTLVAIGAALFVIVSVLTNHDSSPTRIPAQIVSGIGFLAGGVILKEGLTVKGLNTAATLWCSAAVGTLCGQGLFSEAVLGSMMVLVANIALRPLSTFINHQPMHSTELECHYLCHLVCRGDEEANVRRILLDSLAEIKNIKLRSLRSHDLDEFNHFVEVEAAIICTARKDKFLEAVISKLSLNPSVKSVSWQALEQESG
slr0042	probable porin: major outer membrane protein			MKQYRFTWLAGFATVTSLTTFPGSAGAQMLYEDVDPMVITPVQELTTLLDQPMGQVTSVSELRDVQPTDWAYEALKSLVERYGCIVGYPDRTFRGDRALSRWEFAAGLNACMNVMERLIQENVAVIRADIDKLQRLAREFEAELAALGARVDNLETRTAYLEDNQFSTTTKLNGEVIFSISGATGGEPDSDNAQIVFNDRVRLNLTTSFTGKDALITGLQAYNFTAGKPITGTGSVAETLFPNDASILGEGMTSFNYEPQFAGFNPQNLQPSCGNNSVCLYKLLYVTPVADNFTVFVGPKAEVTDAFPTIVPFASEGQGTLSRAFAINPVLRVSGGTTETGLASAAGFIYKPNDVVDWRALYGSVNAAIPQNEGFPGTPLGAGLFNGSFVAATQLTLYP…
slr0059	unknown protein			MLLFVICFNFVLALGNVFLAVRLYFVYRQLQQLTKRLDHWESCCHNLFAPAPALLTNLAQKNRHLRQQYNLLLKRWSLIKGVLQIWQLASQGRWWANLVND
slr0099	putative transposase [ISY352f(partial copy): 29 68019 - 2969383]			MRMRSFEYLHLGLIANIKRKTFAEIAKVVGLENGQGFDYFFGNSPWSLEEVRERRINKILSFAKGEAITMIIDETGDRKKGRKTDYVARQYIGNLGKIENGIVEVMCYGIIKGMTVPLISKVYKPETRLKEGDKYKNKPEIAGEIIKEIKELGFNIKVVLADSEYGESSENFVRVLEKENLEYVLAIRSNHGVWLGKEERVRANKWGKFEREFASGKSEIRYVREIIYGKRGEKRYWQVTDNKEKMPSNSTYCIMTKVSEIKYKEVGNLYGARNWIEYGLKQIKNELGWADFRIMDYSRIEKWREIVMSVYLMVSLQIENLPPHDNSLNKSKKWMEKHT
slr0108	unknown protein			MAMVSFAWQFLKQKVFFWLHKSQESDHSPETLAPLPDTLEAKLLQSINSLVTPTAYIKAIHSALEDSLQAWQKNLEAPNSLVILANPVEPIAKILQDSLNSWDNDLEVKVVTPLGDFRRPSDPLTITAQLRHALEAQGGIEFDGQGVDLIQDVECLEQRTTVVVIPSLEQCFLRCISGWDGIGFLREITVQNPQYFWLIGCNSWAWDFLDFVSQISAYFDDVRPLPTLTGEMLRSWLIPLTGQWGTIKPEGDLANLISVNSSNSSSSDAQAEVELYWQNLANCSQGIGSIAAKLWLRSLRIKKQVMERENPAQSVLNTKENEDQICPLFQVNPAQPSLPSFTNLDLYLLHSLMIHGRISPAHLALSLGEPESQIQARVQRLLREDILVRRWGDLIICPT…
slr0109	unknown protein			MMLDTTFLSDFFTLNRNTFAHYLPVIHLTNAGEFGLQHLSSLPLAQLTPPDQIPKSLLTDLTIRKIIRAVIAVAIAYGLMAVIQKVTNWISERVPRRFRLLVKQSLPFCKALILLFTISYLLNLFFNLSEGNLLALTGTIAVALGFAFKDYISSIIAGVVALFEAPYRVGDRIQIGDHYGEVTGYGLRGICLQTPDDNNVTIPHNKTWTEPISNANGGNLEAQVATSFYFDHSVDVEQVIRILYQAAYSSRYTQLSIPIVVVMKEHIWGTEFKLRSYPMDARDEFAYQTDLIRRAKRAFGQQGLPYPRLKLGRDESDT
slr0114	putative PP2C-type protein phosphatase			MMFRPLSRAIQVAMYYPIRIVAAAIILTALLFIPLGWSSWQTYLIFQNTVAVDFQLQAQAGKIVHLDEVLTMSSQMAAATGDSEWEARYLKFEPELGAAIKQAIAIAPEAYEGEGAQETEIANNRLVVMETKAFELVRQGNLSQAQAMLNSREYLGNKRIYIDGIARSELAIANRIQANLANFRQTLFFASTLAVVSLITLIPLWAVVLKVLQMYIKDREIARQEVLKANSQLEIKVAERTADLAKANEAITGLNAQLKQENMRLGTELDVARKLQMMVLPKHEELSEITDLDIACYMASATEVGGDYYDVVKIGNRIFISIGDVTGHGLESGVMAIMAQTAIQTLLTAEITEAVQFHNLLNQVLYKNTQRMELSKNMTLVMLDYQSGELILSGQHESI…
slr0157	unknown protein			MAISLDEDNQKIIEIHQVINTNSRFYGHLVNWYEGVSWHYGIGLDENLIFDTGGLSIFTRNPSEFFIVPDVQKFSPYQTIERLCYALICFKDWDYGLLGWNCEHVARLVASDSAVSYEIKKLPFPIPQMNHGAWHPNARNILDSFIDQNKYLINDTLTTFPS
slr0162				MATFVAQVKDRKGKTTKAKVEAMSPEQARTILRQQYAAIGPIKPAGGEINLEFLENLLNNVSVKDKAVFSRQFSVMINAGVAIVRCLGVLSEQCPNPKLKRALTGISGEVQQGTNLSEAMGKYPECFDDLYVSMVEAGETGGGFRRSSQPTFQTAGRHGPSAKPN
slr0166	putative transposase [ISY523n: 2210271 - 221114 2]			MPTLVLVVWTHSQSVRKAGAGQESGYDGGKKVNGRKRTILVDTMGLLLDVVVHSAHRSDHQGLTLLGTWFAPLWQCLQLIWTDSTFGSKNFTAWVNETFG
slr0168	unknown protein			MTIQYTPLADRLLAYLAADRLNLSAKSSSLNTSILLSSDLFNQEGGIVTANYGFDGYMGIPGMDGTDAESQQIAFDNNVAWNNLGDLSTTTQRAYTSAISTDTVQSVYGVNLEKNDNIPIVFAWPIFPTTLNPTDFQVMLNTGEIVTPVIASLIPNSEYNERQTVVITGNFGNRLTPGTEGAIYPVSVGTVLDSTPLEMVGPNGPVSAVGITIDSLNPYVAGNGPKIVAAKLDRFSDLGEGAPLWLATNQNNSGGDLYGDQAQFRLRIYTSAGFSPDGIASLLPTEFERYFQLQAEDITGRTVILTQTGVDYEIPGFGLVQVLGLADLAGVQDSYDLTYIEDHDNYYDIILKGDEAAVRQIKRVALPSEGDYSAVYNPGGPGNDPENGPPGPFTVSSSP…
slr0180	putative transposase [ISY203f: 2326926 - 232809 9]			MISNFGHIVKTYLSNFPKDDYPVLDTFKFVSIWLGLVLDQSQTSMRSMFKRLNLRGETVDISTFSKASKKRDVGVFREIIFSLKKELSKRKEIKQGELEIFPLDSTIVSITSKLMWNLGFHQVKVFSGINLSTGIPGGIVIHFGQGHDNKYGNETIEETPENGVAVMDRGFCDLQRIKRLQKENNKYHVLRIKNNIKLEKLANDNYMVGTGKNKIESRVVIFTHDNSEFRLVTNLPIESKEIEGVSDEKIAEIYKKRWQIELLWKFLKMHLKLNRLIAKNENAIGIQIYTCIIAYLILKLLVIPKEAGTTMLDKLRYLQAFMCEKISYVHWLRELALR
slr0184	unknown protein			MPRISIIRPEQSYTFSDYFKLNFAPQDILRHFGVTLQRQSLDLPQYLGPLNRLGDLKTRLEESLPRLSLTSEMARREFLIAPVLTDVLHYTHANLDVEYPIVVSNQLKGSLDYLLQNDQTFLVVEAKNEDLERGFVQLAIELIALDQWIESDQSVLQGAISTGNIWQFGQLDRQSRCVTQDLDLYRVPADLEHLLRVLVQILRPVS
slr0224	similar to sterol C5-desaturase			MDHLFWIYILVFFAIILFRYFLIAGGTYAFFYSPWGQSLLKNHLPINIPSSQSIRKDIKLSIISAIIFALAGAFILSSYGGKMNRLYVDPYQHGLWYLGISYVLILFLQDTYFYFTHRLFHHPRLFSLFHKGHHLSRYPTPLTSFAFDLPEAIVQSFFLIIVVSLIPLHFFTLLAILMTMTIWSVINHLGIDRLPLAFPHHWLGKYFIGTAHHSLHHLKYNANYGLYSSFK
slr0229	3-hydroxyisobutyrate dehydrogenase			MNVSKIAVFGLGVMGSPMAQNLVKNGYQTVGYNRTLERPSVQEAAKAGVKVVTSIAVAAANADIILTCVGDEKDVQQLILGSGGIAEYAKPQALIIDCSTIGKTAAYELATNLKLQGLRFLDAPVTGGDVGAINGTLTIMVGGDISDFEEALPVLKSIGEKIVHCGPSGSGQAVKLCNQVLCGIHAIAAAEAIQLSEQLGIAPELVIDTCGSGAAGSWALTNLAPKMSEADFAPGFMVKHLLKDLRLVREAAENGPLPGVTLAESLFTSVQLLGGEDQGSQAIIRAYREA
slr0230	putative transposase [ISY100f: 2534034 - 253498 0]			MAYSLDLRQRVVAYIEAGGKITEASKIYKIGKASIYRWLNRVDLSPIKVERRHRKLDWEALKKDVEENPDARLIDRAKKFGVRPSAVYYALKKMKINRKKKELRYRERNREERVKYYRMLRELIKLYGSQAIVYIDESGFEAIQACIYAWSKKGKKVYGDRQGKRGVRENLVAGRRKGKKDLIAPMVFTGSLNAEGFEGWLKLYLLPSLDIPSILIMDNAPIHRKTAIKELAKEAGHEVLFLPKYSPDLNDIEHDFSALKRARMYAPIDTSLDEIIRSYCGV
slr0231	probable DNA-3-methyladenine glycosylase			MLFQRFLDYGQPKGWTAQTLANVDPELLRELGISRYKTRYLKTWAIALQNNFPSLPELETWGDRAIVEQLTAIKGIGPWTAQLFLLFRLRRQDILPNQDLGIRIAIQKLYQLPDRPNPKQVSEYGKNWQPYRSLASWYLWRSLSATVSQIHL
slr0265	putative transposase [ISY523c: 1513158 - 151402 3]			MIIREFYSTDITDSQWQLVEPHLPKAKTGGRKRKTSLREILNAIFYMLRTGCAWRLLPHDFPKWRTVYGYFQQWHEDGTWKKLNRIFREKVRLKAGRNTHPSAGCLDSQSLKKAGTGQETGYDGGKKVNGRKRTILVDTMGLLLDVVVHSAHRSDHQGLILLATWFAPLWQCLQVIWTDSTFGGKDFIFWVEHTFGWTLNVVSKKQGQKGFEVLPRRWVVERTFAWFGRYRRLSKDYEYLPTTSETMLYGAMVHLILQRLA
slr0271	unknown protein			MRINHKPLLIATALLTLVPNVVWSSPFDEDQEICPQWECDQAGNCRKLDLTCGSSPDSSGAQGYQLYFDGELVSGPDAQGYTSQQAKENCTWNMQTKPQMHIRCLYNGQVFGDRPPSNSPGYELYFDGELVSGADAQGYTFQQAEENCIWNMQTKPQIHIRCLYNGQVFRER
slr0272	unknown protein			MAPVDANAVSLEDFVGVWMVMEGAPGEGGEAIFTMSLEGNVIVVEAEGDRVEFPTLNGRKLEGSVVEDGVTIPITVELNQNKDQIIVTVLPPNSELQVGVGQRVKGIDDLDSPSNSRDNSLNIDENVLTERQALELLIAWPEIADWMQRVQQEAPQNQTLLEIVETTPQQYLIRAYESVNNPGEPGHTATFGWYNVDRQTGEVTQSIP
slr0273	unknown protein			MPKNMSPICPVCGQENDAANRYCSFCGTRFNSSLPSMDLFQAQTVQAPAPEQMVFSGNGQDLPSLTNHPFWGAIPVLGLLTVLPLGLFIFGMAIDANDWPYAALLVFLLFLFTLLIFLGQLWGNVSQAREFILSERPLILWRYSPDEWQQLRQAQFSESAEDMQEMAGCAVPFFAGVGTLLGTVLGSVEGFVGAVPGAAIGAMAGYIFGKILVPIATGLNQSTNRELYRTDLPVWVVLAPGEIYYNRQYFRADTIGDRLEGITLDEGALTWLRIETFAPRGSITASFDGNILVPHRMLATVKAVLPQLQQFISGED
slr0285	hypothetical protein			MVKENSAELLVSELERISKKYDRPIRIYMSSVTDPYQPIEKEVQITRKILEVLVKYQPILVLQTRSPMVVRDIDLLGQFHKLRINISIPTASEKVRKDFESRSPSVKARLQTVEKLRHQLPSDDSYQIKFAITMTPLLPSYDEDLPQFIEQLATVDRIVIQPFHSSKNQSLKASTPAKAIELKEKYQWWYVDEDKNYHNLFKKLELLNQYYGVEIFEGREGFGYD
slr0286	protein involved in functional assembly of phot osystem II			MINPIKAVKGLWQLKIIKSEIARGNTKLAQHLILARKKQGYRLTLLEKLFLENQNYQAKVRQATDYIFQQSSSVIQQKFPIKKQLIQQVSQSFRLIDHDGYKIECTGIKTSIFAKLETELVHFLEKIIADSGLNDNEAKKKIDEAHRDLNGLKKGLDPTYDKAFSPHVYLIKYFLDNVYCSYLAYFFIYQAGYLPKNITILDIAAGPATMLFGLSLFLESLAQHQEISDFNCSYYSLEKERNLQYRGLQFWRQYINELKFPPNIFYQFNTVNIFDYDNYRHKLPKEFFNLIIIAHCFFYQGEDRSKSLDIYRSIFKQCLEPDGKVLLVIQGNKFYKMFDTYPDENLAKERDLIKSFLDCLGLRLILYKYFTSTGKRTNNKEDFKQFIQGDLPERPQISK…
slr0299	hypothetical protein			MEIPVRYQPRLLTPEERAGYLDWSLDFFTDDRLLQIPYIDLTLQLDVTNAYGVYQQQKDSPGSFFAFLLWHWMQCLQNHWEFRLRYYNQQWYVLDNPPAMVSVAIGGKERFSEMLLENVSQLSYGDFAQLYSEKLAQIRAGNYERAEYNTFCLACIFGNLPNLKFTTLSVHYRREKIQGQPWFYFGQRYWQDGKLLIPLCFKIHHANADPFVLDQLISQFQTLFSPMPCIPPSSS
slr0300	hypothetical protein			MYSTILKLRPIISLTDQQFVALCQQNPDLKFERSSNGDLIIMPPTGGETGRRNSELNTDFNLWNRRTQLGVVFDSSTCFRLPNGALRSPDVAWVKRSTWEALTPAEREKFPPLCPDFVLELLSPSDALAATQAKMREYLSCGTELGWLINPIDQQVEIYRPDSPIEILNKPQTLNGDRLLPDLELNVAWLWGAN
slr0311	two-component sensor histidine kinase			MNYLHKYHLVEAEKARVLGQFFEAEEFYERAIAGAAENEFIQEEALAYELAAKHYLARGREKIARTYMKEAHYCYDRWGAKAKVKDLEKRYPQLLNSNLIRQSTLTEGMISHSTAVMKAAQALSEIIHLDQLIARLLLMAQAAISLENARLYERLANYAKTLERKLEEQTQALQQEIINRERTEDALRQSEANYRNLLQTANSIIIRYDPQGRIHYINDYGVKLLGYKEHQILGRTLFETIIPDIEISGRDVKPMVHNLLRNPQSYPQGEGENLCRDGRRVWVAWSNQAIFNDRGEVVEILSVGNDTTQRRQAEEALQRSEAKFRNIFANSQVGIYRSRIGDGLILDANQRFADLFGFDSPQEMIGIEHTTGYWVNLSDRQQGIEVIKRDGEVRNYEAQ…
slr0312	two-component response regulator NarL subfamily			MSQATTIRVLIADDHAIFRQGLATIINRDPDMQVIAQAENGEQAIALFEEHQPDVTLMDLRMPEVEGVAAISAICAIVKFARIIVLTTYDSDEDIYRGLQAGAKGYLLKETEPDELLNAIRTVHRGQKYIPPDVGAKLVQRLSNPELSERELEVLGSLAQGMSNADIATALSIGEGTVKSHVNRILNKLDVGDRTQAVIVAVKRGIVSL
slr0313	hypothetical protein			MSKDRNHGSLLVPPSTQDWMQGVLSAKVVLVMYGDYQDSRSADVYKLIKVIKRELSASFGEDYSCFIFRHFPQVQIHPHAQRAAQAAEAAAAQGQFWLMNDTLFDHQQRLENGYLVEYANDLGLDIPQFLKELAKQVHVDRIKKDIEGGLQSGVMAVPALFVNGILYRDCWNIKQLIATIIASSY
slr0314	non-heme chloroperoxidase			MPYVTVGQENSATIDIYYEDLGAGQPIVLIHGFPLNGDSWEKQVLVLLNAGYRVITYDRRGFGASSQPSSGYDYDTFAADLHTLMTKLDLQNTVLVGFSMGTGEVTRYLGKYGSERVQKAVLMAPVPPFLLKTNDNPEGVDQSVFDGIMKAIVDDRPAYFSAFFKEFFNVDVLLGERISNEAIQASWNVAAGASAKGTLDCVPSWLTDFRDDLPRIDVPTLIIHGDADRILPLESTAARLPKRIKNSQLEIIPGGPHAINWTHADQVNPLLLNFLQ
slr0315	probable oxidoreductase			MLNIENKVIVITGASSGIGEATAKLLAQNGAKVVLGGRRIDKLEKLIKQIHASGGTAEFKTVDVTDRHDVKAFVEFANDKFGRVDVIFNNAGVMPLSPMNALKVEEWDNMINVNIRGVLNGIAAGLPIMEAQGGGQIINTASIGAHVVVPTAAVYCATKYAVWAISEGLRQESQNIRVTTISPGVVATELGSDITDESSKGLLEELRKTALTSEAIARAVLYAVSQPDDVDVNEIIVRPTASTF
slr0317	hypothetical protein			MNRKILVTGATGSNGTEIVKRLAAKNVQVRAMVRDFDRAKKIAFPNVEVVEGNFDRPETLLEALAEVDRAFLLTNSTERAEAQQLAFVDAARQNGVKHIVKLSQFAADAHSPVRFLRYHAAVEAAIQGSGMTYTFLRPNLFMQGLLNFQSTITSQNAFYAAISDAKVSVVDVRDIADVAVVALTETEHEGKIYNLTGPQALTHAEMAEQLSAALNRQIAFVDIPSEVMRDQLLNIGMPPWQADGVIEDYAHYRRNEAAAVSSGIQDAIGKEPRSFNTFACDYAAMFG
slr0318	unknown protein			MKNKMKQDSWRSRRAYGSGGHWLLQLQGRRRKALRCKQKMRLLHPLVSRPSAKPKDLEAPIDHRTEQRKTMNKPEFFVTPGYGEYMLNELHYSQAVKIGDRVETSGQGGWDDNLQIPELLADEIAQAFQNIERTLAAAGAGWEHVVHVNSYHVGGLPPEVNDVMVRLYRHYMPNHAPIWTQVGVAALGLPTMRIEIRVTAIVP
slr0319	beta-lactamase			MNHRFLLLVSLVVGSAEMLLTSPVSAELSNRLHTPQIAQRPKISNSTTLDNRSLGSVERQERSDWASFFDGAEAQGTIVVLDQRGGAHQLWVYNQERADRAYSPASTFKIPHSLFALDAGVVRDEFQVFEWDGVERNFAPHNQDQTLRSAMRNSAVWVYEIFAAEIGEAKAREYLTQIDYGNVDSSTSKGAYWIDGALTISAQEQIHFLQKLYQNELPFRIEHQRLVKDIIIVEAGRNWILRAKTGWEGRWGWWVGWVEWPTGPVFFALNIDTPNRLDDLYKREAITRDILQSIDALPAEEDRK
slr0350	putative transposase [ISY523e: 2441031 - 244190 1]			MIIREFYSTDITDSQWQLVEPHLPKAKTGGRKRKTSLREILNAIFYMLRTGCAWRLLPHDFPKWRTVYGYFQPWHEDGTWKKLNRIFREKVRLKAGRNTHPSAGCLDSQSLKKAGTGQETGYDGGKKVNGRKRTILVDTMGLLLDVVVHGAHRSDHQGLILLATWFAPLWQCLQVIWTDSTFGGKDFIYWVEHTFGWNLNVVSKKQGQKGFEVLPRRWVVERTFAWFGRYRRLSKDYEYLPTTSETMLYVAMVHLMLQRLA
slr0352	putative transposase [ISY100e: 2443927 - 244487 3]			MAYSLDLRQRVVAYIEAGGKITEASKIYKIGKASIYRWLNRVDLSPTKVERRHRKLDWEALKKDVEENPDARLIDRAKKFGVRPSAVYYALKKMKINRKKKELRYRERNREERVKYYRMLRELIKLYGSQAIVYIDESGFEAIQACIYAWSKKGKKVYEDRQGKRGVRENLVAGRRKGKKDLIAPMVFTGSLNAEGFEGWLKLYLLPSLDIPSILIMDNAPIHRKTAIKELAKEAGHEVLFLPKYSPDLNDIEHDFSALKRARMYAPIDTSLDEIIRSYCGV
slr0353	unknown protein			MKIDYKLTLLLFCLCVPGVIASSFLMLSLVVDSTAIPVSLQTLQIANLIQGALFVLLAATLGSILTKRVGLCSPTLSALLNHGRVIHAFYPQLISGLVGGLIGVACSHYHWFSLSFAPSTG
slr0360	hypothetical protein			MSATAIAPRWFVKQDIDGFFGLAVNNLVQILVIVGLTQSVLQFPLTLIYGRILPSIAISLIVGNFYYSWLAYHQGKREGRDDITALPYGINTVSLFAYVFLVMLPVRLLAIGSGASSEAAAELAWQAGLVACFGSGLIELGGAWGADWLRRYTPRAALLSTLAGIALTFIALGFFLRTYAHPLVGILPLGVILLSYFGKVTFRLPGLKLAIPGGLMAIVLGTGLAWITGLVAWDAPQVEAAIAPLGIYLPSLDLVSLWQAKGVLVSYFSIILPMGLFNLVGSLQNLESAAAAGDDYPTAPCLAVNGLGTIAAALFGSCFPTTIYIGHPGCKDMGARIGYSWLNGLVMAVLCLTGSLSLLVYLIPIDSAMAIVLWIGIIIVSQSFSATPVNHYPAVVIGL…
slr0364	hypothetical protein			MPNSTLFVLDSRVFHGGLLQAATLPNIAVITLDPDQSGLRQITEALGRQGAVRSLHILCHGSPGCLHLGDGHLGLDNLVYHSDELKSWFVGVESPQLFLYGCNVAAGDAGTEFIEKLAGLAGAGVSASTTAIGHQALGGNWVLDFQKGDIVMENIFSAPELAAYPGILDGNGQWSLFDLVDSSGIYTERLDALQPLVQEQLSSFFAQSDYLTQLAIPFSATASTDDWTNNAESLRSSISNGSYQIRLEVRSSAELQGALGAYSATGTTDTPTVYLNADWFATASQEQIVAVLLEEIGHDFDQILNDGADSQGDEGEIFANLVKLGEVNPTYLETLKTQNDTGFAFIDGQKINLENAEDTVLNINFQNFVFNTNFTTSTPPPGVQEVRLYTNIIPTFTTQ…
slr0368	unknown protein			MGRGSFFPLLPSMDSVSPVYLSAVPQVYVAEYLQRFHQKPRADYGVHHRDHPPRGDRLTPPAPGQTSRHGPQTGAGNHQLCGLRCPNCSG
slr0421	unknown protein			MSQSPILFFQHGMGESNQNMQILAGRVASENAYVVVPNLNLLTTFLNLDPLIEVVERSASETLNDFPQSTFSVVGFSMGGILWVEVLSRNPSWLERLDALVLIGSPIQGASLARTVDLFGWGIGIAQELGRNRQYLAEKITQKIPTLVIAGSVNGGGDGVIPIESTRLNGTHFFTRNNVKHQDLPIDLIIGEKVKSFLLHPYLIPSENSRITRLIDHFEHVEGMTPADERDFPRATISHTFSDGITLRE
slr0449	probable transcriptional regulator			MTVAPDLALWLSKTLMFQNIDSHHLEMITAIAQVKSYGKGDVVFKEGDKPKGFFIVRSGRVKIYKIAPGGKEQILRIFHRGEHFAEIAVFDNLPFPASAATLDQAEMIFFPRSPFLEMLAQHPTLALNMLSSLSRHLRHLTAVIEELSFKDVPQRLASYLLRLGGVDTGTVEVLSLWVTLDLPKSQLAAQLGTIPATLSRAFYQLKNEDLIAVKGAEIQLLDCDRLRALAKRGDGMKN
slr0460	putative transposase [ISY352g: 3511668 - 351229 0, join 3513238 - 3514051]			MRSFEYFKYLHLGLIANIKRKTFPEIAKVVGLENGQGFDYFFGNSPWSLEEVRERRINKILSFAEGEAITMLIDETGDRKKGRKTDYVARQYIGNLGKIENGIVEVMCYGIIKGMTVPLISKVYKPETRLKEGDKYKSKPEIVGEIIKEIKELGFNI
slr0462	putative transposase [ISY352g: 3511668 - 351229 0, join 3513238 - 3514051]			MPSNSTYFIMTKVSEIKYKEVGNLYGARNWIEYGLKQIKNELGWADFRMMDYSRIEKWREIVMSVYLMVSLQIENLPPHDNSLNKSKQTREIAYQNIQKHPWWNQKSGWKNILNNMKLIIQPLCYFNLLKPWMTVIYTPQLLKNFHCLFDRLKKAVMALGDLIIAPIILPFHLH
slr0468	unknown protein			MALPSKFNLTLGFWKPIWAIPRKFKSKLLFSNFKSVVPSTMSNKIPKNRTRTFDLTPGEKPDMSPYLFHLTTKDSLINILEHQKLILIIPRGANKEKHPYKMVCFTESPPFALDFFRYRWSDRKDRINLEYGLGFSKETMVHKGVYPTVYLDESLFSYVKDLKKRVDGSQKSTNEMKKEMELLIAQISPLFENADLRGYTWEREWRCTRGDSLEFDYVDIRYICCPRAEQEAIRKIIEDSNEVEAIQHIQFLENWQEYDEITTFLQRRQFTGDDELEELLAEKCRTNNLINYYNSHYKKIDELKTHLNQVVNYINNKKEEIQDSINREAILEYIAENFGEESIEGGVKSIINDGSIDLGLIIANVAYCVKQKVKKQVKGKKVDGEYIRRSIEENYADNQ…
slr0489	unknown protein			MATFLALLPRSLTTFLYAVAALLRFYGNIDTTPFQLIPFTILEWSFWAFTLGTASLVVSLGLEWNAGNRSRYQAAQARERETRRDDLANEEREKADRERNRADQERQRAAGRARIQNRFFISQIRHQLTPNPDTRSALTDFLSFLQEYGEP
slr0511	putative transposase [ISY523g: 2921593 - 292245 7]			MIIREFYSTDITDSQWQLVEPHLPKAKTGGRKRKTSLREILNAIFYMLRTGCAWRLLPHDFPKWRTVYGYFQQWHEDGTWKKLNRIFREKVRLKAGRNTHPSAGCLDSQSLKKAGTGQETGYDGGKKVNGRKRTILVDTMGLLLDVVGAHRSDHQGLILLGTWFAPLWQCLQVIWTDSTFGGKDFIFWVEHTFGWTLNVVSKKQGQKGFEVLPRRWVVERTFAWFGRYRRLSKDYEYLPTTSETMLYVAMVHLMLQRLA
slr0518	similar to alpha-L-arabinofuranosidase B			MKLLPLLPLFGLTVALAIPSMAILGGPRQIQAQSPYVRYESVNYPQRYIRHRNYLGYIEPVKTSLDELDSSFRVTTGLANPNCISLESRNFPNYFLRHRNYRIILSANENNDLFRQDATFCPRNGLNSQGGVSFESNNYPGHYIRHRNFELWLDKFSGFTESTIFRNDATFIQRDVP
slr0529	GgtB, glucosylglycerol transport system substrate-binding protein	Involved in the re-uptake of the compatible solute GG	Mikkat and Hagemann (2000)	MKFFKITTLIISLIVLTSCQGPGVNGDEDRKQVTILGVMIGEQQEKIEQALAPFTEATGIEVVYEGVDTFATTLPIRVDSGRAPDLAMFPQPGLMADFAREGKLVPLGEILTPEEMTEAYDQAWLDLAAVDGTVYGVWYRASVKSLVWFNPQEFAANGYEVPGTWEEMMALSQRLIDKGKTPWCLGIESGNATGWVGTDWVEDIMLRTASPATYDQWVAHDIPFNDRRVENALDIFGEITQNEKMIYGGKVGALSTPFGDSILGLFTDPPHCYLHRQGNFIAAFLPADVDDDQVDIFPLPPIEEEYGLPILVAGDIFAMFNDTPEARQLMAYLASSRPHEVAATLGAYISPHKNIDLNLYPDRLTRKQAEILNKAEVIRFDASDMMPGAVGTGTFWSGM…
slr0530	GgtC, glucosylglycerol transport system permease protein	Involved in the re-uptake of the compatible solute GG	Mikkat and Hagemann (2000)	MYVTPALLFLSAYLILPTLETVYLSFFDGRSRNFVGLKNYVFAFTDHTMLVAFRNNLLWLVLVTGISVSLGLIIAVLVDKVRYEAIAKSIIFLPMAISFVGASVIWKFVYAYRPAGAEQIGLLNAIVTSLGFAPVGWLVERSVNNFALIAIMIWLYTGFCMVILSAAVKGIPADVIEAARIDGANSWQIFWRITIPMIRSTLLVVSTTMVILVLKVFDIVFVMTGGNQGTEVIASLMIKEMFNYRNFGRGSTIAVILLLLIVPVMITNIRRFKAQEKLR
slr0531	GgtD, glucosylglycerol transport system permease protein	Involved in the re-uptake of the compatible solute GG	Mikkat and Hagemann (2000)	MTKAVNKSNRTNNTNRKTEFWQKLPIHIAILTIAFIWTLPSLGLFISSLRPRGDMLSTGWWTVFWHPLEITQFYLGNYGDVLRSSGMGEAFLNSLTIAVPATVIPIAIATFAAYAFAWMTFPGRQLLFILVVCLLVVPLQTTLIPVLRVYAQLGLAGTFLGVWLAHTAYGLPLGIYLLRNYIGALPKDLIEAAAVDGASHLKIFTKLIVPLSMPAIASFAVFQFLWVWNDLLVALVYLGGTADVAPVTIQLSNLVGSRGQDWYLLTAGAFISMIVPLMVFFGLQRYFVRGILAGSVKS
slr0572	unknown protein			MDILAQLLSELFIKSYLSMSNKVIKKQTLTISWLTLSQVLGGITMVLAQSIPPRFQGTWVENLKNCALPMDDTRLVLSDGWVDFHESRGKITAVTVDDELNLRVTAKLAGEGETWKDTFHFRLSENHQKLTSIHEDGISFTRHRCP
slr0617	unknown protein			MINGKPQPLLTRVGTWTVGGLLGGLIGSLAAVMLTESIKQTLSVISGLDPIWLLLIPLFGVALAVLVLFGLGKGQPVQTVAPREANTPGRWGSLLSWYSFPHDIARADLTGDVVNASGVEERFPWNLAPLRAIAILSTVGFGAPMGTESPAAHIGFATGTWLGSVNSALRPLVRPLAIGGGAASVSALMGIPLVGSFFMFELSGRRQIPLTPERGAAMLAGGLVGWGINVAFNLQLIRLVVPKVPPADLWNAMGATLFIGVVTGTITALTGEAIYWARGLRTKPAIRLLAGSLAMLLLAVAIAQIATPAAAFGPGGAAIVWAENIETTPYHLLAVAILRAASTTAAVLAGGCGGVFVPFLAIGDLTGRVFATIFGISGDLAGAAGAAAGIAGGYRLPLT…
slr0619	hypothetical protein			MMKRIAVEEAFVTQEIADEWANVIATGAKNEPGFRKMGETILADSPGTRIIHERLIDLGAGRIAHMDATGIDIQVISITSPGVQVFEPELATTLARQANDQLSEAIKNHPDRFAGLAAVAPQSPQTAALEIERAIQKLGLCGVLINSHTGGEYLDDQKYWEIFAAAEANSAPIYLHPRTPSPEMISPFLDYGLYFAGWGFTVETATHGLRLIMGGVFDHFPKLTIVLGHMGEGLPYWLQRLDNRYSLQVEIGAVPKMPRLPSEYFKDHFLITTSGVCSPPALRHVLEVLGSDAVLFAADYPYESVEEAVSFLDNAPISDQERRKIYQTNAEKLFRLGSTNGSNDTLFA
slr0658	unknown protein			MTRNVQFEIALSFAGEDREYVDRVANLLREAGVTVFYDIFEEANLWGKNLYDYLSEIYQDKALFTIMFISEHYSRKMWTNHERQAMQARAFQEHQEYILPARFDETPIPSVLPTVGYISLRSKTPEEFVETIKQKLIATGRTVPSASLRRDFFTFETILRREPIHATVTVIDSSEKPVASAIVVAIADNNTTKQAQTDHSGIAKLDIPTRRKYQLLVAHPQYPGSIVSTWDPGYDIRIVVTTVENTGSVICHSTCHIPGLEGRLNPILDTGFRKYLYADNIAIDGGKQQPAHFEIDSPIELEDSNGLVMLVRVLHIQGRTSLIQYVRPCNA
slr0664	hypothetical protein			MSNNLHLVNIDFTPEYRRSLKYLAKKYRNIRSDVQPIIEALQKGVISGDRLAGFGSDIYVYKLRIKNSNIQKGKSSGYRLIYLLESENSILLLTIYSKAEQEDIAASDINSILGEYSIED
slr0666	unknown protein			MDNATITAIATGLLVVVGIAQIGILTSQNRQTRLALVSEYWKRWHNSKDYWGRIIFVGRELDEYYQVLNQKELRELCDLLKEVRSDAPTIWALESIRVVSGILGDVSMRILQGQLDVSDAYPIFGTSLLRHSLPLRKLLDSSYQDRHFDPGISESHKEVRRELQHWLIYHNGLRRRCLILLDLLWAEAVRLEDLPPQDIESAAEAKKQTGSRNRSRLFREALRLNGLFRFFFAWQLSRFLLHAEYKSIWNWNGISKKRLKNLDSTWTKHLLQKYD
slr0667	unknown protein			MSKKQYLKRFEDFLSEQESENNESLAIDYEEDKQKWLAKIDEFYELVQEYIHGYLEQGKIGEEWKTLQLQEDHFGEYEVKQLILKIGKKRLIFKPVGRFIVGCQGRIDLISDLGSVRFLLVPKDFDEPSTFFLGHFTPQTQWLWKIASRPPKVSYLEITEETFFQALMEVVNA
slr0668	unknown protein			MLKKVSFSSENLSLLNIADYYGDSEKALRLFFSPKNPAYTLRFNGYTRNEVEGELKLRLQELDKAVSLSILSALEALLRVDYLTRCYKKKKDPLSRKMRNIYKSKGVRASLERDILRLWKEICPEYKSFISEVITAFDYRNWLAHGRYWEPKLGRNFDYSSLYDLAESIEQLLISSRT
slr0675	unknown protein			MVIIALEISQSGKSGAKPSIGAGDRQRTAKFPIGEGRSLGPAPVFHREIKKNLWLDYEKVKQIC
slr0702	unknown protein			MSSNSSSKLGDQQNVGILYNLYSQGQGKSDKQGSKPTLSKSTLLSSLELTTPTLTLGQRGGSVSANAASNLAAITQISSQGKRGGGLPTDKGGGGPPDGKGHGEESVENNLSFPVIFPSGVTPLALRGAMNSLTLTDPYFVPGTRDDYYWFAQKNEGNTWQAYNEQATGAIAIDKVDVGDALESARIELGQFVRIELALFKDIGDPLISDDGQLAYHMEQIDGQGKTEVQGTRYTAASLQQTFASADDAFTQLGDSGLPIYRSDLATVYAPSQVMNLTIQKFEHDPVTGLDWNGDQWVGLGIGTKDYAASTAFGSELAVSGKVISGVSGKPFKFTDAGNYRITFEIEEGASIFLDAGTERYNVAGARGMVIVPDSSNHNGLIYLDIAVPSSVSGTEEVV…
slr0703	putative transposase [ISY523i: 3096320 - 309719 0]			MIIREFYSTDITDSQWQLVEPHLPKAKTGGRKRKTSLREILNAIFYMLRTGCAWRLLPHDFPKWRTVYGYFQPWHEDGTWKKLNRIFREKVRLKAGRNTHPSAGCLDSQSLKKAGTGQETGYDGGKKVNGRKRTILVDTMGLLLDVVVHGAHRSDHQGLILLATWFAPLWQCLQVIWTDSTFGGKDFIYWVEHTFGWNLNVVSKKQGQKGFEVLPRRWVVERTFAWFGRYRRLSKDYEYLPTTSETMLYVAMVHLMLQRLA
slr0704	putative transposase [ISY100g: 3097363 - 309830 9]			MAYSLDLRQRVVAYIEAGGKITEASKIYKIGKASIYRWLNRVDLSPIKVERRHRKLDWEALKKDVEENPDARLIDRAKKFGVRPSAVYYALKKMKINRKKKELRYRERNREERVKYYRMLRELIKLYGSQAIVYIDESGFEAIQACIYAWSKKGKKVYGDRQGKRGVRENLVAGRRKGKKDLIAPMVFTGSLNAEGFEGWLKLYLLPSLDIPSILIMDNAPIHRKTAIKELAKEAGHEVLFLPKYSPDLNDIEHDFSALKRARMYAPIDTSLDEIIRSYCGV
slr0727	unknown protein			MMTDYPTNLFELSTGFLDHRIIKEFYVYTVCIERGRWSDIEYDVIHDLHIVEFNSFTALIKITNRDKVEPIIIVPRQYWNLIRPFNNLKEKCERFYTFDDLKESIYTKCFVSVDSIDKIFRSILTAQKITEEQHNQLEKYINTIEDFCRMFMPKFESINDSLMSDEEYSEKVYKEFSSPRYDSNEQNEQRYKYNYKYGKVGEMYIMNSMASLFHQMHSIEESIKFLYEKKKSDEYIKELCENKLMVTIESELNVCRERLRELKKKNIYISPKVFDGLYEKYLMSDYQEEDARLYADYRESNQGQEYFAPNDDCYLPLVDDGQYS
slr0747	GgtA, glucosylglycerol transport system ATP-binding protein	Involved in the re-uptake of the compatible solute GG	Hagemann et al. (1997)	MASVSFEQVTKQFDDYVAVNNLNLEIEDGEFLVFVGPSGCGKTTSLRLLAGLETVSQGQICIGDRRVNELSPKDRDIAMVFQSYALYPHMSVYENMAFSLDLQGKPKEEIRQRVCSAAELLGIEKLLHRKPKELSGGQRQRVAVGRAIVRKPSVFLMDEPLSNLDAMLRVQARKEISKLHSDLATTFIYVTHDQVEAMTMGDRIAVMKDGILQQVDSPANLYNQPANLFVAGFIGSPAMNFFQVERLSQEGKEKLSLDGVVLPMPDSVAKNGDRPLTLGIRPENIYHPQYLPLEIEPMELPATVNLVEMMGNELIVYAQTPAGTEFVARIDPRVNIKQKDSVKFVVDTQRFYYFDREMETAIF
slr0771	hypothetical protein			MANRIKFHLDENISYSIALGLRHRSLDVTTTPETGLLGVSDQEQLQFAGSEGRVIFTQDTDFLKLAQSSPDHTGIAYCSQRNKSIDQVIQGLVLMWEILEPEEMCNHIEFL
slr0786	methionine aminopeptidase			MNHQNLLSITRNLVHPPISSGLVLLSARELDKMRRVGQLAANLLNHLESMVQPGVSTQALNDEATRWMEDHGAISATLGYAPPGYPPFTGAICTSINEVVCHGIPNPKQILKDGDIINIDVTLRLAGYHGDTSRTFLVGSVSATARKLVEATQESMMRGIAEIKPGARIGDIGAAIQAYAEASGFSVVRDMVGHGIGRQMHTELQIPHYGKRGSGLKLRPGMVFTVEPMLNEGTYELTFLADGWTVITKDKKLSAQFEHTVVVTEEGVEILTLA
slr0789	hypothetical protein			MVDYRKARLKWEDYWFKTLHRWRSCPLTCPVEKPHHGHIFWSWFGSFLAISICAYLTVKTNSPLLMAPFGATSVLIFGVPDSPLAQPRNVIGGNLLAALVSLTVLHFLGSSPMAMGAAVSLAIGIMQFTGTLHPPSGAVALVVMMTRPDWNFILTPTLEGSILLVLCAVVFNNLAEERTYPKHWL
slr0790	similar to ultraviolet light resistance protein B			MGLLRRSSYLSSDQRPSQLGSHAGIPAVRLRVKALGVKMGVPFFKIPDLVKRHNIQVFSSNYCLYGDLSHRIMTSLQLFSPVVEIYSIDEAFLELTPNQSNTNYGEEIQLCLNPSD
slr0797	cobalt-transporting P-type ATPase (cobalt efflux pump) involved in cobalt tolerance	part of a contigous a Co2+ and a Zn2+ response system	Garcia-Dominguez et al. 2000	MVVTPPSSAFRFSNLFKDHPDAVAAIACGGLVFLGWQMLNLGWLGIAFFVLTAAYVIGGFDNAREGLTTLFEEKEFDVDLLMIVAALGAAGLGLWRREYTLIVDGAVLILIFAISGALEGYAMQRTERSIQGLMSLTADVARVLRNGQEQTIPISELKMGDQVLVKPGELVPTDGLVIEGFSTLNQASITGESMPVEKAIGDEVFAGTINGNGVLRLKIHQPPESSLIQRVIRLVQQAQTEAPPSQQFIERFECGYAKVIVIAGLLLGTLPPFLLGWSWEETIYRALIFLVVASPCALMASIMPALLSGIANGARQGILFKNGAQLERIGRVRVIAFDKTGTLTTGKPEVVNILATQPSTDKLLQIAAALESLSEHPIGEAIADFTRQQNQAWATARNV…
slr0798	zinc-transporting P-type ATPase (zinc efflux pump) involved in zinc tolerance	part of a contigous a Co2+ and a Zn2+ response system	Garcia-Dominguez et al. 2000	MTQSSPLKTQQMQVGGMDCTSCKLKIEGSLERLKGVAEASVTVATGRLTVTYDPKQVSEITIQERIAALGYTLAEPKSSVTLNGHKHPHSHREEGHSHSHGAGEFNLKQELLPVLTAIALFTIAILFEQPLHNTPGQIAEFAVIIPAYLLSGWTVLKTAGRNILRGQIFDENFLMTIATLGALAIHQLPEAVAVMLFFRVGELFQEYSVGRSRRSIKALLEARPDTANLKRNGTVQQVSPETVQVDDLILVKPGEKVPLDGEILGGTSQVDTSALTGESVPGTVKPGDTILAGMINQSGVLTIRVTKLFSESSIAKVLDLVENASSKKASTEKFITQFARYYTPVIVFLSLAVALLPPLFIPGADRADWVYRALVLLVISCPCGLVISIPLGYFGGIGG…
slr0799	putative transposase [ISY802c: 3066278 - 306718 4]			MIPPAKPGGHPRTTDMRAVCNGIYYQLKTGCQWAMLPHDFPPSSTVYSYYRKWQRHGVWERLNLRLLEQCRLQSGKSLQPSVIAADSQSVKTTEKRGKSTVLTEVRR
slr0800	putative transposase [ISY802c: 3066278 - 306718 4]			MKGRKCHLIVDSLGLVLKVIVTEANASERIVTAYALMSLLEEGTQLLESVKSMLVDQGYRGDTFGLAIWLLIQAKVQVISRSGKSFEILPKIWIVERTFGWLNWYRRLSKDYEHLPEMSEAAIYAVMTPIMLRRLSATSTTL
slr0856	putative transposase [ISY100l: 1346125 - 134707 0]			MAYSLDLRQRVVAYIEAGGKITEASKIYKIGKVSIYRWLNRVDLSPTKVERRHRKLDWEALKKDVEENPDARLIDRAKKFGVRPSAVYYALKKMKINRKKKNYVIEKETGRNELSTIEC
slr0857	putative transposase [ISY100l: 1346125 - 134707 0]			MLRELIKLYGSQAIVYIDESGFEAIQACIYAWSKKGKKVYGDRQGKRGVRENLVAGRRKGKKDLIAPMVFTGSLNAEGFEGWLKLYLLPSLDIPSILIMDNAPIHRKTAIKELAKEAGHEVLFLPKYSPDLNDIEHDFSALKRARMYAPIDTSLDEIIRSYCGV
slr0869	hypothetical protein			MSKIAPQCQNLREQVNQLIELLRQEPTLRSQQDTSIVETALGKALSPRFEIVFAGAFSAGKSMLINALLERELLYSAEGHATGTECHIEYANANEERVVLTFLSEAEIRQQALILAKYLNVNVGDLNINQPEAVKVVSQYCQKIIAEEGGENKSERAKQANALHLLLIGFEQNRERINTVQNSTYSMDQLNFSSLAEAAGYARRGANSAVLKRLDYFCNHSLLKDGNVLVDLPGIDAPVKEDAERAYRKIESPDTSAVICVLKPAAAGDMSAEETQLLERISKNHGIRDRVFYVFNRIDDTWYNTQLRQRLEGLIQSQFRDNSRVYKTSGLLGFYGSQVKQTNSSTRFGLDSIFATTIKGFDGEEETPQFVSEFNNYCANSGKLLSTAFRVSVNGYETS…
slr0870	hypothetical protein			MQIIYDEFLESLNADDVLQLLDKQFPGKLFSVSRIKHTLEYSFQQPPQEKFIEQLELGSRASIYLGQGVDCRILKAGSSGWKKGRIAVNVSVEFIPDEPEANEYQSPLDEIRREIQSDLQ
slr0871	unknown protein			MKTDKIGYLNSLSEDTVIDCGNNHSFYKIKTLIGEFVNFFKTVPWCNKDYFYKAFQVSLKDHKSIDIKPEIFTEEGIIAEIIDPKLDKPLKGKFRIIFALEFIPDEVQDSVSDSPLDEIRREIEQSS
slr0885	hypothetical protein			MTTTLKLQPAIAIDSDKFFQICQQNPELIIEENAQGELLIMSPTGGETGRKNAELIGDFIIWNRKHKLGFVFDSSTCFQLPQGGRRSPDISWVKKERWLDLSTEEREKFPPICPDFVLELLSPSDTLTATQAKMEEYLASGLCLGWLIDPQGQRVEVYRSNLPKEILVKPNQLLGENILLNFVLEIDWLWE
slr0890	unknown protein			MGLVYANIELINPKEQALQPMKVNALVDTGAITLCIPEHVVIQLKLETLEQREVTTADSKKRLVDYVGPVQVRFGNRNCFTGALVLGDAVLLGAVPLEDMDLVISPRSQTITVNPESPNIPAALVKTALEI
slr0912	unknown protein			MLSLQDNYLYLSKLGEFKQLQGGIAGFFLEQSAALWDALLSFQNTHGIHGNMLEIGVYKGLSALMSSLHLKETEKFVLIDCTRYIEDAEANLAPILGTRGNYIQQPSYQVTLHSLGDLRSSCRWLHIDGEHTGRAVINDLELCEQLLSDDGIIVLDDFFNPMYPQLTEAAFSFLSANKHKLSMFLCGWNKAYLARPLFAFNYRNFIRQALAAELHQREIDDFILTKTTTLDESTSFGIVHRFTDRDYYGLDSDPDFLP
slr0913	unknown protein			MNKLPKITNTNNEFFVSILALLLFIGIFFITASYSDLLNSGFRYFIDDHQIPVMKQDLDNHGFWETAKIWINHDRSIQRFRPYFQLQVVTITQLLGVNSFLWFSYITLLGAFTSFFLFAFGRILFFSIPVSLFFPISTLLGKQSEIWVRPMIPDAQGMFFLSAALLFIGLSCNHSKYSKINSVIAIILIIIMSLCKESYIIFIPTLISLKVWLYSDFQKTSLWKSIDTNRIFVGVLLAVMFLELTYIVFFLGTSGMGYAGVDNETLDLFAILRTSKDLLLQSYFLPIIISIVILFVTTRLTHHSLLVTLKKIIPFIILLFISLIPQTLIYTKSGIIAAFYLFPFILVSTLLLSKILSLIGDSCRWLGVLLVSCLLFTLVFNQSPLAWDIYSQQSQEKQY…
slr0915	putative endonuclease [encoded in trnfM-intron: 2791054 - 2791708]			MSTKLKGDIAEQAAILRALKLGWGVLKPLGDRLSYDLVFDVEGILLKVQVKSSWFSEKTGNYVVDNRRTRTNRRNIVRSPYRGNDFDFAVAYVEELELFYVFPVDVFISYGSEIHLVETDKRQRKPRSFGYREAWHLILQKGAAQKETSA
slr0919	hypothetical protein			MKSWQIELLYDGECPLCLREVNFLRSKDQGRGLVNFVDIAQPDYNPLDHGGVSFEDAMARIHGVKADGSVVKNVAVFREVYEILGIGWLYAPTRWPIIGPLVDRIYDFWADLRLSWTGRSSLAEILAQREKGMCATDGCALPVTSGVEGKP
slr0978	hypothetical protein			MLLITIAFLRFYDQTDFEFLGLVANPRQWSNGFTVAALLATLANFGVEWNRRNRETNRLAQEAQRRVEEGQRRMAQERADESRRAEERERQIARTRIETRCRIAEIQFQLDPSDRNRRLLREALALLAEYGDLFS
slr0980	hypothetical protein			MEQLYERDFSRWAETMADLLAAGDFTSLDIENLVEEVRDLSKRERDRLLSSLRLILHHFLNWDYQPQKRSRSWQNTIDRERNNIELYLEDSPSLQRYLNDGVSLAKMYRLARADAIRETDLDFPKDCLYDMEDVLSRVISLGE
slr0983	glucose-1-phosphate cytidylyltransferase			MKAVILAGGLGTRISEETHLRPKPMIDIGGRPILWHILKLYSAYGVNDFIICCGYKGYVIKEYFANYFLHMSDVTFDMVSNEMIVHQRKAEPWKVTLVDTGENSLTGGRLKRIKTFIENDNAFCFTYGDGLANINIQELIAFHQSHGRLATVTAVVPPGRYGALKLENSKVFGFTEKPPGDGGLINGGFFVLSPRCLDFIGGDMDSWEGEPLTELSGKGELMAFEHRGFWQPMDTLRDKNHLEELWQSGQAPWKVW
slr0984	CDP-glucose 4,6-dehydratase			MLDKSFWQGKSVFLTGHTGFKGSWLTLWLSQLGAKVSGYSLDPLTNPNLCELAEIAKCLRSDTRADVNDLANLQKAIAEARPEIVFHLAAQPLVRRSYRDPVGTFATNVMGTAHLLEALRASDSVRVVVIVTTDKVYRNVEWCWPYREDDQLGGHDPYSASKAACEIVVASYRDAFLREQGVAVASARAGNVIGGGDWSEDRLIPDVVRALDAKTMVIIRRPQAIRPWQHVLEPLAGYLLLAQKLWHSPELAGAYNLGPETKDAATVRQILEFASRIEPGLQVEYGDGNEGPHEAGWLSLEIAKARTLLGYRPSWGVEEAVRRTMIWYRSQRQGESPLTLCQTEIEEYEKELMALSDLAI
slr0985	dTDP-4-dehydrorhamnose 3,5-epimerase			MTTMGRFLTEDLGIAGLRTVIRQPIGDRRGFLARLFCAEELKEVGWHKPIAQINHTHTAQGGTVRGMHYQNPPSAEMKLVTCIRGQVWDVAVDLRVDSPTFLTWQGVVLSADNNRALLIPEGCAHGFQALSDDVELIYCHSVAYNPMAEGGLNPQDPRLGIEWPQAITELSQRDQNHPLLDSTFLGLSL
slr1028	unknown protein			MSITLSDRLSAVVQDSAGTSHIVWLEGTNIWHAVYDPVSQTWKNAQAIVNTAGQNIRSLNLVADSGLIVESGTSNNTLIPGVAVIYQEGLENDSNFFYTAARYDNVGKLQWLEAPQALTADQVGDLEPRAVVDNGVITVVGQKVDLVKAQNQAIREDADPYYQTFQIYSNQFSTIPSTPVTPIAAYAPQITKDGVVQGNYIQRDQNTVAALPSATYQPLTLAETQSSSFQGWGANWTVSQTFDTNLSNLKLFKGMAGVPEALLTPIFKKFNITGTLLGSSGNNPNLSFFGGGISTEGILLNASMAVQFNEDDQDTNNTSSGTAGSSLNPAENTTQLSRKPEISLSAIAATLYTFDKSLGEDNLSYPLTVETGSLGLTVGFTFPIPIEGTPILFNFLGSA…
slr1056	unknown protein			MELKSVKLNKFKRFESAELKTNGKLIALIGANESGKTSILEAIQCLDDDKAFSDVFFTRDLSEPEQDEVIIEATYMLSEEDNESILFYDPLRVAKKFLILKRANGKRNFKIEPDIIFNDQYRKEIINKTLQFIENIFYEDQDFDNELLNNIVTEGREIILQLQTSLNDKRNKDRHNGEKWQVPHEVPNVLVMEDQKKLELWIELIEEFLDFNQGTNNEKHLKELSDSAKKLLKYENSSLINGSIEIIYKRRPKALLFDDESRKIPSFFSIITQNTNKEKIVAKPDKALANLLKLAKLDLNELFKSLGNLQKSQMLLNRANQTIVDFFNSKWSQSNSQYLKLYLHGNTLRISIETNKGSSFNIDERSQGFRQFVALTCFLEVEHLDVLPILLIDEAELHL…
slr1063	probable glycosyltransferase			MSKNDKPLVSIGIPTYNRAESLKRAINSAVNQTYTNLEIIISDNCSIDETQQLCEELCKLDSRITYIRQAKNFGATNNFSFVLKKATGEYFMWLADDDWISENYIYDCQFFLQNNHQYLLCSGIAKYYLGDDIRMGENICLEENSPIERVKEYFNKVQDNGIFYGLYRKEAVLKLRIPSCFGGDWVFIACILLLGKATTLNTCVIHRVFQEKSTEDYAKEINSKYVLEKSYPYAFICFHFFSEIERTLILQNILTKQQKILLFLDILLTLMRRFGHLYSIEYGWLNIFCIRKKLISLLKIIIRNFRQSCLYFIDSLRTFIYNLKYTPQMYQLYASSKQKNSDLKKLAFFSPVKPIKSGISDYSEELIRFLCKKYQIFVFIDDSYTEKQCPNIENTFYLN…
slr1064	probable glycosyltransferase			MKIFYDGLIYAAYSKQSGGISRYFDNLISRLPEDFYPGLTTGREKTGSHPIHPHLELYRFDLRFRPGRICNWVRKEYFQYLSEKYKPQLAHPTYYSLLTGRRIESYQCPVVITVHDMIHEIFADYMDPNGEQAEIKRNAILAAQAILCNSENTKRDLLNQYPALENRVSVTYLATEFSEDNIDVNASVPTQPYFLYVGARGTYKNFDQLLLAFQKVTAKPKYADLLLCVVGSPFENQEKERLEFLGLSKNVVHYGRATDGQLAKLYNQSIAFVYPSLYEGFGIPPLEAMACGTAVIGSNVSSIPEVVGDAGLLFDPKSMDQLVDQLLYVLENPIKRDSLIQKGKKQCKKFSWDKTAQQTVETYRSLL
slr1065	probable glycosyltransferase			MPDGSDWPKISIVTPSYNYGQFIEETIRSVLLQGYPNLEYIVVDGGSTDNTVTIIRKYEKYLKYWASEPDHGQTDAINKGYRYCSGDVFAWLNADDLYYDQSTLLKVINFYQKGYDLIVGECLNINADGTHFNQAITSTEKSDPTYFKKYLRYWSSGFLPQPAIFVKKEMADQCFPLSIELYYAMDFQFFLRVLNQEPKSVWIQEKLTRLRWHEDSKTMGTISRIDFHAIVPEPEVHKVALAEAENLPTWLEKIFFRIQAFDYLSLQPYINSLDNFHWLQITKTIVKRPTLAVWPLFWKIFFRSLLGEQIYKLLKRTIRTN
slr1066	unknown protein			MDKKQLKILMVLHMPWDANLGGPKPQMELAKEFSRQGHIVEKFDYYDAFPEIKSLPPKLLWLYRLFMPSFSQRAKEYIQKHANFFDIIDAQQGNLPFSKEELKFNGTLIVRSVGLYAFHQQFQELVQKTWNLSGNNNVFKLLLRKLRKIKQKKQNQNYLLSFQKADGIILINSDELAYVRDVLNLGDKSVYLPNGLTEKQHQDFFRESKLPKIRLMNQQIVFVGSWGNGKGARDWPAIINKVRNKLPFANFLFLGTSGYSRSGVEGIMKDLNYPSSDCLRIVPSYKNANLPTLLSEATVGAFPSYIEGFPTSILEKLASGLPVIAYDIPGTREALRRFDNLLLVPAGDVEQFSQKLINLLCLDETSYTELSKQCVEVAQSFDWSSIANETLNAYHDFRS…
slr1067	UDP-glucose 4-epimerase			MTQSSPPKILVTGGAGYIGSSVVRQLGEAGYSIVVYDNCSTGFPSSILYGQLVIGDLADTERLHQVFHEHEILAVMHFAGSLIVPESLIHPLNYYANNTSNTLSLIRCCQIFGVNRLIFSSTAAVYGNSSSNPISEAEIPCPINPYGRSKLASEWIIQDYAKSSALQYVILRYFNVAGADPEGRLGQMSKTTTHLVRSVCDAILNLKPSLDIFGTDFPTRDGTAVRDYIHVEDLAKAHLDALRYLENGGESQILNCGYGQGYSVREVVDRAKAISGVDFLVRETERRLGDPASVIACADSIRQVLNWTPKYNNLDIILRTALAWEIKRNNLNNRRIHNII
slr1068	hypothetical protein			MKTTINDYIGQFIKTTPEFKGKWRIIRYWMNQNKDHRTKYRILPGGEKILCDLSIPYEAMVYLKREEQKDLELLTQLLKPSDTFVDCGANIGIWSLVAASRVSYSGKVYAFEPNPSTF
slr1069	hypothetical protein			MGNEQKTVFFECNTTHNISCIKDNATRDTQEVFLTTIDQVLDGAIVNGIKIDVEGFELECLQGSYKTLIRYQPWLCVEFNTLLAKVSKLSEWNVHNYLKKLGYRCRHFHNALDKSQETILSDNWETKGYCNLFYFIE
slr1070	unknown protein			MVNQQEEINLSVALVTRNRPDSLERCLKSLRDQKVQPFEVVVSDDSDDLYKSSTKEIAQKWGCRYIDGPKRGLYANRNYVALACYGTHIRTMDDDHEFPEQHIEVCLNAIQSDPSSIWIIGEYSPTSSIENAPHPCPGQLHPRGFSFYPKDTQNCWAIADGASIYPKKIFASGLRFVEYYKFGASYLEWGSRLYYLSYRIRHLDSTYIIHHFNPKARSFSDQEMDQSSRFFAMLCHSFLYQSTFKNKCLFSYEILKQFILDPKLTIKCIINSWSNFELFSRSFCA
slr1071	unknown protein			MRKIFCQNDWPDSWKYSYPYDLLEVYGSLKFPGYAYAYESRRKHTLNLIKSVARPGARILDVAAAQGNFTLTLAEMGYEVTWNDLREELIDYVKLKWESGTVNYAPGNIFDLNFDGQFDVVLIAEVIEHVAHPDNFLKNIAKMLKPDGHIVLSTPNGEYFKNHLPRFSDCSDPSQYEKMQFQPNSDGHIFLLHLDEVEQLTHQAGLVIKEARLVTNSLTNGHIKLHYLLKFLPKSWILVFENVTCSMPLSIKRKLHTTTLVLLSHKSE
slr1073	unknown protein	no close homologs in any cyanobacteria		MTTSQLNPVVTITAKTHPYVCGVGDYTVNLVKYFNQYQDIELSLLTGKSCESFHGEVPVFPVLEGNTQKDYEKLLNLLNQASVKIVVLQYAPYLYNSQGYDLNLVNFWKQCAQSMQTVLIVHETYYWFLRYPGTWFKGIVQAHALKALALSSDSIFCGSEQYSRQLQRLVQDQKIICYLPIPNNIAPNIISSQQKDNLRQQLNISPDSLVLTLYGCIGSIRKSWVIKLDRYLRSRSLSVTWLFLGNAQSLNISCTNPVVRPGYLSADILSQYLQISTLLIMPHEFGVSAKRGSLMSAIEHKLPILGTDGDLTDSFLKDQPSIFLVPDGIYSSFQSELIKILSMLSTKSAFADLTEKTYAYYQENLSWRNVVTILNQHVHAHHKN
slr1074	unknown protein	no close homologs in any cyanobacteria		MPTIRINKLTDPVVFLHILFFLIIASSSLTYWKMSDYAVNQSWDAYFYKYSDYLDLVPTWEKILKDAFSLVLLLASIYFPRRKILDFSPNINLQRYYLSFILLFFLSLSNLFASRDVTNLTLFTIVAVIRPFLITASLLFFCHKHLNFFYFRIILECVNIIGIIQVYHSFLQRNSAIINNGLDWLHSGSARSVGTFADPNTLGRFLALLIMVNLFMLPPNIIRFFLIISYGIALFFTGSRASLLIIGIFILLFVAIKLSRQSIASTRAKNLTFAFLLTVPLLQFLLLRINLISNRADDTASPLQDGRYHILFNLINRLNPYEFIFGNYLGYGSNALILTGYDGSNFLSDSTPASLIGQFGITGLLLFILIVINLFKQTPRHININNSQDYLVLTGDLLQ…
slr1075	putative transposase [ISY100b: 378993 - 379939]			MAYSLDLRQRVVAYIEAGGKITEASKIYKIGKASIYRWLNRVDLSPTKVERRHRKLDWEALKKDVEENPDARLIDRAKKFGVRPSAVYYALKKMKINRKKKELRYRERNREERVKYYRMLRELIKLYGSQAIVYIDESGFEAIQACIYAWSKKGKKVYGDRQGKRGVRENLVAGRRKGKKDLIAPMVFTGSLNAEGFEGWLKLYLLPSLDIPSILIMDNAPIHRKTAIKELAKEAGHEVLFLPKYSPDLNDIEHDFSALKRARMYAPIDTSLDEIIRSYCGV
slr1076	probable glycosyltransferase			MPRNLKVHLWLPNIFQFKGGIQVYCAFLIEALQEVYPNAFYDVFLKHDTHYTPNVRVLPETKFHYGGNIPLKLRTFYFALLLFISSFQKRPDLIICGHANFTPVAHLVQRLMGISYWTVAHGVDAWNLQNPHIIQALRHADRILAVSHYTRDRLLQEQALDPEKVVVLPNTFDTSRFQIAPKPQSLLEKYNLTPDQQVILTIARLAGEERYKGYDQIIRALPEIIKTIPNIHYLIGGKGGDRPRIEKLIQDLDLEDYVTLAGFIPDEELADHYNLCDVFAMPSKGEGFGIVYLEAMACGKPTIGGNQDGAIDALCNGELGVLVNPDDLDEISTVITQILEKTYPLPILYQPETLRQKVIEIYGFEQFKQNLAQLLSAQFNQ
slr1078	similar to UDP-glucose 4-epimerase			MAQAHVLGLTYLLQGGATNIFNLGNGNGFSVREMIATAQLVTNRPIPVLQGDRRPGDPPILVGSSEKARQILGWQPQYPLAKDILTHAWAWHQQRHGDNSPCTQP
slr1079	unknown protein			MASFLALLPRSLTTFLYAVAALLRFYGNIDTTPIPRIPLTIFGWSFLAFTLGTAALLVNLGLEWNTGNRSRNREIETRERETRRDNLADEERNRASEEREKADRERDRADQERNRADQERKRAASRARIQNRGFVLQTRYQLAPSPEARATLIDFLSFLQEYGE
slr1081	hypothetical protein			MTLTVAIPRIEIAPGSHLTIPNVSWVDFISLLKELGEKRHSRLAYYQGRLEIMAPLALHEKPNRLITDIVKAILECQERDWEDFGSTTLKQPPFAGIEPDSCFYIQNASQMREYKNLDLNQSPPPDLAIECNLSSKTVIDAYQAIGVPEVWIYSNNQLQIYLYSEQGYLESNQSQVFPDLAVMSMIPQLIQKAYQVGTRQMLGELKAQLK
slr1082	unknown protein			MASFLALLPRSLTTFLYAVAALLRFYGNIDTTPFQLIPLTILDWSFLAFTLGTAALLVNLGLEWNSGNRSRNRADQERDRTDQERDRADQERQRAARRARIQNRFFLRPTRYQLTPSPDTRAALIDFLSFLQEYGE
slr1095	hypothetical protein			MTAALDQIIVYPDSDGQPMADNTLQFRWIVLIKENLECVFRDNPDVFVAGDLLWYPVERHPEIRVAPDVMVVFGRPKGERGSYQQWQEENIGPQVVFEILSPGNRLKEMAKKLVFYDQYGVEEYYIYDPERVDFTGYERQGENLVVIETIHDWVSPRLGIRFVLTQEQLEIYDPQGNRFLTTIEFSERAKIAEQENERLRELLRQAGISDGLGSN
slr1117	hypothetical protein			MNQEKLLALMMDLHQDGARQGPGSETETLRALELTRIDPLAKLQVADIGCGTGASTLVLASKLQNAQITAIDIFPEFLDVLSTRAKVMGYSEKIETLTESMDKLSFADESLDLIWSEGAIYNLGFAQGIECWKPMLKTGGVLAVSEITWLNPLPPEEIRQHWNTEYPEIATASEKIAILEHGGYDLIGYFILPSTNWLDSYYTPVEERIHDFLKRHRGDLEAEELIKMERREMDLYSRFKNWFSYGFYVARKR
slr1135	unknown protein			MIEDNQSHNENIKEYLNYYKKLDSPGFAILLKGEWGCGKTHFIKNYFQLEDKENNESFNFKKKYFSLKNNQHKENSKAIYISLYGIKDIESIDILIIQKLIPILADRKIQLTGSVINILLKSSLKIDLKDLKNTKILNEFTNLDNKILILDDLERCKIDINDLLGYINFFVEHQALKVILIADEDKIEGNIIQSYETKTFDKIKEKVIGKRFTVNTSFNKAFEQFLNLVCKDEQEKTYLSKKRDFIKELFETSDSNNLRTLKSIIYDFDRIYSYLPEKALNNIDFLDDLLKSLTILSIETKLGNLPEDQIKILSDIYGEYSSNIASNYTKISEKVKENYKYEHFFTFCHRLQYKYVFSFEYFLPNYLWWGEFFEHGIIDKQALYHTFINSKYYVSQDSE…
slr1148	unknown protein			MRIPYEKAIENLDLLANLRIFDPIVIGTPPLGIDVSNSDIDIACYCDDLDRFAGFATRQFESQDGFQIRHGTFQNHESIIVQFNAFEWDVEIFCQPIPTNKQWGVRHFRVEQRLLALSPSLKSTVTELKRSGLKTEPAFAKALGLAGEPYVAILGLEQTDDRELLALTATCKSLAASTTSPLGDRLKP
slr1161	hypothetical protein			MSFSESKIIDRLLSVIEQDIVPKTREGVKAGNKLFGAAILKKEDLSTLVSSTNTETENPLWHGEVHTMKKLYELPRKKRPNPRDCIFLATHEPCSLCLSAITWGGYDNFYYLFSFEDSRDSFNIPHDLRILKEVFKVENGDYSHDNYYWKSHDLVKLVDGYQGELKRSFLDRIENLKAVYAEMSDVYQSSKGDADIPLD
slr1162	unknown protein			MDKYSNPENKECVNTVLFAELVAPEDEPKYLADQRQLILSAQQQIGFINADFLAPIPETRTEWLTIIQFAQEKNLNHYLNSEEFKILLSHKSYVQLSKRQFLSNFTQKASMLITTTLKPENEANWLEWNDKINKTMRKFPGFIESDIRPSIIEQKANNKTWIVNFQFDNLDNLNHWLNSPEREVLIEEGSSFYEESVVSQFPSGFSSWFDVAGKPTTLAQWKMPLIVEMGLYPMVLIQTKFLGFLNIFPLPVVLLINTLCSCILLQYFVIPVIQKMMRFWLYPQKYYKEKIDFWGSVIVALYLLFICRVMVFVF
slr1168	unknown protein			MLTVTNYPHIRKIDDQPAHLERLPRIQVAHIVMDYLSHGWSVDEMCRQHPYLKPSEAYSAMGYYFDHQEEVDQQIQEQWQSIQEADSQPKSPFYSRLRSRGIL
[truncated: 445 more rows]

## Sheet: Table_S6_unique_genes_6714
gene ID	gene product	comment	reference	amino acid sequence
[truncated: 895 more rows]
